# Supplementary material for: Mendelian randomization analyses of known and suspected risk factors and biomarkers for myasthenia gravis overall and by subtypes
Source: BMC Neurol. 2024 Jan 18;24:33. doi: 10.1186/s12883-024-03529-y (PMC10795466; doi:10.1186/s12883-024-03529-y)
Supplement: Supplementary file 1 — Supplementary Material 1 [file 12883_2024_3529_MOESM1_ESM.xlsx]

## Sheet: cytokines
	id.exposure	id.outcome	outcome	exposure	nsnp	b_Inverse.variance.weighted	se_Inverse.variance.weighted	pval_Inverse.variance.weighted	estimate_Inverse.variance.weighted	b_Weighted.median	se_Weighted.median	pval_Weighted.median	estimate_Weighted.median	b_MR.Egger	se_MR.Egger	pval_MR.Egger	estimate_MR.Egger	Q_MR.Egger	Q_df_MR.Egger	Q_pval_MR.Egger	Q_Inverse.variance.weighted	Q_df_Inverse.variance.weighted	Q_pval_Inverse.variance.weighted	egger_intercept	se	pval
1	CU7DOU	7lisXJ	MG	B_NGF	4	0.125172	0.151709	0.409326	1.13 (0.84- 1.53)	0.054868	0.186226	0.768275	1.06 (0.73- 1.52)	0.667322	0.914395	0.541417	1.95 (0.32-11.70)	0.580102	2	0.748225	0.94159	3	0.815381	-0.0779778	0.129695	0.60875
2	qgZdAh	GeradQ	MG	CTACK	13	0.0869691	0.0698014	0.212782	1.09 (0.95-1.25)	0.12628	0.097423	0.194907	1.13 (0.94-1.37)	0.0891856	0.13392	0.519157	1.09 (0.84-1.42)	12.6207	11	0.318835	12.6212	12	0.397165	-0.000708564	0.0359123	0.984612
3	HzO1Io	4Yk68Q	MG	EOTAXIN	19	-0.180907	0.0925922	0.0507239	0.83 (0.70-1.00)	-0.151812	0.11864	0.200685	0.86 (0.68-1.08)	-0.135899	0.224337	0.552661	0.87 (0.56-1.35)	22.394	17	0.170039	22.4586	18	0.212259	-0.00639498	0.0288666	0.827315
4	T5aRnm	bmbF7M	MG	FGF_BASIC	6	0.262318	0.174491	0.132753	1.30 (0.92-1.83)	0.369051	0.20582	0.0729611	1.45 (0.97-2.17)	0.364825	0.343222	0.347722	1.44 (0.73-2.82)	6.61459	4	0.157712	6.82926	5	0.233651	-0.0196275	0.0544743	0.736838
5	rrIbiF	vHqTsp	MG	G_CSF	9	0.129755	0.112145	0.247261	1.14 (0.91-1.42)	0.204391	0.147353	0.165414	1.23 (0.92-1.64)	0.0530357	0.160852	0.751261	1.05 (0.77-1.45)	3.18539	7	0.867339	3.62804	8	0.889028	0.0185471	0.027877	0.527152
6	rR5SY5	lNABmh	MG	GROA	11	-0.0524189	0.0593289	0.376949	0.95 (0.84-1.07)	-0.0691033	0.0733837	0.346361	0.93 (0.81-1.08)	-0.0704387	0.142883	0.633829	0.93 (0.70-1.23)	11.3459	9	0.252743	11.3707	10	0.329377	0.00711966	0.0507718	0.891568
7	SZL1JD	7bi82B	MG	HGF	9	0.220013	0.137011	0.108316	1.25 (0.95-1.63)	0.0960344	0.157175	0.541197	1.10 (0.81-1.50)	0.113582	0.263243	0.679103	1.12 (0.67-1.88)	10.7247	7	0.151086	11.0823	8	0.197081	0.0223476	0.0462587	0.643767
8	likiKP	5Zrz8Q	MG	IFN_G	11	-0.0427949	0.128116	0.738355	0.96 (0.75-1.23)	0.053279	0.172296	0.757146	1.05 (0.75-1.48)	-0.157315	0.243914	0.535045	0.85 (0.53-1.38)	2.44248	9	0.982391	2.7469	10	0.986769	0.0192735	0.0349316	0.594553
9	St1z3t	ZJVOMo	MG	IL_10	14	-0.0782951	0.105825	0.459389	0.92 (0.75-1.14)	0.0463126	0.116068	0.689884	1.05 (0.83-1.31)	0.189672	0.221116	0.407811	1.21 (0.78-1.86)	15.5384	12	0.213306	17.96	13	0.159045	-0.0372611	0.0272468	0.196523
10	7rFcLY	TmdZ8Y	MG	IL_12_P70	15	0.0424389	0.0752262	0.572651	1.04 (0.90-1.21)	0.0417609	0.0914878	0.648056	1.04 (0.87-1.25)	0.0111593	0.136081	0.935892	1.01 (0.77-1.32)	4.80091	13	0.979318	4.877	14	0.987452	0.00588989	0.0213527	0.787008
11	m2MbCO	p1eqdI	MG	IL_13	15	-0.0252107	0.0635136	0.691416	0.98 (0.86-1.10)	0.03931	0.0779452	0.61403	1.04 (0.89-1.21)	0.092522	0.10749	0.404971	1.10 (0.89-1.35)	15.1051	13	0.300839	17.187	14	0.246352	-0.0386908	0.0289048	0.203654
12	mirICC	08FdOD	MG	IL_16	9	-0.0434031	0.0646421	0.501942	0.96 (0.84-1.09)	-0.00613917	0.0831772	0.941163	0.99 (0.84-1.17)	-0.0646993	0.101336	0.543488	0.94 (0.77-1.14)	6.5018	7	0.482523	6.57627	8	0.582961	0.00859677	0.0315033	0.792817
13	o3BkUn	yVO4VI	MG	IL_17	8	-0.116867	0.154518	0.449451	0.89 (0.66-1.20)	-0.33916	0.202407	0.0938098	0.71 (0.48-1.06)	0.0324496	0.345418	0.928213	1.03 (0.52-2.03)	8.30323	6	0.216719	8.63667	7	0.279805	-0.0259521	0.0528706	0.64096
14	d3eHm6	qT5Yft	MG	IL_18	15	0.0178918	0.0765155	0.815115	1.02 (0.88-1.18)	-0.0909578	0.0963542	0.345173	0.91 (0.76-1.10)	-0.0380869	0.155328	0.810128	0.96 (0.71-1.31)	21.9778	13	0.0557069	22.2737	14	0.0731637	0.0156974	0.0375232	0.682529
15	meKt6n	oA7YSb	MG	IL_1B	4	-0.0680022	0.144358	0.637592	0.93 (0.70-1.24)	-0.0611389	0.156284	0.695646	0.94 (0.69-1.28)	-0.192533	0.302049	0.589084	0.82 (0.46-1.49)	0.0375968	2	0.981377	0.257899	3	0.967742	0.0283428	0.0603856	0.685005
16	L6lxda	1SDAdy	MG	IL_1RA	6	0.013957	0.148935	0.925338	1.01 (0.76-1.36)	0.0608722	0.184621	0.741616	1.06 (0.74-1.53)	0.117891	0.382963	0.773568	1.13 (0.53-2.38)	1.69018	4	0.792501	1.77696	5	0.879065	-0.0172194	0.0584533	0.782967
17	OWRmtC	MV7Jq9	MG	IL_2	7	-0.14197	0.101826	0.163246	0.87 (0.71-1.06)	-0.0857997	0.129306	0.506986	0.92 (0.71-1.18)	0.0420942	0.186015	0.829933	1.04 (0.72-1.50)	1.34686	5	0.930037	2.74492	6	0.840113	-0.0394818	0.0333913	0.290207
18	SH35Fb	LrTnMW	MG	IL_2RA	10	-0.195131	0.0725943	0.00718898	0.82 (0.71-0.95)	-0.104389	0.0835119	0.211305	0.90 (0.76-1.06)	-0.129476	0.112851	0.284402	0.88 (0.70-1.10)	10.1477	8	0.254812	10.9052	9	0.282264	-0.0235512	0.0304765	0.46188
19	5YJiwr	1KfqX6	MG	IL_4	13	0.0402683	0.0975548	0.679771	1.04 (0.86-1.26)	-0.00803273	0.139284	0.95401	0.99 (0.76-1.30)	0.0962223	0.153405	0.543299	1.10 (0.82-1.49)	10.511	11	0.485094	10.7343	12	0.551813	-0.0116386	0.0246255	0.645719
20	YLbcSJ	1RjHOz	MG	IL_5	9	-0.00895201	0.109344	0.93475	0.99 (0.80-1.23)	0.0279138	0.130733	0.830923	1.03 (0.80-1.33)	0.0909799	0.262006	0.738614	1.10 (0.66-1.83)	10.0096	7	0.188031	10.2677	8	0.246738	-0.0230543	0.0542643	0.683698
21	7o40ZM	ppUYPZ	MG	IL_6	10	-0.13333	0.176483	0.449959	0.88 (0.62-1.24)	-0.0458383	0.197292	0.816276	0.96 (0.65-1.41)	-0.296957	0.352475	0.423982	0.74 (0.37-1.48)	17.1802	8	0.0282862	17.8159	9	0.0373703	0.0264468	0.0486093	0.601225
22	N9kP2K	UDe0nt	MG	IL_7	11	-0.0352778	0.0848077	0.677429	0.97 (0.82-1.14)	0.0335145	0.096598	0.72863	1.03 (0.86-1.25)	0.18916	0.177931	0.315426	1.21 (0.85-1.71)	12.2556	9	0.199279	14.9858	10	0.132579	-0.0587526	0.0414931	0.19045
23	QSUGFx	TI7rrp	MG	IL_8	8	-0.0706181	0.0839281	0.400117	0.93 (0.79-1.10)	-0.12058	0.110032	0.273137	0.89 (0.71-1.10)	-0.013078	0.136664	0.926879	0.99 (0.76-1.29)	7.25931	6	0.297531	7.62828	7	0.366509	-0.018614	0.0337069	0.60074
24	WRTEOd	DNzb0H	MG	IL_9	6	-0.207013	0.118952	0.0818048	0.81 (0.64-1.03)	-0.13755	0.152789	0.367982	0.87 (0.65-1.18)	-0.161689	0.287098	0.603381	0.85 (0.48-1.49)	2.72594	4	0.604683	2.75603	5	0.737536	-0.0129517	0.0746675	0.870715
25	l45YZw	7iBNK3	MG	IP_10	10	0.148141	0.106318	0.163504	1.16 (0.94-1.43)	0.226231	0.13698	0.0986243	1.25 (0.96-1.64)	0.0856383	0.225733	0.714278	1.09 (0.70-1.70)	10.0036	8	0.264771	10.1308	9	0.339997	0.013255	0.0415563	0.757922
26	0eDhH9	7SXPWy	MG	M_CSF	12	-0.031663	0.0643263	0.62256	0.97 (0.85-1.10)	-0.0202671	0.082673	0.806342	0.98 (0.83-1.15)	-0.00988565	0.139459	0.944886	0.99 (0.75-1.30)	6.15604	10	0.801987	6.18702	11	0.860599	-0.00802513	0.0455982	0.86381
27	uRqcNw	mZCp68	MG	MCP_1_MCAF	18	-0.160549	0.0804799	0.0460541	0.85 (0.73-1.00)	-0.154697	0.10698	0.148168	0.86 (0.69-1.06)	-0.0688183	0.172402	0.695043	0.93 (0.67-1.31)	5.49554	16	0.992687	5.85753	17	0.994093	-0.0180458	0.0299937	0.555835
28	22ptlL	qTCd6D	MG	MCP_3	6	0.0881974	0.106048	0.405595	1.09 (0.89-1.34)	0.0518778	0.108849	0.633646	1.05 (0.85-1.30)	-0.291596	0.242314	0.295179	0.75 (0.46-1.20)	5.69212	4	0.223351	9.75559	5	0.0824641	0.114005	0.0674654	0.166327
29	uaydKI	oRrTF9	MG	MIF	9	0.0890491	0.104906	0.395966	1.09 (0.89-1.34)	0.128823	0.142996	0.36765	1.14 (0.86-1.51)	-0.135891	0.203381	0.525443	0.87 (0.59-1.30)	6.61601	7	0.469924	8.26363	8	0.408151	0.0551302	0.0429498	0.240138
30	rEKXkw	hDD9lr	MG	MIG	13	0.137311	0.149633	0.358799	1.15 (0.86-1.54)	0.00173072	0.103593	0.98667	1.00 (0.82-1.23)	0.129325	0.284059	0.657766	1.14 (0.65-1.99)	51.3884	11	3.52e-07	51.3937	12	7.94e-07	0.00239502	0.0711356	0.973745
31	uZzlsQ	0FuW37	MG	MIP_1A	5	-0.0204772	0.217353	0.924941	0.98 (0.64-1.50)	-0.123345	0.199375	0.536142	0.88 (0.60-1.31)	0.462093	0.660452	0.534511	1.59 (0.44-5.79)	8.16804	3	0.0426636	9.82003	4	0.0435709	-0.0919234	0.11801	0.492811
32	cBuSYE	vhRCCr	MG	MIP_1B	48	-0.0153314	0.042889	0.720742	0.98 (0.91-1.07)	-0.0303463	0.0613751	0.620996	0.97 (0.86-1.09)	-0.0514666	0.0751487	0.496866	0.95 (0.82-1.10)	52.1176	46	0.248133	52.5088	47	0.269087	0.00998287	0.0169894	0.559679
33	N0GcqJ	pxDrsQ	MG	PDGF_BB	19	-0.0900203	0.118948	0.449168	0.91 (0.72-1.15)	-0.143989	0.119111	0.226714	0.87 (0.69-1.09)	-0.173242	0.24341	0.486286	0.84 (0.52-1.36)	40.248	17	0.00119391	40.6172	18	0.00171868	0.014412	0.0364921	0.697801
34	qHp7HI	OSHqRo	MG	RANTES	9	-0.0515	0.109541	0.638252	0.95 (0.77-1.18)	0.044099	0.144732	0.760599	1.05 (0.79-1.39)	0.0618997	0.291906	0.838107	1.06 (0.60-1.89)	8.86513	7	0.262485	9.09184	8	0.334608	-0.0232127	0.0548643	0.684922
35	uQRMoo	hU8pRX	MG	SCF	10	0.0668172	0.11838	0.572462	1.07 (0.85-1.35)	0.0287657	0.161153	0.858331	1.03 (0.75-1.41)	-0.065874	0.26194	0.807779	0.94 (0.56-1.56)	8.99368	8	0.342829	9.36386	9	0.404387	0.0224501	0.0391231	0.581851
36	9AV57i	g8VAI6	MG	SCGF_B	21	-0.0433573	0.0602261	0.471581	0.96 (0.85-1.08)	-0.0306286	0.0804371	0.703369	0.97 (0.83-1.14)	0.0822142	0.109433	0.461691	1.09 (0.88-1.35)	12.0472	19	0.883596	13.936	20	0.833725	-0.035352	0.025723	0.185334
37	BZrBMk	dJEjjR	MG	SDF_1A	9	-0.00131135	0.131696	0.992055	1.00 (0.77-1.29)	-0.10056	0.157376	0.522839	0.90 (0.66-1.23)	-0.00405816	0.217735	0.98565	1.00 (0.65-1.53)	9.87026	7	0.196046	9.87064	8	0.274223	0.000555162	0.0335697	0.987267
38	33jJVb	0fLM3Z	MG	TNF_A	5	0.0143098	0.104572	0.891156	1.01 (0.83-1.25)	0.0164744	0.1338	0.902006	1.02 (0.78-1.32)	0.166633	0.173886	0.40861	1.18 (0.84-1.66)	1.54435	3	0.672073	2.7465	4	0.601103	-0.0508358	0.046365	0.35302
39	g9qc4j	fx8LeI	MG	TNF_B	5	-0.0673405	0.065131	0.301172	0.93 (0.82-1.06)	-0.0844798	0.07611	0.267012	0.92 (0.79-1.07)	-0.11348	0.0993456	0.336248	0.89 (0.73-1.08)	1.37847	3	0.710589	1.75677	4	0.780382	0.0270671	0.0440073	0.582025
40	4kQ0Ep	ONhz3X	MG	TRAIL	26	0.00474803	0.0514822	0.926518	1.00 (0.91-1.11)	-0.00708569	0.079371	0.928865	0.99 (0.85-1.16)	0.000757006	0.0693703	0.991383	1.00 (0.87-1.15)	17.8716	24	0.80919	17.879	25	0.847483	0.00147609	0.0171964	0.932308
41	OV4wrt	Qc7R9h	MG	VEGF	23	-0.00281057	0.0534161	0.958037	1.00 (0.90-1.11)	0.0233122	0.0711809	0.743285	1.02 (0.89-1.18)	0.0073287	0.0904401	0.936182	1.01 (0.84-1.20)	21.6533	21	0.419719	21.6735	22	0.479513	-0.00270832	0.0193308	0.889913

## Sheet: gut microbiotas
	id.exposure	id.outcome	outcome	exposure	nsnp	b_Inverse.variance.weighted	se_Inverse.variance.weighted	pval_Inverse.variance.weighted	estimate_Inverse.variance.weighted	b_Weighted.median	se_Weighted.median	pval_Weighted.median	estimate_Weighted.median	b_MR.Egger	se_MR.Egger	pval_MR.Egger	estimate_MR.Egger	Q_MR.Egger	Q_df_MR.Egger	Q_pval_MR.Egger	Q_Inverse.variance.weighted	Q_df_Inverse.variance.weighted	Q_pval_Inverse.variance.weighted	egger_intercept	se	pval
1	QJrErp	1eFmoN	MG	100genus.Erysipelatoclostridium.id.11381	12	-0.0255058	0.173064	0.882834	0.97 (0.69-1.37)	-0.0507509	0.223537	0.820396	0.95 (0.61-1.47)	0.812158	0.598996	0.204968	2.25 (0.70-7.29)	11.5868	10	0.313659	14.0386	11	0.230863	-0.0729209	0.0501293	0.176423
2	Xg5EAV	LUJSDM	MG	101genus.ErysipelotrichaceaeUCG003.id.11384	17	-0.170634	0.149225	0.252844	0.84 (0.63-1.13)	-0.189952	0.201713	0.346348	0.83 (0.56-1.23)	0.200887	0.411728	0.632667	1.22 (0.55-2.74)	8.19228	15	0.915843	9.12964	16	0.907979	-0.0351382	0.0362933	0.34831
3	0MN0TS	0jpS03	MG	102genus.Escherichia.Shigella.id.3504	10	0.27034	0.205893	0.18918	1.31 (0.88-1.96)	0.37663	0.268008	0.159934	1.46 (0.86-2.46)	0.72807	0.580078	0.244856	2.07 (0.66-6.46)	10.3453	8	0.241624	11.2709	9	0.257598	-0.0385419	0.0455561	0.422118
4	TTo1Wm	UvbzRU	MG	103genus.Faecalibacterium.id.2057	9	0.566781	0.187884	0.00255581	1.76 (1.22-2.55)	0.384583	0.256056	0.133111	1.47 (0.89-2.43)	0.379737	0.364674	0.332357	1.46 (0.72-2.99)	5.76044	7	0.567984	6.11858	8	0.633951	0.0226177	0.0377939	0.568391
5	MN1NCL	PXcPOE	MG	104genus.FamilyXIIIAD3011group.id.11293	11	-0.233994	0.194926	0.229976	0.79 (0.54-1.16)	-0.272577	0.245342	0.266565	0.76 (0.47-1.23)	-0.65905	0.992341	0.523251	0.52 (0.07-3.62)	3.23238	9	0.954365	3.42322	10	0.969641	0.034455	0.0788717	0.672515
6	eA6w6g	o7QiKm	MG	105genus.FamilyXIIIUCG001.id.11294	8	0.263384	0.227588	0.247156	1.30 (0.83-2.03)	0.0149254	0.290181	0.958979	1.02 (0.57-1.79)	-1.06158	0.574963	0.114367	0.35 (0.11-1.07)	2.15833	6	0.904576	8.27963	7	0.308583	0.123972	0.0501072	0.0481873
7	18Lbiw	ZxqNgV	MG	106genus.Flavonifractor.id.2059	3	-0.117831	0.308676	0.702661	0.89 (0.49-1.63)	-0.0581722	0.372536	0.875913	0.94 (0.45-1.96)	-0.583788	1.3372	0.737947	0.56 (0.04-7.67)	0.0913371	1	0.762484	0.219593	2	0.896017	0.0475901	0.132886	0.781068
8	xrCgmq	WRXMln	MG	107genus.Fusicatenibacter.id.11305	19	-0.284878	0.18525	0.124096	0.75 (0.52-1.08)	-0.109055	0.234099	0.641323	0.90 (0.57-1.42)	0.496272	0.700601	0.488327	1.64 (0.42-6.48)	21.4341	17	0.207474	23.117	18	0.186134	-0.0538576	0.0466168	0.263938
9	Z3oAmu	hoEmfq	MG	108genus.Gordonibacter.id.821	12	0.0256961	0.0995302	0.796273	1.03 (0.84-1.25)	0.101938	0.134064	0.447031	1.11 (0.85-1.44)	0.0866271	0.455985	0.853127	1.09 (0.45-2.67)	12.2806	10	0.266714	12.3038	11	0.341248	-0.00957863	0.0697828	0.893547
10	zQGHAV	Kz4Tdn	MG	109genus.Haemophilus.id.3698	9	0.166289	0.176614	0.346429	1.18 (0.84-1.67)	0.268608	0.211964	0.205072	1.31 (0.86-1.98)	0.414826	0.43569	0.372751	1.51 (0.64-3.56)	9.97508	7	0.18999	10.539	8	0.229211	-0.0312958	0.0497481	0.549264
115	eRKL7D	4NzL9i	MG	203phylum.Actinobacteria.id.400	13	-0.507288	0.202878	0.0124035	0.60 (0.40-0.90)	-0.534306	0.274582	0.0516683	0.59 (0.34-1.00)	-0.629909	0.836429	0.467206	0.53 (0.10-2.74)	8.43998	11	0.673433	8.46281	12	0.747998	0.00755669	0.0500066	0.882622
12	MB8KYM	DGS77W	MG	110genus.Holdemanella.id.11393	10	-0.151689	0.135901	0.264348	0.86 (0.66-1.12)	-0.16084	0.176638	0.362526	0.85 (0.60-1.20)	-0.224725	0.359722	0.549554	0.80 (0.39-1.62)	3.32911	8	0.912041	3.37719	9	0.947448	0.00889289	0.0405541	0.83192
13	cxugdH	2YYDYE	MG	111genus.Holdemania.id.2157	15	0.0653798	0.148731	0.660239	1.07 (0.80-1.43)	0.0848162	0.187202	0.650496	1.09 (0.75-1.57)	0.549545	0.425771	0.219289	1.73 (0.75-3.99)	16.9072	13	0.203581	18.8141	14	0.172173	-0.0509418	0.0420696	0.247491
14	jw2CNW	YZymhk	MG	112genus.Howardella.id.2000	10	0.0432662	0.117638	0.713028	1.04 (0.83-1.31)	0.105209	0.148389	0.478319	1.11 (0.83-1.49)	-0.318214	0.543253	0.574189	0.73 (0.25-2.11)	9.28028	8	0.319206	9.82084	9	0.365183	0.0532486	0.0780052	0.514118
15	hMAilU	AnVXaO	MG	113genus.Hungatella.id.11306	5	0.0641312	0.166315	0.699792	1.07 (0.77-1.48)	-0.0766058	0.230679	0.739823	0.93 (0.59-1.46)	-1.21714	1.03358	0.323873	0.30 (0.04-2.24)	2.09957	3	0.552001	3.67712	4	0.451462	0.167578	0.133421	0.298026
16	ysuG84	s4W9M0	MG	114genus.Intestinibacter.id.11345	15	-0.116682	0.212935	0.583714	0.89 (0.59-1.35)	-0.191763	0.224467	0.392937	0.83 (0.53-1.28)	-1.37821	0.630283	0.0476502	0.25 (0.07-0.87)	20.0973	13	0.0928097	26.9164	14	0.0197409	0.105507	0.0502359	0.0557898
17	xZ6RvD	vbXC4P	MG	115genus.Intestinimonas.id.2062	17	-0.0566362	0.143385	0.692847	0.94 (0.71-1.25)	-0.0619898	0.187517	0.74096	0.94 (0.65-1.36)	0.5173	0.3355	0.143933	1.68 (0.87-3.24)	14.8839	15	0.459811	18.3642	16	0.303005	-0.0579637	0.0310705	0.0817836
18	riRJGj	VlnTIp	MG	116genus.Lachnoclostridium.id.11308	11	0.0451677	0.22929	0.843836	1.05 (0.67-1.64)	-0.0486962	0.302346	0.872045	0.95 (0.53-1.72)	-0.415609	0.831554	0.629208	0.66 (0.13-3.37)	5.27848	9	0.809388	5.61079	10	0.846835	0.0329402	0.0571418	0.578432
19	gEqGnE	Tq7CdN	MG	117genus.Lachnospira.id.2004	6	0.436972	0.281703	0.120859	1.55 (0.89- 2.69)	0.2482	0.355464	0.485027	1.28 (0.64- 2.57)	0.649853	1.62986	0.710469	1.92 (0.08-46.73)	2.91623	4	0.57194	2.93382	5	0.710189	-0.0130618	0.0984984	0.900906
20	nNHoLj	BGMMUK	MG	118genus.LachnospiraceaeFCS020group.id.11314	11	0.25701	0.192309	0.181403	1.29 (0.89-1.89)	0.291728	0.247177	0.237905	1.34 (0.82-2.17)	-0.0617818	0.489074	0.902253	0.94 (0.36-2.45)	11.0601	9	0.271612	11.6836	10	0.306787	0.026948	0.0378316	0.49432
21	yVeqOQ	q3RMAy	MG	119genus.LachnospiraceaeNC2004group.id.11316	9	-0.0276978	0.147855	0.851401	0.97 (0.73-1.30)	-0.100437	0.201932	0.618921	0.90 (0.61-1.34)	0.323682	0.611343	0.612856	1.38 (0.42-4.58)	6.86237	7	0.443349	7.21325	8	0.513809	-0.0405799	0.0685064	0.572244
22	Ulo2x7	ezDOKS	MG	11class.Lentisphaeria.id.2250	8	0.266907	0.132679	0.0442537	1.31 (1.01-1.69)	0.157911	0.172756	0.360679	1.17 (0.83-1.64)	-0.145601	0.472217	0.768251	0.86 (0.34-2.18)	6.23568	6	0.397313	7.09858	7	0.418689	0.0624846	0.0685742	0.397322
23	qhLYQo	MZwlzx	MG	120genus.LachnospiraceaeND3007group.id.11317	3	0.445483	0.581288	0.443455	1.56 (0.50-4.880000e+00)	0.575599	0.538058	0.284723	1.78 (0.62-5.100000e+00)	11.3994	9.25659	0.434195	89263.84 (0.00-6.761528e+12)	1.71645	1	0.19015	4.12797	2	0.126947	-0.642048	0.541674	0.446146
24	Qo56KU	Nyww2p	MG	121genus.LachnospiraceaeNK4A136group.id.11319	14	0.1775	0.183582	0.333609	1.19 (0.83-1.71)	0.0725943	0.246619	0.768484	1.08 (0.66-1.74)	0.289096	0.406927	0.49101	1.34 (0.60-2.96)	14.8793	12	0.248102	14.9987	13	0.307434	-0.00899938	0.0290053	0.761681
25	7NcEYw	5xZnLk	MG	122genus.LachnospiraceaeUCG001.id.11321	10	0.130714	0.171115	0.444931	1.14 (0.81- 1.59)	0.191811	0.217228	0.377239	1.21 (0.79- 1.85)	1.00406	0.755787	0.220658	2.73 (0.62-12.01)	4.11201	8	0.846878	5.51946	9	0.786882	-0.0808303	0.0681332	0.269516
26	tXY2R4	o10qpV	MG	123genus.LachnospiraceaeUCG004.id.11324	13	0.00131949	0.181707	0.994206	1.00 (0.70-1.43)	0.097227	0.242294	0.688216	1.10 (0.69-1.77)	-0.679912	0.700023	0.352286	0.51 (0.13-2.00)	8.08717	11	0.705475	9.10262	12	0.694141	0.0464952	0.0461401	0.335253
27	vYs0JC	Qonyzs	MG	124genus.LachnospiraceaeUCG008.id.11328	11	-0.0755576	0.143911	0.599563	0.93 (0.70-1.23)	-0.0353009	0.1968	0.857643	0.97 (0.66-1.42)	-0.761251	0.725379	0.321332	0.47 (0.11-1.94)	10.1443	9	0.338928	11.1931	10	0.342675	0.0717059	0.0743375	0.359947
28	ApEqaE	AmTQyt	MG	125genus.LachnospiraceaeUCG010.id.11330	10	0.0565431	0.178896	0.751952	1.06 (0.75-1.50)	-0.0231306	0.234424	0.9214	0.98 (0.62-1.55)	-0.229058	0.46458	0.63523	0.80 (0.32-1.98)	5.85398	8	0.663585	6.29769	9	0.709794	0.0256739	0.0385426	0.524075
29	rFhmAH	cdnA5J	MG	126genus.Lactobacillus.id.1837	9	-0.143978	0.147088	0.327652	0.87 (0.65-1.16)	-0.152378	0.189349	0.420967	0.86 (0.59-1.24)	0.037526	0.44206	0.934726	1.04 (0.44-2.47)	4.12478	7	0.765298	4.31435	8	0.827706	-0.0210896	0.0484377	0.676384
30	NEQZPb	Yhie2w	MG	127genus.Lactococcus.id.1851	9	-0.0128447	0.168624	0.939281	0.99 (0.71-1.37)	0.000752599	0.171991	0.996509	1.00 (0.71-1.40)	-1.08421	0.668753	0.148997	0.34 (0.09-1.25)	12.0874	7	0.0977213	16.7642	8	0.0326606	0.14764	0.0897116	0.143817
31	9oDtM6	GH0tb6	MG	128genus.Marvinbryantia.id.2005	8	0.041215	0.223017	0.853381	1.04 (0.67- 1.61)	0.153936	0.284225	0.588094	1.17 (0.67- 2.04)	1.19958	0.799909	0.18437	3.32 (0.69-15.92)	5.89117	6	0.435491	8.13847	7	0.320542	-0.108389	0.0723026	0.184507
32	oI1F4c	lpHyQe	MG	129genus.Methanobrevibacter.id.123	5	0.0823618	0.214991	0.70165	1.09 (0.71-1.65)	0.012433	0.213746	0.953615	1.01 (0.67-1.54)	0.201222	0.95091	0.845972	1.22 (0.19-7.89)	8.50214	3	0.0366977	8.54963	4	0.0733969	-0.019922	0.153886	0.905186
33	7xVKWI	MXeK0u	MG	12class.Melainabacteria.id.1589	6	-0.0711025	0.235207	0.762425	0.93 (0.59-1.48)	0.199189	0.219658	0.364504	1.22 (0.79-1.88)	-0.82633	0.507246	0.178634	0.44 (0.16-1.18)	6.33999	4	0.175156	10.5318	5	0.0614962	0.108577	0.0667657	0.179226
34	TutdJG	WKJvMY	MG	130genus.Odoribacter.id.952	7	0.137017	0.251099	0.585295	1.15 (0.70-1.88)	0.128839	0.337367	0.702538	1.14 (0.59-2.20)	-1.00187	0.812848	0.272537	0.37 (0.07-1.81)	2.86351	5	0.721019	5.03371	6	0.539497	0.087046	0.059088	0.2007
35	VjbtPL	ARX0se	MG	131genus.Olsenella.id.822	11	0.0911459	0.102846	0.375488	1.10 (0.90-1.34)	0.112331	0.12857	0.382286	1.12 (0.87-1.44)	0.142336	0.394085	0.726298	1.15 (0.53-2.50)	2.24722	9	0.986928	2.26533	10	0.993872	-0.00681631	0.0506568	0.895922
36	wqAddb	ByR0oK	MG	132genus.Oscillibacter.id.2063	13	-0.097463	0.164486	0.553494	0.91 (0.66-1.25)	-0.12787	0.196371	0.514938	0.88 (0.60-1.29)	-0.710154	0.572992	0.240997	0.49 (0.16-1.51)	15.4817	11	0.161487	17.2323	12	0.141065	0.0602727	0.0540432	0.288508
37	IcREOa	bcyEYP	MG	133genus.Oscillospira.id.2064	8	0.0308123	0.198934	0.87691	1.03 (0.70-1.52)	0.112331	0.246423	0.6485	1.12 (0.69-1.81)	0.0244237	0.843339	0.977835	1.02 (0.20-5.35)	2.81408	6	0.831794	2.81414	7	0.901647	0.000626179	0.0803267	0.994033
38	Yl3qR8	1TFtei	MG	134genus.Oxalobacter.id.2978	10	-0.05609	0.112036	0.616623	0.95 (0.76-1.18)	-0.0149921	0.146046	0.918238	0.99 (0.74-1.31)	-0.329518	0.544193	0.561617	0.72 (0.25-2.09)	4.86028	8	0.7724	5.1239	9	0.823377	0.0410281	0.0799076	0.621516
39	TFaKqR	4rzUS1	MG	135genus.Parabacteroides.id.954	5	0.354884	0.497692	0.475809	1.43 (0.54- 3.78)	0.396794	0.464836	0.393315	1.49 (0.60- 3.70)	4.46414	2.75753	0.203905	86.85 (0.39-19319.97)	5.55753	3	0.135238	9.77553	4	0.0443835	-0.347406	0.230231	0.228448
40	MQrrk3	Cy8FqV	MG	136genus.Paraprevotella.id.962	13	-0.0481985	0.128162	0.70686	0.95 (0.74-1.23)	-0.0218745	0.165353	0.894755	0.98 (0.71-1.35)	-0.0827951	0.437093	0.853212	0.92 (0.39-2.17)	6.71877	11	0.821379	6.72563	12	0.8752	0.00384424	0.0464333	0.935505
41	BGBx1F	EGFlpC	MG	137genus.Parasutterella.id.2892	13	0.098364	0.191121	0.606784	1.10 (0.76-1.60)	-0.0488682	0.227086	0.829614	0.95 (0.61-1.49)	-0.067263	0.60579	0.91359	0.93 (0.29-3.07)	17.3822	11	0.0970689	17.5145	12	0.131245	0.0138725	0.0479277	0.777622
42	uzNJFO	rZJ4sM	MG	138genus.Peptococcus.id.2037	12	-0.0345717	0.140161	0.805173	0.97 (0.73-1.27)	-0.105208	0.166151	0.526597	0.90 (0.65-1.25)	-0.612925	0.524069	0.269303	0.54 (0.19-1.51)	13.5756	10	0.193247	15.3525	11	0.166919	0.0786323	0.0687285	0.27923
43	wgRA1u	8dNZhU	MG	139genus.Phascolarctobacterium.id.2168	11	-0.0670474	0.178991	0.707969	0.94 (0.66-1.33)	0.0241431	0.250002	0.923067	1.02 (0.63-1.67)	-1.57245	0.764117	0.0697208	0.21 (0.05-0.93)	6.70667	9	0.667628	10.7959	10	0.37364	0.132561	0.0655536	0.0738617
44	ayi3yh	gCDU0S	MG	13class.Methanobacteria.id.119	9	0.062488	0.143265	0.662712	1.06 (0.80-1.41)	0.000518089	0.160345	0.997422	1.00 (0.73-1.37)	-0.148459	0.677938	0.832908	0.86 (0.23-3.26)	13.369	7	0.0636115	13.5637	8	0.0938693	0.036736	0.115053	0.75882
45	v9xWjm	U0NR6V	MG	140genus.Prevotella7.id.11182	11	0.0530955	0.129329	0.681404	1.05 (0.82-1.36)	0.0398329	0.15275	0.794269	1.04 (0.77-1.40)	-0.0342684	0.810327	0.967191	0.97 (0.20-4.73)	16.8082	9	0.0518057	16.8305	10	0.0781989	0.0123336	0.11277	0.915309
46	moRZ2A	c9apZv	MG	141genus.Prevotella9.id.11183	14	-0.0530271	0.145122	0.714815	0.95 (0.71-1.26)	-0.0435648	0.201454	0.828791	0.96 (0.65-1.42)	-0.0767287	0.479329	0.875485	0.93 (0.36-2.37)	13.459	12	0.336576	13.4621	13	0.412785	0.0023521	0.0451445	0.959305
47	1d0xBB	HVfH9y	MG	142genus.RikenellaceaeRC9gutgroup.id.11191	11	-0.0390585	0.110817	0.724494	0.96 (0.77-1.19)	-0.0659273	0.1376	0.631852	0.94 (0.71-1.23)	-0.593887	0.702417	0.419746	0.55 (0.14-2.19)	11.8799	9	0.220163	12.7253	10	0.239437	0.0779503	0.0974034	0.444157
48	CHNZ0N	2Yvbxt	MG	143genus.Romboutsia.id.11347	13	0.222599	0.160635	0.165825	1.25 (0.91-1.71)	0.339671	0.219314	0.121431	1.40 (0.91-2.16)	0.554641	0.396295	0.189207	1.74 (0.80-3.79)	9.74146	11	0.553782	10.5815	12	0.565083	-0.0331567	0.0361761	0.379041
49	vNfSeL	SkfcxA	MG	144genus.Roseburia.id.2012	13	-0.0531399	0.259827	0.837947	0.95 (0.57-1.58)	-0.0425811	0.297052	0.886017	0.96 (0.54-1.72)	-0.16151	0.752881	0.834064	0.85 (0.19-3.72)	21.9752	11	0.0245659	22.0228	12	0.0372653	0.00865189	0.0560757	0.880176
50	RqEBRn	L1S0p8	MG	145genus.Ruminiclostridium5.id.11355	9	-0.216253	0.335084	0.518688	0.81 (0.42- 1.55)	-0.597476	0.354035	0.0914842	0.55 (0.27- 1.10)	-0.444427	1.43789	0.766255	0.64 (0.04-10.74)	14.4168	7	0.0442455	14.4721	8	0.0702605	0.0155798	0.0950961	0.874493
51	7su9MF	uu5Vqy	MG	146genus.Ruminiclostridium6.id.11356	16	0.133152	0.147502	0.36668	1.14 (0.86-1.53)	0.143813	0.211748	0.497031	1.15 (0.76-1.75)	0.529493	0.367128	0.171227	1.70 (0.83-3.49)	11.269	14	0.664786	12.6588	15	0.628631	-0.0393451	0.0333742	0.258083
52	wQNjZh	47i964	MG	147genus.Ruminiclostridium9.id.11357	9	-0.116179	0.26865	0.66541	0.89 (0.53- 1.51)	-0.495087	0.332921	0.136989	0.61 (0.32- 1.17)	1.02632	1.10687	0.384663	2.79 (0.32-24.43)	8.72647	7	0.272895	10.1364	8	0.255584	-0.0793712	0.0746341	0.322873
53	ZGyZNL	77QTSj	MG	148genus.RuminococcaceaeNK4A214group.id.11358	13	0.193233	0.194963	0.321623	1.21 (0.83-1.78)	0.0151098	0.267934	0.955028	1.02 (0.60-1.72)	0.263221	0.732405	0.726106	1.30 (0.31-5.47)	12.9284	11	0.298034	12.94	12	0.373418	-0.00533402	0.0536206	0.922549
54	UvMqwk	4NY36Q	MG	149genus.RuminococcaceaeUCG002.id.11360	22	-0.206123	0.162702	0.205201	0.81 (0.59-1.12)	-0.0962699	0.215689	0.655354	0.91 (0.60-1.39)	-0.915777	0.426932	0.0444141	0.40 (0.17-0.92)	23.1435	20	0.281803	26.8251	21	0.176717	0.0565513	0.0317047	0.0896569
55	6lWWFw	rWOQba	MG	14class.Mollicutes.id.3920	12	-0.0407496	0.183619	0.824372	0.96 (0.67-1.38)	0.178997	0.240652	0.456997	1.20 (0.75-1.92)	0.211295	0.615504	0.73849	1.24 (0.37-4.13)	13.9645	10	0.174619	14.2235	11	0.220871	-0.0235917	0.0547735	0.675812
56	mqjwB3	XMymnd	MG	150genus.RuminococcaceaeUCG003.id.11361	11	-0.0285252	0.221904	0.897716	0.97 (0.63-1.50)	-0.286255	0.253949	0.259652	0.75 (0.46-1.24)	-0.0508571	0.738354	0.946592	0.95 (0.22-4.04)	14.0574	9	0.120298	14.059	10	0.170318	0.00173848	0.0545188	0.975258
57	afbGHb	VsAT8y	MG	151genus.RuminococcaceaeUCG004.id.11362	11	0.131326	0.164743	0.42536	1.14 (0.83-1.57)	0.246852	0.218427	0.258419	1.28 (0.83-1.96)	-0.279242	0.950885	0.775673	0.76 (0.12-4.88)	10.6553	9	0.300077	10.8835	10	0.366668	0.0352282	0.0802461	0.671011
58	WfMg9Z	rfcAgT	MG	152genus.RuminococcaceaeUCG005.id.11363	14	0.17799	0.17471	0.308309	1.19 (0.85-1.68)	0.0677389	0.245001	0.782176	1.07 (0.66-1.73)	-0.443184	0.498266	0.391242	0.64 (0.24-1.70)	11.222	12	0.509999	12.994	13	0.448274	0.0537115	0.0403485	0.207865
59	NWTWMF	f1XKY1	MG	153genus.RuminococcaceaeUCG009.id.11366	11	-0.0230885	0.196922	0.906664	0.98 (0.66- 1.44)	-0.0687695	0.226611	0.761532	0.93 (0.60- 1.46)	1.09262	0.824397	0.217711	2.98 (0.59-15.01)	15.0307	9	0.0900953	18.2581	10	0.0507634	-0.112738	0.0810995	0.197909
60	biwTY1	KYSMZs	MG	154genus.RuminococcaceaeUCG010.id.11367	5	0.114352	0.327005	0.726567	1.12 (0.59- 2.13)	-0.113683	0.362556	0.753856	0.89 (0.44- 1.82)	1.82276	0.80408	0.108235	6.19 (1.28-29.93)	0.97194	3	0.808041	6.04131	4	0.196084	-0.124889	0.0554685	0.109783
61	urUQZ9	aJUd2n	MG	155genus.RuminococcaceaeUCG011.id.11368	8	-0.109697	0.116865	0.347901	0.90 (0.71-1.13)	-0.185056	0.156467	0.23692	0.83 (0.61-1.13)	0.0201456	0.601182	0.974355	1.02 (0.31-3.32)	6.15919	6	0.405596	6.20901	7	0.515568	-0.0174926	0.0794056	0.832946
62	QpTkc5	jwIuhx	MG	156genus.RuminococcaceaeUCG013.id.11370	11	0.171454	0.211027	0.416519	1.19 (0.78-1.80)	0.235303	0.289833	0.416873	1.27 (0.72-2.23)	0.178092	0.667496	0.795631	1.19 (0.32-4.42)	10.7429	9	0.293742	10.7431	10	0.377883	-0.000536895	0.0509029	0.991815
63	IxznDl	M6yTb1	MG	157genus.RuminococcaceaeUCG014.id.11371	10	0.0651614	0.209731	0.756037	1.07 (0.71-1.61)	0.18613	0.265167	0.48272	1.20 (0.72-2.03)	0.604905	0.557325	0.309378	1.83 (0.61-5.46)	9.74942	8	0.283056	11.0788	9	0.270347	-0.0470636	0.0450614	0.326815
64	PSNoDK	vcGxfy	MG	158genus.Ruminococcus1.id.11373	9	-0.0112261	0.252686	0.964564	0.99 (0.60-1.62)	-0.0536086	0.302176	0.859188	0.95 (0.52-1.71)	0.503554	0.691163	0.489921	1.65 (0.43-6.41)	9.94079	7	0.191954	10.8567	8	0.209954	-0.0414206	0.0515772	0.448334
65	dUqRmf	PbR3gv	MG	159genus.Ruminococcus2.id.11374	15	0.0674952	0.164106	0.68086	1.07 (0.78-1.48)	0.0234274	0.211202	0.911677	1.02 (0.68-1.55)	-0.190307	0.445579	0.676296	0.83 (0.35-1.98)	6.55083	13	0.923793	6.93812	14	0.937071	0.0210418	0.0338117	0.544492
66	o0dLwf	Cb9ucx	MG	15class.Negativicutes.id.2164	10	0.111897	0.227475	0.622783	1.12 (0.72-1.75)	0.0895074	0.313299	0.775113	1.09 (0.59-2.02)	-0.48258	0.761118	0.543754	0.62 (0.14-2.74)	8.49154	8	0.386984	9.20523	9	0.418549	0.0392532	0.0478706	0.435972
67	TfQjGb	PgLEo6	MG	160genus.Sellimonas.id.14369	10	0.0162806	0.127987	0.898778	1.02 (0.79-1.31)	0.0911196	0.142094	0.521353	1.10 (0.83-1.45)	0.555543	0.72154	0.463462	1.74 (0.42-7.17)	14.5537	8	0.0684265	15.6046	9	0.0756126	-0.0773397	0.101759	0.469042
68	5FtFiT	G7fxrY	MG	161genus.Senegalimassilia.id.11160	5	0.0482765	0.199142	0.808453	1.05 (0.71-1.55)	0.215288	0.256188	0.400712	1.24 (0.75-2.05)	0.789137	0.669242	0.323339	2.20 (0.59-8.17)	2.59726	3	0.457971	3.94178	4	0.413942	-0.0743343	0.0641068	0.330141
69	gi3fEq	QOLeoD	MG	162genus.Slackia.id.825	6	-0.113064	0.174274	0.516487	0.89 (0.63-1.26)	0.0106362	0.220535	0.961534	1.01 (0.66-1.56)	-1.43366	0.967578	0.212548	0.24 (0.04-1.59)	2.03611	4	0.729117	3.96136	5	0.554992	0.137383	0.099012	0.237576
70	4IAVaG	93yiJ5	MG	163genus.Streptococcus.id.1853	15	-0.0495175	0.178184	0.781088	0.95 (0.67-1.35)	0.060452	0.236912	0.798594	1.06 (0.67-1.69)	-0.44106	0.654425	0.512139	0.64 (0.18-2.32)	7.71718	13	0.861525	8.10381	14	0.883848	0.0308778	0.0496593	0.54483
71	frtL9Q	e8UO6g	MG	164genus.Subdoligranulum.id.2070	11	0.0743071	0.216539	0.731479	1.08 (0.70-1.65)	0.322188	0.304459	0.28995	1.38 (0.76-2.51)	0.706256	0.578341	0.253044	2.03 (0.65-6.30)	7.40298	9	0.59524	8.79163	10	0.551987	-0.0468329	0.0397426	0.268851
72	5DSegg	FmUavJ	MG	165genus.Sutterella.id.2896	11	0.0330457	0.241652	0.891229	1.03 (0.64-1.66)	0.0968335	0.29573	0.743336	1.10 (0.62-1.97)	-1.15429	1.17129	0.350138	0.32 (0.03-3.13)	13.8917	9	0.126229	15.5478	10	0.11333	0.0804832	0.0777003	0.327316
73	12pmsI	Jdo9N4	MG	166genus.Terrisporobacter.id.11348	4	-0.111413	0.211142	0.597727	0.89 (0.59-1.35)	-0.0134027	0.253635	0.957858	0.99 (0.60-1.62)	0.173015	0.548075	0.782144	1.19 (0.41-3.48)	0.331382	2	0.847308	0.647635	3	0.885446	-0.0352772	0.0627302	0.630491
74	LbVaq1	di2Ffm	MG	167genus.Turicibacter.id.2162	9	-0.273613	0.17517	0.118292	0.76 (0.54-1.07)	-0.157941	0.222244	0.477293	0.85 (0.55-1.32)	-0.409538	0.722722	0.588644	0.66 (0.16-2.74)	4.38069	7	0.735032	4.41827	8	0.817553	0.0142449	0.0734824	0.851795
75	X37RaL	yXm70j	MG	168genus.Tyzzerella3.id.11335	12	0.0527286	0.111775	0.637115	1.05 (0.85-1.31)	0.0143777	0.144717	0.92086	1.01 (0.76-1.35)	0.630799	0.635584	0.344375	1.88 (0.54-6.53)	5.41332	10	0.861915	6.26693	11	0.854973	-0.084585	0.0915512	0.377288
76	Xf7Dxq	foa6JS	MG	169genus.unknowngenus.id.826	14	0.164846	0.155034	0.28765	1.18 (0.87-1.60)	-0.0234652	0.222824	0.916131	0.98 (0.63-1.51)	0.307114	0.407467	0.465553	1.36 (0.61-3.02)	12.3908	12	0.414824	12.5388	13	0.484031	-0.0139752	0.0369135	0.711603
77	BtXonC	lUG7RT	MG	16class.Verrucomicrobiae.id.4029	11	-0.0609928	0.206845	0.768091	0.94 (0.63- 1.41)	-0.0584778	0.264209	0.824834	0.94 (0.56- 1.58)	0.989309	0.736015	0.211801	2.69 (0.64-11.38)	11.0472	9	0.27249	13.7365	10	0.185352	-0.0847912	0.0572836	0.172953
78	dzZjHi	EGiGG9	MG	170genus.unknowngenus.id.959	12	-0.100044	0.113967	0.380035	0.90 (0.72-1.13)	0.00631146	0.141147	0.964334	1.01 (0.76-1.33)	0.639531	0.68677	0.373677	1.90 (0.49-7.28)	4.82072	10	0.902828	6.01325	11	0.872479	-0.0824242	0.0754779	0.30043
79	p1F05J	URMNdF	MG	171genus.unknowngenus.id.1868	9	0.197406	0.206205	0.338403	1.22 (0.81-1.82)	0.117456	0.254368	0.644256	1.12 (0.68-1.85)	-0.160505	0.578838	0.789569	0.85 (0.27-2.65)	10.3271	7	0.170783	10.9802	8	0.202822	0.0356528	0.0535833	0.527121
80	ZzBiYK	KfTEOE	MG	172genus.unknowngenus.id.2001	9	-0.351882	0.227949	0.122664	0.70 (0.45-1.10)	-0.271214	0.25781	0.292803	0.76 (0.46-1.26)	0.303949	0.711217	0.681953	1.36 (0.34-5.46)	11.4107	7	0.12168	12.9567	8	0.113349	-0.0683962	0.0702334	0.362578
81	BaQZyW	vb4K35	MG	173genus.unknowngenus.id.2041	11	0.119986	0.13832	0.385695	1.13 (0.86-1.48)	0.108882	0.183556	0.553059	1.12 (0.78-1.60)	0.370912	0.380007	0.354536	1.45 (0.69-3.05)	8.75511	9	0.46018	9.25772	10	0.507832	-0.0263777	0.0372067	0.496308
82	7dKUSk	pM83KC	MG	174genus.unknowngenus.id.2071	16	0.0461751	0.163631	0.777797	1.05 (0.76-1.44)	0.150546	0.216341	0.486509	1.16 (0.76-1.78)	-0.22766	0.782709	0.775421	0.80 (0.17-3.69)	16.8827	14	0.262482	17.0375	15	0.316628	0.022831	0.0637263	0.725488
83	HTxT6N	IHpRjl	MG	175genus.unknowngenus.id.2755	12	0.185624	0.149482	0.214317	1.20 (0.90-1.61)	0.128586	0.206405	0.533298	1.14 (0.76-1.70)	0.170584	0.696207	0.811396	1.19 (0.30-4.64)	11.262	10	0.337477	11.2625	11	0.421541	0.00143176	0.0645742	0.982747
84	eSdMjW	GB462X	MG	176genus.unknowngenus.id.1000000073	14	0.0522315	0.151714	0.730638	1.05 (0.78-1.42)	0.0571455	0.208786	0.784313	1.06 (0.70-1.59)	0.774655	0.389125	0.0697764	2.17 (1.01-4.65)	10.6122	12	0.562412	14.5985	13	0.333082	-0.0727502	0.0364375	0.0690685
85	ulhlYu	aIpSEe	MG	177genus.unknowngenus.id.1000001215	6	-0.136118	0.207096	0.511008	0.87 (0.58-1.31)	0.154862	0.211288	0.463593	1.17 (0.77-1.77)	-0.631925	0.521177	0.292037	0.53 (0.19-1.48)	6.48038	4	0.166031	8.21689	5	0.14468	0.0714444	0.0690081	0.35901
86	7k597x	yb5P2d	MG	178genus.unknowngenus.id.1000005472	10	0.353501	0.172786	0.0407673	1.42 (1.01-2.00)	0.316058	0.23996	0.187795	1.37 (0.86-2.20)	0.518003	0.480614	0.31255	1.68 (0.65-4.31)	6.48229	8	0.593373	6.61683	9	0.676943	-0.015197	0.0414317	0.723283
87	FLkvvC	RtGWoY	MG	179genus.unknowngenus.id.1000005479	8	-0.0195574	0.171148	0.909022	0.98 (0.70-1.37)	-0.0912043	0.210387	0.664646	0.91 (0.60-1.38)	0.357561	0.804195	0.672184	1.43 (0.30-6.92)	7.33656	6	0.290841	7.61986	7	0.367304	-0.0371414	0.077162	0.647324
88	vttSYe	jCmzf6	MG	17family.Acidaminococcaceae.id.2166	7	0.190692	0.274438	0.487153	1.21 (0.71-2.07)	-0.00312783	0.302136	0.99174	1.00 (0.55-1.80)	0.174413	0.899798	0.853933	1.19 (0.20-6.94)	9.36665	5	0.0953037	9.36734	6	0.153949	0.00162403	0.0846097	0.985428
89	Ithvcl	ZQ0aHW	MG	180genus.unknowngenus.id.1000006162	13	0.0361103	0.135786	0.790289	1.04 (0.79-1.35)	0.0564287	0.157241	0.719694	1.06 (0.78-1.44)	0.472162	0.553356	0.411705	1.60 (0.54-4.74)	18.1339	11	0.0785244	19.2252	12	0.0832358	-0.0515931	0.0634116	0.43312
90	jKdUJr	QjIfdr	MG	181genus.Veillonella.id.2198	6	0.104436	0.218875	0.633254	1.11 (0.72-1.70)	0.00729228	0.269681	0.978428	1.01 (0.59-1.71)	-1.90053	1.83463	0.358755	0.15 (0.00-5.45)	1.91207	4	0.751928	3.12362	5	0.680934	0.156703	0.142366	0.33281
91	xMdQP2	4xQTwe	MG	182genus.Victivallis.id.2256	11	-0.0264252	0.0956347	0.782307	0.97 (0.81-1.17)	-0.0908474	0.132058	0.491494	0.91 (0.70-1.18)	-1.34421	0.606346	0.0538352	0.26 (0.08-0.86)	3.50781	9	0.94073	8.35165	10	0.59453	0.181021	0.0822495	0.0552619
92	D7UA2e	bB5A5m	MG	183order.Actinomycetales.id.420	5	0.251881	0.195276	0.197096	1.29 (0.88-1.89)	0.184067	0.245021	0.452515	1.20 (0.74-1.94)	-0.0105826	0.48175	0.983854	0.99 (0.38-2.54)	1.34129	3	0.719353	1.69646	4	0.79136	0.0301127	0.0505274	0.593168
93	BXXFni	b9NJin	MG	184order.Bacillales.id.1674	8	0.072956	0.113499	0.520361	1.08 (0.86-1.34)	0.118346	0.148465	0.425376	1.13 (0.84-1.51)	0.158178	0.524387	0.773106	1.17 (0.42-3.27)	6.72766	6	0.346769	6.75892	7	0.454406	-0.0127699	0.0764844	0.872886
94	VYRrn3	3kxxen	MG	185order.Bacteroidales.id.913	14	0.206012	0.181421	0.256147	1.23 (0.86-1.75)	0.0764766	0.2468	0.756657	1.08 (0.67-1.75)	0.160138	0.389823	0.688463	1.17 (0.55-2.52)	10.6343	12	0.560494	10.6519	13	0.63995	0.00390285	0.0293547	0.896433
95	dbpj7p	61u3UE	MG	186order.Bifidobacteriales.id.432	14	-0.191205	0.179447	0.28664	0.83 (0.58- 1.17)	-0.237132	0.241812	0.326768	0.79 (0.49- 1.27)	1.623	0.864308	0.0849194	5.07 (0.93-27.58)	2.51595	12	0.998103	7.12032	13	0.895845	-0.118964	0.0554408	0.0530414
96	oS0Eg7	vSGH7P	MG	187order.Burkholderiales.id.2874	10	0.281957	0.283109	0.319284	1.33 (0.76-2.31)	0.118126	0.317895	0.710198	1.13 (0.60-2.10)	-0.503033	0.97252	0.618977	0.60 (0.09-4.07)	13.5025	8	0.0956891	14.7077	9	0.0992851	0.0568438	0.0672709	0.422662
97	RsBfmn	eKNaEH	MG	188order.Clostridiales.id.1863	12	0.272471	0.326348	0.403769	1.31 (0.69- 2.49)	0.211398	0.325264	0.515739	1.24 (0.65- 2.34)	1.85894	1.54124	0.255526	6.42 (0.31-131.60)	22.6103	10	0.01228	25.1173	11	0.00876283	-0.103972	0.0987395	0.317124
98	4hT0Jt	uEQNeS	MG	189order.Coriobacteriales.id.810	18	-0.182009	0.191495	0.341878	0.83 (0.57-1.21)	-0.219522	0.246798	0.373746	0.80 (0.49-1.30)	-0.98848	0.774526	0.220086	0.37 (0.08-1.70)	18.8757	16	0.27516	20.2373	17	0.262274	0.0541523	0.0504074	0.298626
99	2YYJNI	WuKG9m	MG	18family.Actinomycetaceae.id.421	5	0.251247	0.195026	0.19765	1.29 (0.88-1.88)	0.183861	0.235021	0.434028	1.20 (0.76-1.91)	-0.0124964	0.481186	0.980912	0.99 (0.38-2.54)	1.3411	3	0.719398	1.70057	4	0.790613	0.0302978	0.0505329	0.591056
100	0QmDak	wIFhGa	MG	190order.Desulfovibrionales.id.3156	11	-0.0815392	0.19155	0.670341	0.92 (0.63-1.34)	0.151473	0.257985	0.557111	1.16 (0.70-1.93)	0.364792	0.511556	0.493856	1.44 (0.53-3.93)	6.42124	9	0.697129	7.30664	10	0.696214	-0.0353852	0.0376057	0.371297
101	PEUcDB	tURSqD	MG	191order.Enterobacteriales.id.3468	7	-0.398853	0.270489	0.14033	0.67 (0.39- 1.14)	-0.41694	0.358121	0.244326	0.66 (0.33- 1.33)	0.901805	1.71393	0.62127	2.46 (0.09-70.89)	6.59586	5	0.252473	7.37642	6	0.287434	-0.0972721	0.126455	0.476507
102	wvosJL	Pt573l	MG	192order.Erysipelotrichales.id.2148	13	0.00467012	0.290283	0.987164	1.00 (0.57- 1.77)	-0.268035	0.321966	0.40513	0.76 (0.41- 1.44)	2.47764	1.0444	0.037	11.91 (1.54-92.26)	15.8742	11	0.145864	24.434	12	0.0177449	-0.157568	0.0646973	0.0330881
103	IYEwNV	LNqh87	MG	193order.Gastranaerophilales.id.1591	6	-0.136118	0.207096	0.511008	0.87 (0.58-1.31)	0.154862	0.214625	0.470571	1.17 (0.77-1.78)	-0.631925	0.521177	0.292037	0.53 (0.19-1.48)	6.48038	4	0.166031	8.21689	5	0.14468	0.0714444	0.0690081	0.35901
104	t0KdV2	WRpXKi	MG	194order.Lactobacillales.id.1800	11	-0.253896	0.196932	0.197309	0.78 (0.53-1.14)	-0.13185	0.276716	0.633732	0.88 (0.51-1.51)	-1.01389	0.488905	0.0679439	0.36 (0.14-0.95)	5.76537	9	0.763152	8.6498	10	0.565629	0.062471	0.0367831	0.123664
105	INWEWQ	CPQhMY	MG	195order.Methanobacteriales.id.120	9	0.062488	0.143265	0.662712	1.06 (0.80-1.41)	0.000518089	0.16273	0.99746	1.00 (0.73-1.38)	-0.148459	0.677938	0.832908	0.86 (0.23-3.26)	13.369	7	0.0636115	13.5637	8	0.0938693	0.036736	0.115053	0.75882
137	tljTHb	i147KI	MG	32family.FamilyXIII.id.1957	10	-0.487639	0.204151	0.0169116	0.61 (0.41-0.92)	-0.620049	0.272234	0.0227487	0.54 (0.32-0.92)	-1.17671	0.645447	0.105751	0.31 (0.09-1.09)	2.32011	8	0.969593	3.58654	9	0.936463	0.0510294	0.0453451	0.293064
107	D1fblm	Qjpjfw	MG	197order.NB1n.id.3953	13	0.0361103	0.135786	0.790289	1.04 (0.79-1.35)	0.0564287	0.160612	0.725337	1.06 (0.77-1.45)	0.472162	0.553356	0.411705	1.60 (0.54-4.74)	18.1339	11	0.0785244	19.2252	12	0.0832358	-0.0515931	0.0634116	0.43312
108	aQuNP6	sp0Xdi	MG	198order.Pasteurellales.id.3688	14	-0.0195411	0.13011	0.880616	0.98 (0.76-1.27)	0.0888955	0.176049	0.613596	1.09 (0.77-1.54)	0.551479	0.291392	0.0827819	1.74 (0.98-3.07)	9.13719	12	0.69117	13.8606	13	0.383736	-0.0721556	0.0332004	0.0504928
109	jPV65y	KDgsb0	MG	199order.Rhodospirillales.id.2667	14	0.232152	0.137738	0.0918996	1.26 (0.96-1.65)	0.182099	0.188702	0.33454	1.20 (0.83-1.74)	0.147342	0.625404	0.81772	1.16 (0.34-3.95)	12.2534	12	0.425552	12.2731	13	0.505385	0.00825527	0.0593494	0.891681
110	FLT46x	p03ens	MG	19family.Alcaligenaceae.id.2875	13	0.189992	0.268922	0.479881	1.21 (0.71-2.05)	-0.159638	0.303386	0.598758	0.85 (0.47-1.54)	-0.622824	1.15756	0.601261	0.54 (0.06-5.19)	21.205	11	0.0313088	22.212	12	0.035211	0.0537422	0.0743543	0.484896
111	ZxXmT5	XiEORT	MG	1class.Actinobacteria.id.419	14	0.0194794	0.182928	0.915196	1.02 (0.71-1.46)	0.110994	0.247371	0.653653	1.12 (0.69-1.81)	0.64578	0.539725	0.254607	1.91 (0.66-5.49)	12.2549	12	0.425428	13.8009	13	0.388011	-0.0452158	0.0367495	0.24213
112	YiG8kV	ezvAQc	MG	200order.Selenomonadales.id.2165	10	0.111897	0.227475	0.622783	1.12 (0.72-1.75)	0.0895074	0.308891	0.771992	1.09 (0.60-2.00)	-0.48258	0.761118	0.543754	0.62 (0.14-2.74)	8.49154	8	0.386984	9.20523	9	0.418549	0.0392532	0.0478706	0.435972
113	kfTonY	cyvwdp	MG	201order.Verrucomicrobiales.id.4030	11	-0.0609928	0.206845	0.768091	0.94 (0.63- 1.41)	-0.0584778	0.260249	0.822213	0.94 (0.57- 1.57)	0.989309	0.736015	0.211801	2.69 (0.64-11.38)	11.0472	9	0.27249	13.7365	10	0.185352	-0.0847912	0.0572836	0.172953
114	GK5WUe	uEoQMJ	MG	202order.Victivallales.id.2254	8	0.266907	0.132679	0.0442537	1.31 (1.01-1.69)	0.157911	0.178227	0.375612	1.17 (0.83-1.66)	-0.145601	0.472217	0.768251	0.86 (0.34-2.18)	6.23568	6	0.397313	7.09858	7	0.418689	0.0624846	0.0685742	0.397322
143	vPCB28	fWUnNw	MG	38family.Peptococcaceae.id.2024	10	-0.362057	0.158986	0.0227691	0.70 (0.51-0.95)	-0.392968	0.220107	0.0742049	0.68 (0.44-1.04)	-0.127243	0.382317	0.747823	0.88 (0.42-1.86)	4.87393	8	0.770962	5.33003	9	0.804642	-0.0256974	0.0380506	0.518494
116	KZJmae	GHn5d8	MG	204phylum.Bacteroidetes.id.905	11	0.132579	0.195251	0.497127	1.14 (0.78-1.67)	0.0983841	0.263166	0.708517	1.10 (0.66-1.85)	0.184088	0.401571	0.657519	1.20 (0.55-2.64)	7.43963	9	0.591447	7.46118	10	0.681307	-0.00470955	0.0320837	0.886534
117	TRp43R	8WeR46	MG	205phylum.Cyanobacteria.id.1500	6	-0.0464666	0.18491	0.801587	0.95 (0.66-1.37)	-0.0750667	0.239683	0.754135	0.93 (0.58-1.48)	0.930622	0.590865	0.190373	2.54 (0.80-8.07)	1.06001	4	0.900563	4.09149	5	0.53632	-0.124952	0.0717654	0.156634
118	2Gj9An	rHEbH6	MG	206phylum.Euryarchaeota.id.55	11	0.0364578	0.151761	0.81015	1.04 (0.77-1.40)	0.0477651	0.161991	0.768099	1.05 (0.76-1.44)	0.414134	0.677818	0.556326	1.51 (0.40-5.71)	20.6757	9	0.0141708	21.4294	10	0.0182902	-0.0557055	0.0972516	0.580808
119	jiHZT0	xl46qY	MG	207phylum.Firmicutes.id.1672	14	0.169664	0.237742	0.475446	1.18 (0.74-1.89)	0.312716	0.262242	0.233077	1.37 (0.82-2.29)	0.197091	0.658298	0.769761	1.22 (0.34-4.43)	22.5336	12	0.0319571	22.5374	13	0.0475748	-0.00217164	0.0483019	0.964879
120	smjPeW	P4uG9a	MG	208phylum.Lentisphaerae.id.2238	9	0.276611	0.124472	0.0262646	1.32 (1.03-1.68)	0.20221	0.164546	0.219111	1.22 (0.89-1.69)	-0.138745	0.466048	0.77457	0.87 (0.35-2.17)	6.3108	7	0.503963	7.1661	8	0.518823	0.0632889	0.0684335	0.38583
121	LsMSVe	Q1YQZ0	MG	209phylum.Proteobacteria.id.2375	11	-0.0365264	0.263582	0.889784	0.96 (0.58-1.62)	-0.0623813	0.322897	0.846808	0.94 (0.50-1.77)	-0.158396	0.824403	0.851903	0.85 (0.17-4.29)	14.9039	9	0.0936104	14.9447	10	0.134092	0.00848241	0.0540331	0.878722
122	r33wIo	hk8Oub	MG	20family.Bacteroidaceae.id.917	9	0.0525396	0.243615	0.829248	1.05 (0.65-1.70)	-0.136351	0.331897	0.681202	0.87 (0.46-1.67)	-1.54688	1.30329	0.273979	0.21 (0.02-2.74)	5.14614	7	0.642135	6.70672	8	0.56858	0.103681	0.0829957	0.251731
123	fc08QR	tMTew3	MG	210phylum.Tenericutes.id.3919	12	-0.0407496	0.183619	0.824372	0.96 (0.67-1.38)	0.178997	0.235176	0.446585	1.20 (0.75-1.90)	0.211295	0.615504	0.73849	1.24 (0.37-4.13)	13.9645	10	0.174619	14.2235	11	0.220871	-0.0235917	0.0547735	0.675812
124	dHXM37	DPG3PG	MG	211phylum.Verrucomicrobia.id.3982	11	0.103134	0.193529	0.594093	1.11 (0.76- 1.62)	0.399449	0.232567	0.0858762	1.49 (0.95- 2.35)	1.3553	0.486109	0.0211209	3.88 (1.50-10.05)	4.93811	9	0.839669	12.5339	10	0.250914	-0.122331	0.0443864	0.022256
125	yeFlCs	nvud8x	MG	21family.BacteroidalesS24.7group.id.11173	8	-0.0195574	0.171148	0.909022	0.98 (0.70-1.37)	-0.0912043	0.223605	0.683361	0.91 (0.59-1.41)	0.357561	0.804195	0.672184	1.43 (0.30-6.92)	7.33656	6	0.290841	7.61986	7	0.367304	-0.0371414	0.077162	0.647324
126	ZDltPA	Yl4FIv	MG	22family.Bifidobacteriaceae.id.433	14	-0.191205	0.179447	0.28664	0.83 (0.58- 1.17)	-0.237132	0.23978	0.322686	0.79 (0.49- 1.26)	1.623	0.864308	0.0849194	5.07 (0.93-27.58)	2.51595	12	0.998103	7.12032	13	0.895845	-0.118964	0.0554408	0.0530414
127	bDTNAD	tjUoVR	MG	23family.Christensenellaceae.id.1866	10	0.0623858	0.201798	0.757208	1.06 (0.72-1.58)	0.188742	0.284559	0.507151	1.21 (0.69-2.11)	-0.153685	0.429425	0.729688	0.86 (0.37-1.99)	9.45307	8	0.305528	9.84593	9	0.363101	0.0203113	0.0352257	0.580063
128	ewFyFg	uRu3Pz	MG	24family.Clostridiaceae1.id.1869	10	-0.257574	0.207746	0.215029	0.77 (0.51-1.16)	-0.119266	0.29709	0.688092	0.89 (0.50-1.59)	-1.4199	0.60039	0.0456037	0.24 (0.07-0.78)	4.64307	8	0.794955	8.90074	9	0.446487	0.0908616	0.0440347	0.0729723
129	XBL4CF	QlO1OS	MG	25family.ClostridialesvadinBB60group.id.11286	14	0.0522315	0.151714	0.730638	1.05 (0.78-1.42)	0.0571455	0.206596	0.782083	1.06 (0.71-1.59)	0.774655	0.389125	0.0697764	2.17 (1.01-4.65)	10.6122	12	0.562412	14.5985	13	0.333082	-0.0727502	0.0364375	0.0690685
130	fAU4T2	wAr8d9	MG	26family.Coriobacteriaceae.id.811	18	-0.182009	0.191495	0.341878	0.83 (0.57-1.21)	-0.219522	0.249251	0.378467	0.80 (0.49-1.31)	-0.98848	0.774526	0.220086	0.37 (0.08-1.70)	18.8757	16	0.27516	20.2373	17	0.262274	0.0541523	0.0504074	0.298626
131	3Z6P2y	5fLYjk	MG	27family.Defluviitaleaceae.id.1924	8	-0.363832	0.183472	0.0473627	0.70 (0.49-1.00)	-0.328676	0.232898	0.158174	0.72 (0.46-1.14)	-0.769033	0.7722	0.357752	0.46 (0.10-2.11)	8.10475	6	0.230529	8.5016	7	0.290445	0.0520143	0.0959625	0.607327
132	LQE3kM	JaV38J	MG	28family.Desulfovibrionaceae.id.3169	9	-0.0731159	0.206803	0.723674	0.93 (0.62-1.39)	0.150173	0.272058	0.580955	1.16 (0.68-1.98)	0.380721	0.529474	0.495404	1.46 (0.52-4.13)	5.50948	7	0.598041	6.37644	8	0.605143	-0.0390149	0.0419016	0.382788
133	jtOtzW	h24ZLN	MG	29family.Enterobacteriaceae.id.3469	7	-0.398853	0.270489	0.14033	0.67 (0.39- 1.14)	-0.41694	0.34238	0.223312	0.66 (0.34- 1.29)	0.901805	1.71393	0.62127	2.46 (0.09-70.89)	6.59586	5	0.252473	7.37642	6	0.287434	-0.0972721	0.126455	0.476507
134	gCXVGH	uF28Il	MG	2class.Alphaproteobacteria.id.2379	7	-0.0715997	0.28587	0.80223	0.93 (0.53-1.63)	-0.0409496	0.262902	0.876222	0.96 (0.57-1.61)	-0.302859	1.13513	0.800273	0.74 (0.08-6.83)	11.9449	5	0.0355509	12.0521	6	0.0608161	0.0220975	0.104294	0.840569
135	pHswjY	xBuySJ	MG	30family.Erysipelotrichaceae.id.2149	13	0.00467012	0.290283	0.987164	1.00 (0.57- 1.77)	-0.268035	0.311949	0.390216	0.76 (0.42- 1.41)	2.47764	1.0444	0.037	11.91 (1.54-92.26)	15.8742	11	0.145864	24.434	12	0.0177449	-0.157568	0.0646973	0.0330881
136	Jytz13	AWlnYA	MG	31family.FamilyXI.id.1936	8	0.0591044	0.119616	0.621224	1.06 (0.84-1.34)	-0.0490437	0.141627	0.729126	0.95 (0.72-1.26)	-0.7391	0.779138	0.379443	0.48 (0.10-2.20)	7.01792	6	0.319193	8.27483	7	0.308985	0.10577	0.102032	0.339869
11	tBFzBX	g9oWSV	MG	10class.Gammaproteobacteria.id.3303	6	-0.532047	0.254735	0.0367414	0.59 (0.36-0.97)	-0.483488	0.315286	0.125155	0.62 (0.33-1.14)	-0.256449	0.77559	0.757504	0.77 (0.17-3.54)	1.57909	4	0.812545	1.72063	5	0.886291	-0.0219663	0.0583885	0.725864
138	DUlRTp	jAa5Jk	MG	33family.Lachnospiraceae.id.1987	16	0.07539	0.202752	0.710017	1.08 (0.72-1.60)	0.179579	0.23463	0.444051	1.20 (0.76-1.90)	0.399786	0.493608	0.431534	1.49 (0.57-3.92)	20.8644	14	0.105159	21.6439	15	0.117487	-0.0245463	0.0339401	0.481452
139	flHmAJ	9jLrCL	MG	34family.Lactobacillaceae.id.1836	9	-0.0495877	0.148609	0.738622	0.95 (0.71-1.27)	-0.0230817	0.19032	0.90347	0.98 (0.67-1.42)	-0.234187	0.403096	0.579477	0.79 (0.36-1.74)	3.96131	7	0.784223	4.20401	8	0.838263	0.0222566	0.0451768	0.637332
140	GJb8Ch	HDRBEA	MG	35family.Methanobacteriaceae.id.121	9	0.062488	0.143265	0.662712	1.06 (0.80-1.41)	0.000518089	0.162824	0.997461	1.00 (0.73-1.38)	-0.148459	0.677938	0.832908	0.86 (0.23-3.26)	13.369	7	0.0636115	13.5637	8	0.0938693	0.036736	0.115053	0.75882
141	p3aBMl	jH4w3D	MG	36family.Oxalobacteraceae.id.2966	13	-0.132775	0.107605	0.217238	0.88 (0.71-1.08)	-0.0495032	0.137757	0.719331	0.95 (0.73-1.25)	0.462316	0.450694	0.32702	1.59 (0.66-3.84)	5.41871	11	0.909207	7.26753	12	0.839439	-0.0791618	0.0582195	0.201139
142	F5tZoe	V86aiC	MG	37family.Pasteurellaceae.id.3689	14	-0.0195411	0.13011	0.880616	0.98 (0.76-1.27)	0.0888955	0.182161	0.625547	1.09 (0.76-1.56)	0.551479	0.291392	0.0827819	1.74 (0.98-3.07)	9.13719	12	0.69117	13.8606	13	0.383736	-0.0721556	0.0332004	0.0504928
106	oWDghi	QbpKCM	MG	196order.MollicutesRF9.id.11579	10	0.353501	0.172786	0.0407673	1.42 (1.01-2.00)	0.316058	0.223902	0.15807	1.37 (0.88-2.13)	0.518003	0.480614	0.31255	1.68 (0.65-4.31)	6.48229	8	0.593373	6.61683	9	0.676943	-0.015197	0.0414317	0.723283
144	OnOXU4	HFdndz	MG	39family.Peptostreptococcaceae.id.2042	14	-0.0324584	0.205384	0.874428	0.97 (0.65-1.45)	0.186844	0.242398	0.440815	1.21 (0.75-1.94)	0.754058	0.411039	0.0914777	2.13 (0.95-4.76)	14.9823	12	0.242406	20.6685	13	0.079749	-0.0678411	0.0317892	0.0541583
145	swBYOp	6Rgpyi	MG	3class.Bacilli.id.1673	14	-0.337762	0.180284	0.0609993	0.71 (0.50-1.02)	-0.228082	0.26145	0.383004	0.80 (0.48-1.33)	-0.793792	0.482144	0.125604	0.45 (0.18-1.16)	11.2016	12	0.511729	12.2416	13	0.507941	0.0363266	0.0356208	0.327937
146	iGquVt	Jp1w2V	MG	40family.Porphyromonadaceae.id.943	10	-0.133603	0.316815	0.673239	0.87 (0.47- 1.63)	-0.408037	0.332198	0.219336	0.66 (0.35- 1.28)	0.0764361	1.27974	0.953837	1.08 (0.09-13.26)	16.0204	8	0.0420886	16.0784	9	0.0652633	-0.0134291	0.0789614	0.869176
147	6QiNEa	P6A3vm	MG	41family.Prevotellaceae.id.960	16	0.178403	0.163245	0.274458	1.20 (0.87- 1.65)	0.194026	0.222285	0.382734	1.21 (0.79- 1.88)	1.54243	0.577007	0.0181872	4.68 (1.51-14.49)	9.3705	14	0.80661	15.4304	15	0.420883	-0.0985324	0.0400264	0.0274202
148	Xd64cy	5o3AY5	MG	42family.Rhodospirillaceae.id.2717	15	0.177719	0.132905	0.181162	1.19 (0.92-1.55)	0.104551	0.186812	0.575711	1.11 (0.77-1.60)	0.139036	0.626957	0.827944	1.15 (0.34-3.93)	12.0181	13	0.526157	12.0221	14	0.604526	0.00381168	0.0603743	0.95062
149	BHztYs	uSN6Rk	MG	43family.Rikenellaceae.id.967	21	0.247184	0.223695	0.269156	1.28 (0.83-1.99)	0.148077	0.241818	0.540309	1.16 (0.72-1.86)	0.27987	0.711382	0.698391	1.32 (0.33-5.33)	41.1475	19	0.00230658	41.1526	20	0.00356066	-0.00237878	0.0490045	0.961791
150	EyAK60	Pfkvtw	MG	44family.Ruminococcaceae.id.2050	9	0.0314012	0.230354	0.891571	1.03 (0.66-1.62)	0.144095	0.293908	0.623942	1.15 (0.65-2.05)	-0.00784762	0.507563	0.988096	0.99 (0.37-2.68)	9.41069	7	0.224499	9.4212	8	0.308018	0.00403739	0.0456622	0.93202
151	fNGXEu	iBEYcq	MG	45family.Streptococcaceae.id.1850	15	-0.00322497	0.178515	0.985587	1.00 (0.70-1.41)	-0.0170914	0.244728	0.944322	0.98 (0.61-1.59)	0.287191	0.699943	0.688263	1.33 (0.34-5.25)	11.8782	13	0.537655	12.0623	14	0.601296	-0.0235512	0.0548845	0.674873
152	i0XKRt	7Kd4Ax	MG	46family.unknownfamily.id.1000001214	6	-0.136118	0.207096	0.511008	0.87 (0.58-1.31)	0.154862	0.21386	0.468985	1.17 (0.77-1.78)	-0.631925	0.521177	0.292037	0.53 (0.19-1.48)	6.48038	4	0.166031	8.21689	5	0.14468	0.0714444	0.0690081	0.35901
153	9I92QQ	PHyVlP	MG	47family.unknownfamily.id.1000005471	10	0.353501	0.172786	0.0407673	1.42 (1.01-2.00)	0.316058	0.235339	0.179276	1.37 (0.86-2.18)	0.518003	0.480614	0.31255	1.68 (0.65-4.31)	6.48229	8	0.593373	6.61683	9	0.676943	-0.015197	0.0414317	0.723283
154	N4DYBr	fL2k3g	MG	48family.unknownfamily.id.1000006161	13	0.0361103	0.135786	0.790289	1.04 (0.79-1.35)	0.0564287	0.16574	0.733506	1.06 (0.76-1.46)	0.472162	0.553356	0.411705	1.60 (0.54-4.74)	18.1339	11	0.0785244	19.2252	12	0.0832358	-0.0515931	0.0634116	0.43312
155	pjKOXw	08ting	MG	49family.Veillonellaceae.id.2172	17	-0.0217474	0.152172	0.886358	0.98 (0.73-1.32)	0.0698068	0.212578	0.742623	1.07 (0.71-1.63)	0.0695449	0.329724	0.835789	1.07 (0.56-2.05)	17.801	15	0.273273	17.9185	16	0.328692	-0.00821388	0.0261046	0.75736
156	4hNjRG	5nV0Cy	MG	4class.Bacteroidia.id.912	14	0.206012	0.181421	0.256147	1.23 (0.86-1.75)	0.0764766	0.265582	0.773378	1.08 (0.64-1.82)	0.160138	0.389823	0.688463	1.17 (0.55-2.52)	10.6343	12	0.560494	10.6519	13	0.63995	0.00390285	0.0293547	0.896433
157	z8PHjx	dqdpv0	MG	50family.Verrucomicrobiaceae.id.4036	11	-0.0610586	0.206873	0.767879	0.94 (0.63- 1.41)	-0.0588226	0.260929	0.82164	0.94 (0.57- 1.57)	0.988775	0.736277	0.212175	2.69 (0.63-11.38)	11.0505	9	0.272265	13.7363	10	0.185363	-0.0847407	0.0572957	0.173265
158	6qwJSt	m5xwNh	MG	51family.Victivallaceae.id.2255	12	0.163344	0.106128	0.123774	1.18 (0.96-1.45)	0.157322	0.133574	0.238881	1.17 (0.90-1.52)	0.637937	0.488736	0.221031	1.89 (0.73-4.93)	11.9072	10	0.291318	13.0856	11	0.28777	-0.0700936	0.0704585	0.343285
159	oUVBuH	ySEgnC	MG	52genus..Clostridiuminnocuumgroup.id.14397	9	0.0473843	0.118841	0.690098	1.05 (0.83-1.32)	-0.0100104	0.155639	0.948717	0.99 (0.73-1.34)	0.654829	0.610818	0.319259	1.92 (0.58-6.37)	3.15193	7	0.870601	4.17983	8	0.840545	-0.0792519	0.0781691	0.344407
160	BDRC0l	FCYitv	MG	53genus..Eubacteriumbrachygroup.id.11296	10	-0.0844133	0.11261	0.453489	0.92 (0.74-1.15)	-0.126242	0.145296	0.384923	0.88 (0.66-1.17)	-0.655193	0.440381	0.175125	0.52 (0.22-1.23)	2.42382	8	0.965189	4.22124	9	0.896257	0.0745949	0.0556396	0.216846
161	mUFfN7	14SK4Y	MG	54genus..Eubacteriumcoprostanoligenesgroup.id.11375	13	-0.289115	0.284711	0.309883	0.75 (0.43- 1.31)	-0.11266	0.292126	0.699751	0.89 (0.50- 1.58)	0.878088	1.08904	0.437156	2.41 (0.28-20.34)	22.7301	11	0.0192897	25.2743	12	0.0135752	-0.0769091	0.069311	0.29083
162	2YYoXb	RvjKZP	MG	55genus..Eubacteriumeligensgroup.id.14372	7	-0.0601523	0.266695	0.821554	0.94 (0.56- 1.59)	-0.0398655	0.375597	0.915472	0.96 (0.46- 2.01)	0.416923	1.14404	0.730441	1.52 (0.16-14.29)	6.2657	5	0.281217	6.49824	6	0.369747	-0.0388929	0.0902863	0.684571
163	hM6KXk	4FLJfj	MG	56genus..Eubacteriumfissicatenagroup.id.14373	7	-0.141939	0.133172	0.2865	0.87 (0.67-1.13)	-0.14019	0.168107	0.404319	0.87 (0.63-1.21)	0.174236	0.664223	0.803543	1.19 (0.32-4.38)	3.12925	5	0.680067	3.36533	6	0.761793	-0.0437469	0.0900377	0.647601
164	wye4la	uXFB5G	MG	57genus..Eubacteriumhalliigroup.id.11338	16	0.229007	0.15725	0.145304	1.26 (0.92-1.71)	0.126673	0.223643	0.571118	1.14 (0.73-1.76)	0.344637	0.332586	0.31766	1.41 (0.74-2.71)	13.4146	14	0.494172	13.5702	15	0.558341	-0.0104084	0.0263797	0.699113
165	sG3agi	VAKrK6	MG	58genus..Eubacteriumnodatumgroup.id.11297	11	0.0625749	0.0970705	0.519165	1.06 (0.88-1.29)	-0.0404433	0.128784	0.75349	0.96 (0.75-1.24)	0.0739018	0.428594	0.866916	1.08 (0.46-2.49)	8.64288	9	0.470871	8.64361	10	0.566226	-0.0016924	0.0623739	0.978946
166	5mo460	rsSipp	MG	59genus..Eubacteriumoxidoreducensgroup.id.11339	5	-0.311104	0.291096	0.285191	0.73 (0.41- 1.30)	-0.416882	0.250219	0.0957002	0.66 (0.40- 1.08)	0.855602	0.792826	0.35954	2.35 (0.50-11.13)	6.54294	3	0.0879842	11.7893	4	0.0189887	-0.138853	0.0895268	0.218699
167	tkdXS3	pZGWJ5	MG	5class.Betaproteobacteria.id.2867	11	0.461788	0.24548	0.0599493	1.59 (0.98-2.57)	0.517698	0.310286	0.0952261	1.68 (0.91-3.08)	-0.268489	0.895107	0.771026	0.76 (0.13-4.42)	12.2672	9	0.19866	13.2506	10	0.209998	0.051423	0.0605424	0.417694
168	PnRduF	NiFUr0	MG	60genus..Eubacteriumrectalegroup.id.14374	9	-0.312662	0.298489	0.294877	0.73 (0.41- 1.31)	0.0222546	0.351478	0.949514	1.02 (0.51- 2.04)	0.0143347	1.17723	0.990624	1.01 (0.10-10.19)	11.7369	7	0.10955	11.8764	8	0.156805	-0.0208081	0.0721408	0.781366
169	P5IAP6	jKzGxH	MG	61genus..Eubacteriumruminantiumgroup.id.11340	17	-0.149403	0.118837	0.208678	0.86 (0.68-1.09)	-0.292775	0.16689	0.0793789	0.75 (0.54-1.03)	-0.293389	0.456687	0.530292	0.75 (0.30-1.83)	16.3618	15	0.358422	16.4786	16	0.420086	0.014086	0.0430455	0.748012
170	MbRdAg	3o3sJp	MG	62genus..Eubacteriumventriosumgroup.id.11341	13	-0.0949159	0.263456	0.718643	0.91 (0.54- 1.52)	-0.333128	0.25758	0.195908	0.72 (0.43- 1.19)	-0.0231357	1.21449	0.985143	0.98 (0.09-10.56)	24.4462	11	0.0109779	24.4544	12	0.017631	-0.00559521	0.0922072	0.952702
171	NzMuc1	ZzZbdd	MG	63genus..Eubacteriumxylanophilumgroup.id.14375	9	-0.105716	0.28363	0.709352	0.90 (0.52-1.57)	-0.134184	0.30209	0.656908	0.87 (0.48-1.58)	-0.165866	0.955356	0.86708	0.85 (0.13-5.51)	14.9449	7	0.0367124	14.9543	8	0.0600402	0.0050038	0.0753686	0.948923
172	Bw0vQZ	WnjHqE	MG	64genus..Ruminococcusgauvreauiigroup.id.11342	12	-0.00308453	0.216979	0.988658	1.00 (0.65-1.53)	-0.153355	0.258879	0.553595	0.86 (0.52-1.42)	-1.00282	0.93278	0.307589	0.37 (0.06-2.28)	13.8993	10	0.177636	15.5854	11	0.157233	0.0723692	0.0657057	0.29652
173	rhfpGv	xd22zp	MG	65genus..Ruminococcusgnavusgroup.id.14376	11	0.0800481	0.131968	0.544134	1.08 (0.84-1.40)	0.0611427	0.16473	0.710511	1.06 (0.77-1.47)	-0.117493	0.565689	0.840088	0.89 (0.29-2.69)	3.54688	9	0.938633	3.67584	10	0.960788	0.0215564	0.0600269	0.727792
174	ckbFFO	tLJMfU	MG	66genus..Ruminococcustorquesgroup.id.14377	9	-0.216986	0.22306	0.330668	0.80 (0.52-1.25)	-0.252146	0.303927	0.40675	0.78 (0.43-1.41)	-0.269998	0.591244	0.661748	0.76 (0.24-2.43)	6.77018	7	0.453195	6.77955	8	0.560593	0.00384304	0.0396945	0.925587
175	Jhn8wz	CaPyrt	MG	67genus.Actinomyces.id.423	7	0.319501	0.166264	0.0546497	1.38 (0.99-1.91)	0.217854	0.217748	0.317075	1.24 (0.81-1.91)	0.182021	0.436097	0.693713	1.20 (0.51-2.82)	3.82724	5	0.574548	3.94353	6	0.684319	0.0163969	0.0480838	0.746961
176	ajJIs8	Yrzr5J	MG	68genus.Adlercreutzia.id.812	8	0.0635732	0.256465	0.804226	1.07 (0.64-1.76)	0.247413	0.24281	0.308223	1.28 (0.80-2.06)	-0.783795	1.2202	0.544394	0.46 (0.04-4.99)	12.7816	6	0.0466382	13.8602	7	0.0537242	0.0762999	0.107228	0.503447
177	VuNn3Y	80qUo4	MG	69genus.Akkermansia.id.4037	11	-0.0605026	0.206763	0.769813	0.94 (0.63- 1.41)	-0.0564761	0.267203	0.832606	0.95 (0.56- 1.60)	0.992737	0.733989	0.209208	2.70 (0.64-11.37)	11.0241	9	0.27406	13.7383	10	0.185265	-0.0850758	0.0571524	0.170777
178	oduf7L	dgJZmi	MG	6class.Clostridia.id.1859	11	0.369302	0.328451	0.260854	1.45 (0.76- 2.75)	0.214007	0.345523	0.535672	1.24 (0.63- 2.44)	1.77509	1.65416	0.311152	5.90 (0.23-151.00)	19.7582	9	0.0194645	21.4106	10	0.0184055	-0.0912951	0.105231	0.408167
179	q5Ty3e	3Zccgo	MG	70genus.Alistipes.id.968	13	0.377326	0.268008	0.159164	1.46 (0.86- 2.47)	-0.104475	0.288537	0.717288	0.90 (0.51- 1.59)	1.67909	1.29067	0.219868	5.36 (0.43-67.28)	18.335	11	0.0741254	20.1066	12	0.0650959	-0.0799565	0.0775562	0.3247
180	HokJK8	XWL60R	MG	71genus.Allisonella.id.2174	7	0.159306	0.236062	0.499773	1.17 (0.74- 1.86)	0.0192151	0.180641	0.915287	1.02 (0.72- 1.45)	0.79743	1.92392	0.695704	2.22 (0.05-96.38)	23.7188	5	0.000245855	24.2501	6	0.000469728	-0.094548	0.282529	0.751472
181	bKr1vG	N1jPl0	MG	72genus.Alloprevotella.id.961	5	-0.196997	0.141979	0.165287	0.82 (0.62- 1.08)	-0.180481	0.185374	0.330253	0.83 (0.58- 1.20)	0.681947	1.23012	0.617971	1.98 (0.18-22.04)	1.25553	3	0.73972	1.77295	4	0.777427	-0.121563	0.168996	0.523912
182	rEkb1p	4qKWJK	MG	73genus.Anaerofilum.id.2053	11	-0.110626	0.11593	0.339959	0.90 (0.71-1.12)	-0.151001	0.156407	0.334324	0.86 (0.63-1.17)	-0.391329	0.583097	0.518994	0.68 (0.22-2.12)	7.65372	9	0.569384	7.89501	10	0.639092	0.0323734	0.0659059	0.635036
183	G9itFY	lwaHUI	MG	74genus.Anaerostipes.id.1991	12	0.117211	0.199139	0.556139	1.12 (0.76-1.66)	-0.0583582	0.262243	0.823898	0.94 (0.56-1.58)	-1.3759	0.671179	0.0675118	0.25 (0.07-0.94)	3.69238	10	0.960159	9.11894	11	0.610914	0.104482	0.0448519	0.0420861
184	PlHgIh	P0I8CW	MG	75genus.Anaerotruncus.id.2054	13	0.131032	0.226771	0.563388	1.14 (0.73-1.78)	-0.0778274	0.28492	0.784734	0.93 (0.53-1.62)	-0.434623	0.73718	0.567387	0.65 (0.15-2.75)	15.543	11	0.158961	16.4648	12	0.170862	0.0393348	0.0487005	0.436388
185	4DqUs2	bwgRwL	MG	76genus.Bacteroides.id.918	9	0.0525396	0.243615	0.829248	1.05 (0.65-1.70)	-0.136351	0.327195	0.676878	0.87 (0.46-1.66)	-1.54688	1.30329	0.273979	0.21 (0.02-2.74)	5.14614	7	0.642135	6.70672	8	0.56858	0.103681	0.0829957	0.251731
186	TrW51D	20S3XC	MG	77genus.Barnesiella.id.944	12	-0.131702	0.184811	0.476075	0.88 (0.61-1.26)	0.00492	0.254064	0.98455	1.00 (0.61-1.65)	0.558743	0.603398	0.376255	1.75 (0.54-5.71)	7.89524	10	0.639069	9.34012	11	0.590529	-0.0600122	0.0499257	0.257043
187	b28eU7	rFcEXm	MG	78genus.Bifidobacterium.id.436	14	0.0109261	0.171608	0.949234	1.01 (0.72-1.42)	-0.0186091	0.240236	0.938256	0.98 (0.61-1.57)	0.395529	0.528322	0.468488	1.49 (0.53-4.18)	9.7304	12	0.639599	10.3229	13	0.667344	-0.0286149	0.0371764	0.456359
188	Pyb0te	n5qO63	MG	79genus.Bilophila.id.3170	12	-0.136128	0.180074	0.449674	0.87 (0.61-1.24)	-0.188155	0.243895	0.440436	0.83 (0.51-1.34)	-0.15004	0.844209	0.862485	0.86 (0.16-4.50)	8.00299	10	0.628545	8.00327	11	0.713011	0.00107452	0.0637058	0.986875
189	j0mt6L	cBouF8	MG	7class.Coriobacteriia.id.809	18	-0.182009	0.191495	0.341878	0.83 (0.57-1.21)	-0.219522	0.250058	0.380007	0.80 (0.49-1.31)	-0.98848	0.774526	0.220086	0.37 (0.08-1.70)	18.8757	16	0.27516	20.2373	17	0.262274	0.0541523	0.0504074	0.298626
190	vej0Cj	duNSDh	MG	80genus.Blautia.id.1992	13	0.0426058	0.197173	0.828923	1.04 (0.71-1.54)	-0.109536	0.242526	0.651523	0.90 (0.56-1.44)	-0.330873	0.426634	0.454369	0.72 (0.31-1.66)	13.4815	11	0.26302	14.6765	12	0.259604	0.0330455	0.0334658	0.34465
191	vrGJJv	ttUL5O	MG	81genus.Butyricicoccus.id.2055	7	0.30817	0.200145	0.123625	1.36 (0.92-2.01)	0.297175	0.24608	0.227188	1.35 (0.83-2.18)	0.320274	0.34582	0.396881	1.38 (0.70-2.71)	1.14483	5	0.950059	1.14667	6	0.979437	-0.00143118	0.0333452	0.967426
192	hXMJVd	eaiA6m	MG	82genus.Butyricimonas.id.945	11	-0.272641	0.16608	0.100667	0.76 (0.55-1.05)	-0.189036	0.207477	0.362235	0.83 (0.55-1.24)	0.256963	0.540844	0.646023	1.29 (0.45-3.73)	3.13998	9	0.958486	4.19868	10	0.937939	-0.0533487	0.0518486	0.330369
193	MeumVC	kvxZjU	MG	83genus.Butyrivibrio.id.1993	14	-0.0270043	0.103279	0.79373	0.97 (0.79-1.19)	0.126277	0.119952	0.292465	1.13 (0.90-1.44)	-0.709757	0.435232	0.128891	0.49 (0.21-1.15)	14.4453	12	0.273183	17.564	13	0.174786	0.0991444	0.0615954	0.133459
194	9nQ8Q0	U31wph	MG	84genus.CandidatusSoleaferrea.id.11350	9	0.214788	0.148111	0.147006	1.24 (0.93-1.66)	0.0854812	0.191438	0.65522	1.09 (0.75-1.59)	-1.77555	1.66285	0.321056	0.17 (0.01-4.41)	2.19525	7	0.948248	3.63939	8	0.888107	0.183253	0.152492	0.268545
195	oe6mg3	45C3FP	MG	85genus.Catenibacterium.id.2153	5	0.107229	0.224625	0.633101	1.11 (0.72- 1.73)	0.112527	0.20148	0.576499	1.12 (0.75- 1.66)	2.49803	1.82919	0.265428	12.16 (0.34-438.45)	6.52071	3	0.0888492	10.2818	4	0.035939	-0.324092	0.246376	0.279864
196	DNxReN	uwXhgQ	MG	86genus.ChristensenellaceaeR.7group.id.11283	9	0.0868931	0.262152	0.740296	1.09 (0.65-1.82)	0.12071	0.328994	0.71369	1.13 (0.59-2.15)	-0.552005	0.853492	0.538408	0.58 (0.11-3.07)	9.09733	7	0.245743	9.90562	8	0.271713	0.0544423	0.0690338	0.4562
197	Gz3sox	89Tu3G	MG	87genus.Clostridiumsensustricto1.id.1873	7	-0.125428	0.257726	0.626492	0.88 (0.53-1.46)	-0.0138611	0.296595	0.962725	0.99 (0.55-1.76)	-0.460296	0.569953	0.456006	0.63 (0.21-1.93)	8.99082	5	0.109431	9.79205	6	0.133687	0.0425288	0.0637116	0.534007
198	sOVzNy	ll3gcL	MG	88genus.Collinsella.id.815	8	-0.000532288	0.23311	0.998178	1.00 (0.63-1.58)	0.0660764	0.275806	0.810659	1.07 (0.62-1.83)	-0.208791	0.823433	0.808299	0.81 (0.16-4.08)	1.51007	6	0.958823	1.57961	7	0.979425	0.0155378	0.0589218	0.800832
199	S1V2vC	RFfx3P	MG	89genus.Coprobacter.id.949	9	-0.0399592	0.183302	0.827432	0.96 (0.67-1.38)	0.086038	0.219418	0.69497	1.09 (0.71-1.68)	-0.259499	0.702983	0.722936	0.77 (0.19-3.06)	12.0701	7	0.0982782	12.2522	8	0.140302	0.0258968	0.0796864	0.75469
200	DN8zUU	roG8jM	MG	8class.Deltaproteobacteria.id.3087	12	-0.0416495	0.185584	0.822427	0.96 (0.67-1.38)	0.116234	0.249561	0.641391	1.12 (0.69-1.83)	0.287039	0.525549	0.596923	1.33 (0.48-3.73)	6.27714	10	0.791467	6.72401	11	0.820973	-0.0256817	0.0384178	0.518956
201	4rDQJN	9pGyOX	MG	90genus.Coprococcus1.id.11301	12	0.147857	0.180266	0.412092	1.16 (0.81-1.65)	0.0769789	0.257654	0.765117	1.08 (0.65-1.79)	0.051487	0.442609	0.909697	1.05 (0.44-2.51)	10.9636	10	0.360361	11.0271	11	0.440996	0.00806279	0.0335038	0.814686
202	kTjxGt	5nJXVX	MG	91genus.Coprococcus2.id.11302	8	0.088937	0.214257	0.678072	1.09 (0.72-1.66)	0.109965	0.274386	0.68859	1.12 (0.65-1.91)	-1.82656	1.17731	0.171773	0.16 (0.02-1.62)	1.76266	6	0.940182	4.5005	7	0.720657	0.14464	0.0874147	0.14908
203	CXrYM4	7ElzXH	MG	92genus.Coprococcus3.id.11303	9	-0.256404	0.221662	0.247383	0.77 (0.50-1.19)	-0.215953	0.280041	0.44062	0.81 (0.47-1.40)	0.310939	0.821867	0.716396	1.36 (0.27-6.83)	3.05691	7	0.879688	3.57082	8	0.893624	-0.0374706	0.0522694	0.496668
204	0m5tCL	WrF55Y	MG	93genus.DefluviitaleaceaeUCG011.id.11287	7	-0.245655	0.205051	0.23091	0.78 (0.52-1.17)	-0.20148	0.245492	0.411807	0.82 (0.51-1.32)	-0.741946	0.749688	0.367778	0.48 (0.11-2.07)	7.69098	5	0.174109	8.42526	6	0.208573	0.0597198	0.0864361	0.520379
205	KIzxN1	7CjkxA	MG	94genus.Desulfovibrio.id.3173	10	0.243089	0.158964	0.126214	1.28 (0.93-1.74)	0.0339828	0.207287	0.869778	1.03 (0.69-1.55)	-0.29936	0.443455	0.518666	0.74 (0.31-1.77)	4.69885	8	0.789224	6.41578	9	0.697691	0.0585636	0.0446943	0.226457
206	uT2ztV	W9dEp5	MG	95genus.Dialister.id.2183	11	-0.0348679	0.205539	0.865292	0.97 (0.65-1.44)	0.236561	0.259855	0.362634	1.27 (0.76-2.11)	0.218622	0.872416	0.807755	1.24 (0.23-6.88)	12.2453	9	0.19983	12.3677	10	0.261203	-0.0191503	0.0638642	0.771094
207	iAt5BP	bgqzO5	MG	96genus.Dorea.id.1997	10	-0.545276	0.28487	0.0556047	0.58 (0.33-1.01)	-0.751795	0.309954	0.0152869	0.47 (0.26-0.87)	-1.37814	0.723343	0.0932117	0.25 (0.06-1.04)	13.9268	8	0.0836944	16.6297	9	0.0548412	0.0637438	0.0511567	0.247998
208	nzVFLq	uuNROc	MG	97genus.Eggerthella.id.819	8	-0.232107	0.189098	0.219655	0.79 (0.55-1.15)	-0.159744	0.199597	0.423517	0.85 (0.58-1.26)	-0.262746	0.946975	0.790741	0.77 (0.12-4.92)	12.1544	6	0.0586107	12.1567	7	0.095523	0.00364006	0.10986	0.974643
209	fFrd3k	OP5NRq	MG	98genus.Eisenbergiella.id.11304	11	0.0834884	0.157867	0.596907	1.09 (0.80-1.48)	0.0492536	0.176146	0.779771	1.05 (0.74-1.48)	-1.41853	1.24106	0.28253	0.24 (0.02-2.76)	12.7875	9	0.172461	14.9013	10	0.135703	0.155344	0.12736	0.253568
210	hykMNU	bjTUMz	MG	99genus.Enterorhabdus.id.820	6	-0.174063	0.273542	0.52456	0.84 (0.49-1.44)	-0.0354211	0.266259	0.894167	0.97 (0.57-1.63)	-0.0390978	0.806023	0.963638	0.96 (0.20-4.67)	11.4989	4	0.0214938	11.5929	5	0.0408119	-0.0194236	0.107398	0.865274
211	KLkq63	075Xew	MG	9class.Erysipelotrichia.id.2147	13	0.00467012	0.290283	0.987164	1.00 (0.57- 1.77)	-0.268035	0.329141	0.415446	0.76 (0.40- 1.46)	2.47764	1.0444	0.037	11.91 (1.54-92.26)	15.8742	11	0.145864	24.434	12	0.0177449	-0.157568	0.0646973	0.0330881

## Sheet: serum metabolites
	id.exposure	id.outcome	outcome	exposure	nsnp	b_Inverse.variance.weighted	se_Inverse.variance.weighted	pval_Inverse.variance.weighted	estimate_Inverse.variance.weighted	b_Weighted.median	se_Weighted.median	pval_Weighted.median	estimate_Weighted.median	b_MR.Egger	se_MR.Egger	pval_MR.Egger	estimate_MR.Egger	Q_MR.Egger	Q_df_MR.Egger	Q_pval_MR.Egger	Q_Inverse.variance.weighted	Q_df_Inverse.variance.weighted	Q_pval_Inverse.variance.weighted	egger_intercept	se	pval
70	G1kJ00	LFOiKh	MG	beta-hydroxyisovalerate	21	-1.7424	0.558467	0.00180868	0.18 (0.06- 0.52)	-1.48744	0.858669	0.0832269	0.23 (0.04- 1.22)	0.336236	1.37755	0.809783	1.40 (0.09-20.83)	17.9033	19	0.528908	20.6122	20	0.420267	-0.0378927	0.0230229	0.116232
156	8cCBWW	IlIHXL	MG	X-10510	22	-1.73383	0.581731	0.00287804	0.18 (0.06-0.55)	-1.08584	0.76614	0.156399	0.34 (0.08-1.52)	-0.698354	1.20725	0.569407	0.50 (0.05-5.30)	23.558	20	0.262233	24.6873	21	0.260962	-0.0229755	0.0234648	0.339205
237	9X3KaP	i2VHmF	MG	X-11485	6	1.35728	0.462839	0.00336241	3.89 (1.57- 9.63)	1.29571	0.602298	0.0314539	3.65 (1.12-11.90)	1.1763	1.25964	0.403254	3.24 (0.27-38.29)	2.24569	4	0.690673	2.26956	5	0.810727	0.00853952	0.055278	0.88471
191	gEWCTV	62bu8h	MG	dehydroisoandrosterone sulfate (DHEA-S)	20	-0.991817	0.343351	0.00386914	0.37 (0.19-0.73)	-0.841989	0.477046	0.0775625	0.43 (0.17-1.10)	-1.85336	0.950542	0.0669535	0.16 (0.02-1.01)	20.6707	18	0.296351	21.7561	19	0.296561	0.0289735	0.0298017	0.343831
257	dk0LXS	26hVCd	MG	X-11793--oxidized bilirubin*	13	-0.950204	0.335962	0.00467954	0.39 (0.20-0.75)	-0.65896	0.39349	0.0940023	0.52 (0.24-1.12)	-0.134922	0.568667	0.816816	0.87 (0.29-2.66)	4.7191	11	0.944003	7.87658	12	0.794699	-0.0369442	0.020791	0.103207
82	luYODI	THN4gG	MG	choline	20	3.91218	1.46645	0.00763518	50.01 (2.82- 885.73)	1.47162	1.86847	0.430927	4.36 (0.11- 169.67)	-1.40949	4.43642	0.754362	0.24 (0.00-1459.56)	23.2514	18	0.181113	25.3302	19	0.149958	0.0502575	0.0396175	0.220756
77	O9OVgj	6FvriA	MG	kynurenine	33	1.77717	0.68445	0.00941808	5.91 (1.55- 22.62)	2.16607	0.947905	0.0223064	8.72 (1.36- 55.92)	2.45198	1.66214	0.150245	11.61 (0.45-301.80)	38.6629	31	0.16205	38.9117	32	0.18656	-0.0088187	0.0197424	0.658205
458	WvMVNL	E2JEox	MG	X-14588	9	-6.19543	2.38631	0.0094249	0.00 (0.00- 0.22)	-5.7531	3.08271	0.0620069	0.00 (0.00- 1.34)	-10.591	4.96424	0.0703101	0.00 (0.00- 0.42)	3.22811	7	0.863129	4.24774	8	0.834109	0.0327528	0.0324361	0.346231
337	eZwGVm	YxDcHq	MG	decanoylcarnitine	13	-1.00127	0.38688	0.00965182	0.37 (0.17-0.78)	-1.0263	0.467202	0.0280424	0.36 (0.14-0.90)	-1.35817	0.735518	0.0918685	0.26 (0.06-1.09)	14.0972	11	0.227659	14.524	12	0.268503	0.014829	0.0256968	0.575508
108	AZ8X0r	t0diji	MG	glycylvaline	6	1.02468	0.405469	0.0114992	2.79 (1.26- 6.17)	0.958548	0.523274	0.0669771	2.61 (0.94- 7.27)	0.780726	1.71305	0.672213	2.18 (0.08-62.70)	1.80995	4	0.770661	1.83144	5	0.871942	0.0109222	0.0745159	0.890557
173	2wV1Ho	2SJYtt	MG	androsterone sulfate	18	-0.396582	0.159676	0.0130037	0.67 (0.49-0.92)	-0.445326	0.199476	0.0255836	0.64 (0.43-0.95)	-0.586653	0.236602	0.0246705	0.56 (0.35-0.88)	14.3714	16	0.571068	15.5565	17	0.555465	0.0181611	0.0166826	0.292446
27	JwROV8	ZLQSqJ	MG	methionine	21	-3.19667	1.30626	0.0143972	0.04 (0.00- 0.53)	-3.93048	1.84715	0.0333484	0.02 (0.00- 0.73)	-0.346151	4.22752	0.935598	0.71 (0.00-2806.75)	19.1396	19	0.447913	19.6463	20	0.480239	-0.0261648	0.036891	0.486785
467	rUjav4	B5zfWp	MG	leucylleucine	10	-1.12106	0.488098	0.0216312	0.33 (0.13-0.85)	-1.30182	0.676476	0.054303	0.27 (0.07-1.02)	-1.64354	1.59367	0.332571	0.19 (0.01-4.39)	6.70541	8	0.568724	6.82402	9	0.655435	0.015223	0.0442017	0.739425
258	RHkvuM	p4NzAi	MG	X-11795	12	1.51949	0.666251	0.0225689	4.57 (1.24- 16.87)	1.27898	0.859135	0.136572	3.59 (0.67- 19.35)	2.19067	1.97782	0.293958	8.94 (0.19-431.47)	3.21529	10	0.975894	3.34519	11	0.985333	-0.0157042	0.0435724	0.726032
472	JjyJje	PynsPT	MG	X-14977--vanillin	9	1.15896	0.526377	0.0276818	3.19 (1.14- 8.94)	1.2076	0.691111	0.0805797	3.35 (0.86-12.96)	0.668229	1.2513	0.609853	1.95 (0.17-22.66)	2.76767	7	0.905631	2.95454	8	0.937178	0.0174578	0.0403847	0.678537
346	3WMYPQ	sy6L4U	MG	epiandrosterone sulfate	10	-0.781031	0.355717	0.0281169	0.46 (0.23- 0.92)	-0.910078	0.322797	0.00481209	0.40 (0.21- 0.76)	-1.33479	0.561317	0.0446873	0.26 (0.09- 0.79)	14.6733	8	0.0658177	17.5428	9	0.0408638	0.0410041	0.0327826	0.246353
396	X0kMn7	NAPnTD	MG	X-12990--docosapentaenoic acid (n6-DPA)	11	1.02423	0.477968	0.0321216	2.78 (1.09- 7.11)	1.38531	0.566755	0.0145141	4.00 (1.32-12.14)	1.6848	1.20113	0.194252	5.39 (0.51-56.77)	13.3707	9	0.146536	13.9115	10	0.177066	-0.0314161	0.0520712	0.561184
216	xCae4F	qZ9acA	MG	C-glycosyltryptophan*	21	2.0133	0.988099	0.0415949	7.49 (1.08- 51.93)	2.13859	1.54926	0.167465	8.49 (0.41- 176.82)	1.51151	1.88357	0.432204	4.53 (0.11- 181.87)	18.5468	19	0.486232	18.6448	20	0.545013	0.00694085	0.0221813	0.757754
476	kj0Yln	lyFpW0	MG	chiro-inositol	13	0.235732	0.116201	0.0424928	1.27 (1.01-1.59)	0.22925	0.153838	0.136172	1.26 (0.93-1.70)	0.0688548	0.288044	0.815468	1.07 (0.61-1.88)	8.64386	11	0.654728	9.04474	12	0.699105	0.0196821	0.031086	0.539576
84	Y2xMH0	hnYK2n	MG	N1-methyladenosine	8	-4.56189	2.25835	0.0433824	0.01 (0.00- 0.87)	-3.69553	3.12042	0.236293	0.02 (0.00- 11.25)	-0.93174	8.88086	0.919862	0.39 (0.00-14285451.23)	5.95227	6	0.428559	6.1309	7	0.52455	-0.0248693	0.0588405	0.687275
265	HbJPkS	IUNtyy	MG	X-11843	3	-0.618873	0.313191	0.0481518	0.54 (0.29-0.99)	-0.553068	0.382505	0.148203	0.58 (0.27-1.22)	-0.554222	0.647258	0.549198	0.57 (0.16-2.04)	1.46816	1	0.225637	1.49048	2	0.474621	-0.00662185	0.0537056	0.921899
406	5udKIR	CXpWL2	MG	oleoylcarnitine	12	-1.145	0.580974	0.0487434	0.32 (0.10-0.99)	-1.61889	0.771791	0.0359427	0.20 (0.04-0.90)	-1.11893	1.55814	0.48912	0.33 (0.02-6.92)	7.54215	10	0.673461	7.54248	11	0.753607	-0.000625586	0.0346921	0.985968
42	aEKl48	eFAIx1	MG	citrate	37	1.25917	0.65246	0.0536215	3.52 (0.98-12.65)	0.291609	0.946813	0.75809	1.34 (0.21- 8.56)	-2.20624	1.73887	0.212894	0.11 (0.00- 3.33)	25.2161	35	0.888525	29.8386	36	0.755661	0.0402413	0.0187169	0.0385457
243	YiKiOL	tPvTTs	MG	X-11530	12	-0.553583	0.28774	0.0543674	0.57 (0.33-1.01)	-0.430291	0.327698	0.189159	0.65 (0.34-1.24)	-0.218142	0.437805	0.629075	0.80 (0.34-1.90)	5.28887	10	0.871065	6.32233	11	0.851016	-0.020073	0.0197455	0.333314
37	kubX4s	qh9F9F	MG	5-oxoproline	22	-1.5932	0.83241	0.0556257	0.20 (0.04-1.04)	-1.30169	0.935591	0.164133	0.27 (0.04-1.70)	-0.940361	1.33573	0.489546	0.39 (0.03-5.35)	29.184	20	0.0841984	29.7648	21	0.096817	-0.012807	0.0203002	0.535264
377	0LHuac	pUDAql	MG	1,3,7-trimethylurate	9	0.30599	0.16266	0.0599492	1.36 (0.99-1.87)	0.347988	0.212123	0.100902	1.42 (0.93-2.15)	0.779998	0.461301	0.134705	2.18 (0.88-5.39)	5.237	7	0.631066	6.44276	8	0.597763	-0.0498012	0.0453532	0.308501
128	YDsRmY	KrTuta	MG	glucose	37	-1.29224	0.68785	0.0602908	0.27 (0.07- 1.06)	-1.19737	1.10159	0.277062	0.30 (0.03- 2.62)	-2.76083	1.28549	0.038742	0.06 (0.01- 0.79)	28.8222	35	0.759882	30.651	36	0.720709	0.0196113	0.0145018	0.184943
74	pA1tKN	i9m3Tn	MG	X-03088	17	-1.24537	0.666688	0.0617637	0.29 (0.08-1.06)	-1.70638	0.92675	0.0655845	0.18 (0.03-1.12)	-1.73259	1.40475	0.236413	0.18 (0.01-2.78)	10.5332	15	0.784928	10.6885	16	0.828293	0.00902903	0.0229136	0.699091
104	5LLjV0	M0AXSv	MG	2-hydroxyhippurate (salicylurate)	13	-0.162359	0.0902982	0.0721713	0.85 (0.71-1.01)	-0.246597	0.125485	0.0493972	0.78 (0.61-1.00)	-0.299361	0.174921	0.11502	0.74 (0.53-1.04)	13.2677	11	0.276186	14.2814	12	0.2831	0.0331291	0.036138	0.37894
278	gFBkaX	pQfQNF	MG	X-12013	9	0.383832	0.213502	0.0722101	1.47 (0.97-2.23)	0.260496	0.200635	0.194165	1.30 (0.88-1.92)	0.244369	0.326559	0.478653	1.28 (0.67-2.42)	13.6155	7	0.0584577	14.2796	8	0.0747622	0.0198011	0.033888	0.577348
250	5O89v1	CBVUkx	MG	X-11593--O-methylascorbate*	41	1.12197	0.631747	0.0757356	3.07 (0.89- 10.59)	1.67279	0.945712	0.0769237	5.33 (0.83- 34.00)	0.615659	1.7656	0.729193	1.85 (0.06- 58.92)	38.3394	39	0.499819	38.4337	40	0.540857	0.00568051	0.0184975	0.760403
432	7DFnAx	RTsL6T	MG	1-myristoylglycerophosphocholine	5	1.20453	0.681975	0.0773568	3.34 (0.88-12.69)	1.00881	0.88084	0.252092	2.74 (0.49-15.41)	1.21372	1.61287	0.506402	3.37 (0.14-79.44)	0.348247	3	0.950713	0.348286	4	0.986488	-0.000287113	0.0456586	0.995378
387	NyEGsu	F9Jptz	MG	X-12816	6	-0.679038	0.385989	0.0785407	0.51 (0.24-1.08)	-0.447077	0.504887	0.375887	0.64 (0.24-1.72)	-0.426386	1.07884	0.712846	0.65 (0.08-5.41)	5.53099	4	0.237019	5.621	5	0.34486	-0.0148822	0.058331	0.811201
80	K2aOVO	IFer9M	MG	acetylphosphate	18	2.66575	1.53696	0.082842	14.38 (0.71- 292.42)	1.87159	1.7707	0.290523	6.50 (0.20- 208.97)	2.36865	6.57161	0.723234	10.68 (0.00-4193329.28)	27.8818	16	0.0326625	27.8856	17	0.0462926	0.00266459	0.0572006	0.963422
176	uZyeIL	uXcUiZ	MG	acetylcarnitine	16	-1.11051	0.640752	0.0830707	0.33 (0.09- 1.16)	-0.840968	0.888137	0.343695	0.43 (0.08- 2.46)	0.0777157	1.7169	0.964535	1.08 (0.04-31.28)	11.7112	14	0.62948	12.2677	15	0.658662	-0.023049	0.0308977	0.468023
378	STtYxD	1Wq623	MG	isovalerylcarnitine	15	-0.827927	0.479388	0.0841584	0.44 (0.17-1.12)	-0.573431	0.617173	0.352825	0.56 (0.17-1.89)	-0.431961	0.865168	0.625925	0.65 (0.12-3.54)	15.8019	13	0.259994	16.1779	14	0.302629	-0.0118945	0.0213844	0.587505
408	Efbcc5	DMJzAS	MG	X-13429	7	-0.413725	0.241683	0.0869243	0.66 (0.41-1.06)	-0.197589	0.294652	0.502485	0.82 (0.46-1.46)	-0.280052	0.56431	0.640746	0.76 (0.25-2.28)	1.36775	5	0.927808	1.43646	6	0.963603	-0.0120883	0.0461143	0.803673
271	8KywEm	8p198Z	MG	X-11858	14	-0.219648	0.128701	0.0878872	0.80 (0.62-1.03)	-0.235472	0.175903	0.180687	0.79 (0.56-1.12)	-0.140929	0.231998	0.554869	0.87 (0.55-1.37)	11.321	12	0.501631	11.4873	13	0.570067	-0.0112221	0.0275178	0.690592
410	4Fj9z9	ll4Cts	MG	X-13435	20	-0.769138	0.451066	0.0881651	0.46 (0.19- 1.12)	-0.730048	0.642942	0.256174	0.48 (0.14- 1.70)	-0.0820472	0.839594	0.923233	0.92 (0.18- 4.78)	17.7112	18	0.474827	18.6526	19	0.479316	-0.0170847	0.0176081	0.344766
222	PxeXJX	tYXaS5	MG	X-11422--xanthine	7	-1.63066	0.964127	0.0907726	0.20 (0.03-1.30)	-1.8693	1.28025	0.144262	0.15 (0.01-1.90)	-3.39278	2.64239	0.255426	0.03 (0.00-5.97)	4.96668	5	0.41996	5.47969	6	0.483915	0.0440575	0.0615119	0.505891
239	Xd1BRT	MIVRU2	MG	X-11497	13	-1.3716	0.818552	0.0938085	0.25 (0.05- 1.26)	-1.41217	1.08062	0.191275	0.24 (0.03- 2.03)	-2.09696	4.1154	0.62044	0.12 (0.00-391.20)	6.72034	11	0.821258	6.75269	12	0.873515	0.0105286	0.0585413	0.860541
300	1kSoWK	Gq5EA8	MG	X-12094	7	-1.11672	0.668605	0.094874	0.33 (0.09- 1.21)	-1.22881	0.8627	0.154338	0.29 (0.05- 1.59)	0.900307	2.03196	0.676227	2.46 (0.05-132.02)	1.76989	5	0.87998	2.87488	6	0.824379	-0.0533836	0.0507841	0.3413
203	abPBGI	AQJK22	MG	X-11247	18	0.383184	0.23359	0.10092	1.47 (0.93-2.32)	0.574936	0.320998	0.0732794	1.78 (0.95-3.33)	0.504739	0.607689	0.418428	1.66 (0.50-5.45)	18.9798	16	0.269712	19.0361	17	0.326466	-0.00675834	0.03103	0.830338
473	Ke8cMu	NGmWk8	MG	succinylcarnitine	37	1.32746	0.811557	0.101903	3.77 (0.77- 18.51)	0.72988	1.00575	0.468017	2.07 (0.29- 14.90)	1.20054	3.10681	0.701523	3.32 (0.01- 1465.42)	60.3943	35	0.00485722	60.3974	36	0.00662347	0.00133326	0.0314711	0.966449
91	NJ34HM	LDTyoW	MG	glycerophosphorylcholine (GPC)	17	0.578519	0.354181	0.102385	1.78 (0.89-3.57)	0.733215	0.452203	0.104925	2.08 (0.86-5.05)	0.984642	0.48452	0.0602339	2.68 (1.04-6.92)	17.4381	15	0.293354	19.1375	16	0.261598	-0.0178079	0.0147291	0.245364
321	VHekuc	uB4gB3	MG	1-docosahexaenoylglycerophosphocholine*	8	1.15982	0.710151	0.102428	3.19 (0.79- 12.83)	1.32003	0.951989	0.165564	3.74 (0.58- 24.19)	3.91504	2.12642	0.115196	50.15 (0.78-3238.35)	1.76268	6	0.94018	3.6523	7	0.818841	-0.0689289	0.0501435	0.218375
24	3yDQE3	tXCK2z	MG	threonine	17	1.33306	0.817277	0.102871	3.79 (0.76- 18.82)	0.355982	1.14706	0.756299	1.43 (0.15- 13.52)	3.86575	2.90001	0.202421	47.74 (0.16-14041.38)	17.3764	15	0.296864	18.3371	16	0.304529	-0.0387117	0.0425096	0.376877
470	JkHakG	DhrPlZ	MG	dimethylarginine (SDMA + ADMA)	31	1.68248	1.04276	0.106638	5.38 (0.70- 41.52)	1.22933	1.30487	0.346137	3.42 (0.26- 44.12)	-0.587593	3.01329	0.846752	0.56 (0.00-204.07)	48.3074	29	0.0136546	49.3831	30	0.0143618	0.0244204	0.0303879	0.428154
383	4om49w	oVwIDZ	MG	X-12771	15	0.542049	0.343855	0.114936	1.72 (0.88- 3.37)	0.321359	0.497708	0.518488	1.38 (0.52- 3.66)	0.701523	0.924322	0.461417	2.02 (0.33-12.34)	15.3464	13	0.286232	15.3876	14	0.35218	-0.00591932	0.0316564	0.854558
399	CZ2gCf	TEBjjS	MG	X-13183--stearamide	9	-0.523639	0.332381	0.115159	0.59 (0.31-1.14)	-0.326518	0.431615	0.449347	0.72 (0.31-1.68)	-0.687224	0.756654	0.393944	0.50 (0.11-2.22)	5.79783	7	0.563545	5.85574	8	0.663387	0.00979674	0.0407083	0.816717
342	CyNYdY	mrrxrw	MG	5-dodecenoate (12:1n7)	19	-0.561367	0.358047	0.116914	0.57 (0.28-1.15)	-1.01939	0.476383	0.0323664	0.36 (0.14-0.92)	-1.05511	0.805534	0.20768	0.35 (0.07-1.69)	8.07778	17	0.964855	8.54597	18	0.969352	0.0178431	0.0260771	0.503043
166	srcmmo	wP04Bx	MG	threonate	18	-0.621398	0.39701	0.117538	0.54 (0.25-1.17)	-0.76609	0.546943	0.161311	0.46 (0.16-1.36)	-0.668383	0.666114	0.330599	0.51 (0.14-1.89)	9.17612	16	0.905984	9.18384	17	0.934317	0.00175772	0.0200096	0.931091
163	FbpGlS	ZikSKJ	MG	creatine	8	0.796828	0.511437	0.119229	2.22 (0.81- 6.05)	0.530323	0.618407	0.391133	1.70 (0.51- 5.71)	0.101233	1.21192	0.936146	1.11 (0.10-11.90)	7.15451	6	0.306795	7.64219	7	0.3652	0.0249866	0.0390709	0.546111
221	10Fkjc	yxTYWl	MG	X-01911	14	-0.44446	0.288906	0.123944	0.64 (0.36-1.13)	-0.360526	0.398832	0.36602	0.70 (0.32-1.52)	-0.285393	0.749706	0.710099	0.75 (0.17-3.27)	11.6283	12	0.475978	11.6811	13	0.553949	-0.00713328	0.0310236	0.822018
148	5zqJIp	Z7M1jL	MG	X-09026	15	1.09676	0.727033	0.131415	2.99 (0.72- 12.45)	1.32603	1.10393	0.229676	3.77 (0.43- 32.78)	6.19481	2.88054	0.050903	490.20 (1.73-138783.40)	9.85719	13	0.705569	13.2026	14	0.510638	-0.0798976	0.0436828	0.090418
83	GcIJGV	fFKBZi	MG	N-acetylornithine	20	0.340685	0.228014	0.135139	1.41 (0.90-2.20)	0.468679	0.263334	0.0751102	1.60 (0.95-2.68)	0.436792	0.332935	0.206025	1.55 (0.81-2.97)	19.1787	18	0.380899	19.353	19	0.434411	-0.00611124	0.0151095	0.690637
334	7k23Bk	XsL6Qj	MG	octanoylcarnitine	15	-0.700255	0.47134	0.137367	0.50 (0.20-1.25)	-0.710971	0.473019	0.132826	0.49 (0.19-1.24)	-1.1273	0.85953	0.21237	0.32 (0.06-1.75)	23.1988	13	0.0393512	23.842	14	0.0478756	0.0146426	0.0243903	0.558598
185	889Rs7	pm74zT	MG	scyllo-inositol	11	-0.574442	0.387007	0.137724	0.56 (0.26-1.20)	-0.682256	0.521187	0.19052	0.51 (0.18-1.40)	-0.677761	0.613539	0.297956	0.51 (0.15-1.69)	5.68785	9	0.770707	5.73495	10	0.837018	0.00534713	0.0246391	0.833034
302	D19IsU	FkLkUS	MG	X-12100--hydroxytryptophan*	39	0.989407	0.66923	0.139294	2.69 (0.72- 9.99)	0.971574	0.940824	0.301752	2.64 (0.42- 16.70)	-0.415787	2.84228	0.88449	0.66 (0.00-173.31)	40.5433	37	0.316882	40.8271	38	0.347274	0.0141957	0.02789	0.613783
207	oyi9ZR	kuDjV5	MG	heme*	13	0.707435	0.481828	0.142042	2.03 (0.79-5.22)	0.462783	0.621615	0.456583	1.59 (0.47-5.37)	-0.64495	1.06392	0.556683	0.52 (0.07-4.22)	12.3727	11	0.33629	14.6148	12	0.263179	0.0450138	0.0318824	0.185646
465	bgX0jx	JiPmJz	MG	gamma-glutamylglutamate	10	-0.501313	0.341539	0.142157	0.61 (0.31-1.18)	-0.446929	0.462791	0.334181	0.64 (0.26-1.58)	-0.666378	0.957899	0.50634	0.51 (0.08-3.36)	10.9102	8	0.206837	10.9575	9	0.278636	0.00902927	0.0485242	0.857015
152	dPC5DP	cWayWr	MG	X-10395	25	-0.684233	0.466321	0.142294	0.50 (0.20- 1.26)	0.236119	0.578137	0.68297	1.27 (0.41- 3.93)	-0.439135	0.637102	0.497549	0.64 (0.18- 2.25)	32.3282	23	0.0935077	32.7917	24	0.108546	-0.00757848	0.0131982	0.571402
180	8CD6QN	YBaESS	MG	hexanoylcarnitine	15	-0.581297	0.397398	0.143534	0.56 (0.26-1.22)	-0.627425	0.539272	0.24464	0.53 (0.19-1.54)	0.0310641	0.763566	0.968167	1.03 (0.23-4.61)	9.93302	13	0.699402	10.8151	14	0.700495	-0.0213316	0.0227125	0.364752
7	7xx2Bm	UGITfb	MG	creatinine	24	1.58144	1.08282	0.144155	4.86 (0.58- 40.60)	0.0676885	1.611	0.966486	1.07 (0.05- 25.16)	-0.726729	2.58393	0.781147	0.48 (0.00- 76.54)	18.6177	22	0.668802	19.5856	23	0.666761	0.0229283	0.0233051	0.335895
350	Cr0JPY	UyiAyR	MG	bilirubin (E,Z or Z,E)*	16	-0.42234	0.292	0.148074	0.66 (0.37-1.16)	-0.316907	0.405496	0.434491	0.73 (0.33-1.61)	0.118498	0.640248	0.85582	1.13 (0.32-3.95)	15.3741	14	0.353067	16.3652	15	0.358202	-0.0258614	0.0272221	0.358218
76	Aq1E6w	3V2Xpb	MG	glycerol	17	0.900396	0.62934	0.152517	2.46 (0.72- 8.45)	0.796087	1.01139	0.431211	2.22 (0.31- 16.09)	3.06286	1.17872	0.0201605	21.39 (2.12-215.54)	11.4457	15	0.720408	16.1375	16	0.443406	-0.0499728	0.0230708	0.0468261
157	jBSOGa	579uw5	MG	1-linoleoylglycerol (1-monolinolein)	15	0.402143	0.283112	0.155481	1.50 (0.86- 2.60)	0.687836	0.391858	0.079205	1.99 (0.92- 4.29)	1.00612	0.732354	0.192727	2.73 (0.65-11.49)	11.5473	13	0.56507	12.3469	14	0.578465	-0.0277595	0.0310432	0.38746
165	mTSqlY	MSMhDH	MG	glycerol 2-phosphate	30	-0.631081	0.444502	0.15568	0.53 (0.22-1.27)	-0.344264	0.67175	0.60831	0.71 (0.19-2.64)	0.176155	0.921452	0.849771	1.19 (0.20-7.26)	29.1145	28	0.406739	30.1545	29	0.406321	-0.0167457	0.0167439	0.325824
183	l6wBmS	LtyH5U	MG	glycochenodeoxycholate	14	0.322015	0.226993	0.156012	1.38 (0.88-2.15)	0.286474	0.321468	0.372852	1.33 (0.71-2.50)	0.101	0.492329	0.840895	1.11 (0.42-2.90)	10.8209	12	0.544323	11.0769	13	0.604378	0.0132182	0.0261283	0.622093
275	tnBmzN	c1JKQH	MG	1-palmitoleoylglycerophosphocholine*	14	1.08836	0.771737	0.15846	2.97 (0.65- 13.48)	1.58471	0.972584	0.103231	4.88 (0.73- 32.82)	3.39321	2.45363	0.191877	29.76 (0.24-3649.43)	15.8063	12	0.200268	17.0965	13	0.194931	-0.0437638	0.0442204	0.34187
482	u9oLHD	tgoyro	MG	palmitoyl sphingomyelin	39	0.972796	0.69277	0.160256	2.65 (0.68-10.28)	0.716335	1.01584	0.480706	2.05 (0.28-14.99)	-4.09598	2.41649	0.0984751	0.02 (0.00- 1.90)	33.5412	37	0.631986	38.3314	38	0.454456	0.0522909	0.023892	0.0350116
238	sXtj1E	ONoEC2	MG	X-11491	14	-0.437707	0.313557	0.162732	0.65 (0.35-1.19)	-0.115187	0.411602	0.779591	0.89 (0.40-2.00)	0.124472	0.671149	0.855965	1.13 (0.30-4.22)	16.0166	12	0.190477	17.2172	13	0.189565	-0.0273717	0.0288603	0.361625
178	yZMAT1	1hiGZ2	MG	trans-4-hydroxyproline	5	-0.819495	0.587541	0.16308	0.44 (0.14-1.39)	-0.542051	0.816882	0.506971	0.58 (0.12-2.88)	-1.58128	1.25271	0.29605	0.21 (0.02-2.40)	3.4399	3	0.328641	4.00664	4	0.405108	0.0282815	0.0402276	0.53268
121	L7JZPP	mUXCUP	MG	X-06226	20	-1.27739	0.916416	0.163349	0.28 (0.05- 1.68)	-0.819532	1.22617	0.503898	0.44 (0.04- 4.87)	-0.995889	1.88866	0.604425	0.37 (0.01-14.97)	23.568	18	0.169696	23.6067	19	0.211674	-0.00402561	0.02342	0.865444
478	MP8OAe	ha5Nvj	MG	4-androsten-3beta,17beta-diol disulfate 1*	17	-0.320358	0.230311	0.164232	0.73 (0.46-1.14)	-0.168434	0.253565	0.506522	0.84 (0.51-1.39)	-0.101681	0.392733	0.799227	0.90 (0.42-1.95)	22.713	15	0.090427	23.4413	16	0.102437	-0.0160898	0.0231995	0.49857
115	1hjqSl	lHLRnp	MG	glycodeoxycholate	6	0.298001	0.214261	0.164278	1.35 (0.89-2.05)	0.230529	0.282349	0.414233	1.26 (0.72-2.19)	0.43831	0.783411	0.605673	1.55 (0.33-7.20)	4.73152	4	0.31597	4.77315	5	0.444188	-0.013802	0.0735747	0.860328
105	vmInlZ	IUKZJ8	MG	X-05426	10	0.584557	0.42148	0.165468	1.79 (0.79-4.10)	0.120854	0.574414	0.83336	1.13 (0.37-3.48)	-0.939033	1.47115	0.541116	0.39 (0.02-6.99)	8.17659	8	0.416414	9.36891	9	0.40394	0.0490567	0.0454194	0.311588
109	dHO19f	BVz4r8	MG	gamma-glutamylleucine	30	0.917033	0.665281	0.168076	2.50 (0.68- 9.22)	0.532775	1.02335	0.602633	1.70 (0.23-12.66)	0.937303	1.38597	0.504413	2.55 (0.17-38.62)	26.9052	28	0.523412	26.9055	29	0.576803	-0.000266412	0.01598	0.986817
480	NQYxQc	5PHcNG	MG	2-hydroxyglutarate	13	0.728962	0.535785	0.173656	2.07 (0.73- 5.92)	0.417817	0.725838	0.564863	1.52 (0.37- 6.30)	1.0115	1.14744	0.396888	2.75 (0.29-26.06)	7.13287	11	0.788224	7.2104	12	0.843402	-0.00774539	0.0278163	0.785833
292	9OKdUr	BYZhEd	MG	pseudouridine	27	-1.32919	0.982652	0.176164	0.26 (0.04- 1.82)	-1.48695	1.51419	0.326096	0.23 (0.01- 4.40)	-0.734047	2.6667	0.785375	0.48 (0.00-89.36)	21.4502	25	0.66726	21.5078	26	0.715302	-0.00671438	0.0279684	0.812233
197	HcXKj1	nQviyM	MG	docosapentaenoate (n3 DPA; 22:5n3)	10	-0.932054	0.689896	0.176693	0.39 (0.10-1.52)	-1.45567	0.780969	0.0623327	0.23 (0.05-1.08)	-2.66102	1.96357	0.212376	0.07 (0.00-3.28)	13.1979	8	0.105219	14.6598	9	0.100715	0.0556352	0.0591025	0.374086
301	3Tpe8E	UGNxqG	MG	X-12095--N1-methyl-3-pyridone-4-carboxamide	21	-0.635582	0.474883	0.180768	0.53 (0.21-1.34)	-0.563837	0.648521	0.384618	0.57 (0.16-2.03)	-0.864867	0.88479	0.340613	0.42 (0.07-2.39)	12.859	19	0.845711	12.9533	20	0.879378	0.0054991	0.017905	0.762088
247	ZKX02R	2KVFnu	MG	X-11546	14	0.253236	0.190475	0.183685	1.29 (0.89-1.87)	0.223946	0.221829	0.312714	1.25 (0.81-1.93)	0.276387	0.405631	0.50857	1.32 (0.60-2.92)	18.9696	12	0.0892637	18.9764	13	0.123837	-0.0022137	0.0338391	0.948918
422	0PYEw9	mdnovt	MG	X-13553	8	-0.804014	0.605951	0.184554	0.45 (0.14-1.47)	-0.952869	0.783477	0.223907	0.39 (0.08-1.79)	-0.804848	0.878224	0.394773	0.45 (0.08-2.50)	2.54252	6	0.863679	2.54252	7	0.923861	3.49e-05	0.0265785	0.998995
79	CsWDE5	piPyLF	MG	glycerol 3-phosphate (G3P)	14	1.0646	0.803555	0.185216	2.90 (0.60- 14.01)	0.700743	1.14454	0.540371	2.02 (0.21- 18.99)	0.879291	1.91614	0.654516	2.41 (0.06-103.02)	9.63926	12	0.647575	9.65061	13	0.722225	0.00335306	0.0314752	0.916922
444	DPgg1c	61VMaf	MG	X-14086	13	0.483514	0.365517	0.185894	1.62 (0.79- 3.32)	0.285061	0.479524	0.5522	1.33 (0.52- 3.40)	0.619559	1.12929	0.59422	1.86 (0.20-17.00)	5.01067	11	0.930649	5.02688	12	0.957075	-0.00562779	0.0442004	0.900981
393	fJXEE0	UzetNx	MG	laurylcarnitine	11	-0.64075	0.486154	0.187504	0.53 (0.20-1.37)	-0.93634	0.639691	0.143266	0.39 (0.11-1.37)	-1.56635	1.27968	0.25202	0.21 (0.02-2.56)	10.6788	9	0.298367	11.4092	10	0.326537	0.0289415	0.0368878	0.452854
64	HLsjFN	sJvb3k	MG	xanthine	5	-1.35603	1.03551	0.190355	0.26 (0.03- 1.96)	-1.53133	1.27956	0.231399	0.22 (0.02- 2.66)	-2.29276	2.39116	0.40837	0.10 (0.00-10.96)	1.44998	3	0.693862	1.63887	4	0.801789	0.0267882	0.0616363	0.693205
164	oF71eU	JbF0AX	MG	erythrose	6	-0.901794	0.690601	0.191617	0.41 (0.10-1.57)	-0.833855	0.873434	0.339736	0.43 (0.08-2.41)	-1.99713	1.83944	0.338655	0.14 (0.00-4.99)	1.86903	4	0.759832	2.2818	5	0.808937	0.0322081	0.0501317	0.555542
355	TpO4sg	OdrURJ	MG	X-12627	10	-0.631706	0.486711	0.194319	0.53 (0.20- 1.38)	-0.90729	0.673893	0.178193	0.40 (0.11- 1.51)	0.496511	1.5514	0.757136	1.64 (0.08-34.37)	3.9039	8	0.865688	4.49049	9	0.876274	-0.0343115	0.0447993	0.465735
379	qqDziz	kQQ33Q	MG	stearoylcarnitine	6	-1.20825	0.934184	0.19588	0.30 (0.05- 1.86)	-1.28451	1.16509	0.270245	0.28 (0.03- 2.72)	-12.0555	6.00009	0.1149	0.00 (0.00- 0.74)	0.490054	4	0.974462	3.83958	5	0.572736	0.200108	0.109338	0.1412
158	Lp768P	sFKMnu	MG	indoleacetate	18	0.837841	0.649337	0.196946	2.31 (0.65- 8.25)	-0.177449	0.741988	0.810986	0.84 (0.20- 3.59)	0.318767	1.12484	0.780513	1.38 (0.15-12.47)	29.1919	16	0.0226735	29.7869	17	0.0279232	0.014741	0.0258135	0.575894
202	X1QJsT	itr7nQ	MG	X-07765	13	-0.29104	0.227386	0.200568	0.75 (0.48-1.17)	-0.145781	0.28208	0.605291	0.86 (0.50-1.50)	-0.170316	0.402064	0.680019	0.84 (0.38-1.85)	17.2954	11	0.0994376	17.5116	12	0.131343	-0.011435	0.0308311	0.717761
5	lDt6UW	jCgMR5	MG	cholesterol	39	-0.971626	0.773104	0.208832	0.38 (0.08- 1.72)	-0.240368	1.14462	0.833669	0.79 (0.08- 7.41)	-2.27414	1.93602	0.247639	0.10 (0.00- 4.57)	43.0778	37	0.2273	43.7062	38	0.24195	0.014761	0.0200916	0.467162
56	9ZpCHI	B2d0LV	MG	proline	30	0.73931	0.595238	0.214222	2.09 (0.65- 6.73)	0.761358	0.902505	0.39889	2.14 (0.37- 12.56)	0.848975	1.19082	0.481787	2.34 (0.23- 24.12)	28.1588	28	0.456055	28.1702	29	0.508826	-0.00165423	0.0155431	0.916001
434	YeRqMO	kxglWH	MG	1-palmitoylglycerophosphoethanolamine	24	0.585938	0.47705	0.219352	1.80 (0.71- 4.58)	0.237719	0.648402	0.713901	1.27 (0.36- 4.52)	0.696301	0.918434	0.456413	2.01 (0.33-12.14)	17.4426	22	0.73848	17.4623	23	0.785966	-0.00238414	0.0169543	0.889449
29	V0oNNt	Mf4g6Y	MG	palmitate (16:0)	25	-1.06922	0.87198	0.220124	0.34 (0.06- 1.90)	-1.6475	1.17085	0.159398	0.19 (0.02- 1.91)	-1.7158	2.29533	0.462326	0.18 (0.00-16.17)	27.9767	23	0.216664	28.0902	24	0.256252	0.00758408	0.0248222	0.762706
418	8hvJ0K	1Eaym3	MG	catechol sulfate	12	-0.507475	0.415033	0.221431	0.60 (0.27-1.36)	-0.429129	0.543859	0.430087	0.65 (0.22-1.89)	-0.45488	0.722085	0.54285	0.63 (0.15-2.61)	5.84191	10	0.828366	5.84983	11	0.883193	-0.00186651	0.0209698	0.930832
413	zXgSzk	Ph0JdI	MG	2-oleoylglycerophosphocholine*	17	-0.878768	0.718825	0.221516	0.42 (0.10- 1.70)	-1.13709	0.954952	0.233758	0.32 (0.05- 2.08)	3.46359	2.61981	0.20595	31.93 (0.19-5423.09)	12.2226	15	0.662106	15.1936	16	0.510505	-0.0653542	0.0379159	0.105312
145	UEKsrt	7WF5cn	MG	levulinate (4-oxovalerate)	49	0.640894	0.527824	0.224665	1.90 (0.67- 5.34)	0.230151	0.900209	0.79821	1.26 (0.22- 7.35)	0.43107	1.11282	0.700232	1.54 (0.17-13.63)	49.0628	47	0.390388	49.1109	48	0.42838	0.00272931	0.0127057	0.830845
320	6PHZSQ	2S0M43	MG	1-eicosatrienoylglycerophosphocholine*	18	0.569544	0.46984	0.225433	1.77 (0.70- 4.44)	1.04901	0.655744	0.10966	2.85 (0.79-10.32)	0.210938	1.29625	0.872769	1.23 (0.10-15.67)	16.327	16	0.430379	16.4172	17	0.494475	0.00902177	0.0303464	0.770068
171	4dq8bO	eFAOPo	MG	DSGEGDFXAEGGGVR*	13	0.395809	0.329913	0.230241	1.49 (0.78- 2.84)	0.539806	0.459658	0.240249	1.72 (0.70- 4.22)	0.448594	1.06589	0.68196	1.57 (0.19-12.65)	12.1816	11	0.350151	12.1846	12	0.43097	-0.00226457	0.0432742	0.959203
234	8q3x81	37CET6	MG	X-11470	10	0.68038	0.571019	0.23345	1.97 (0.64- 6.05)	-0.275165	0.79504	0.729266	0.76 (0.16- 3.61)	-1.08372	1.32821	0.438158	0.34 (0.03- 4.57)	6.88436	8	0.549159	9.04592	9	0.433046	0.0531775	0.0361697	0.179702
463	bdpUOb	8mIaV8	MG	X-14662	17	-0.219386	0.184181	0.233598	0.80 (0.56-1.15)	-0.0969441	0.256813	0.70581	0.91 (0.55-1.50)	-0.299278	0.298829	0.332467	0.74 (0.41-1.33)	15.5583	15	0.412	15.6806	16	0.475465	0.00646876	0.0188352	0.736034
427	zgtRjO	MywFpa	MG	X-13658	18	0.0662589	0.055873	0.235668	1.07 (0.96-1.19)	0.0798533	0.0711839	0.261952	1.08 (0.94-1.25)	0.0443936	0.0825758	0.598245	1.05 (0.89-1.23)	11.514	16	0.776707	11.6433	17	0.82124	0.00734247	0.0204177	0.72384
262	HudWLF	MoBnB2	MG	X-11820	11	-0.451807	0.381283	0.236032	0.64 (0.30-1.34)	-0.64559	0.532151	0.225064	0.52 (0.18-1.49)	-1.3465	0.790466	0.122689	0.26 (0.06-1.22)	7.69453	9	0.565199	9.36406	10	0.497936	0.0365054	0.0282526	0.22851
484	cBkxmc	6LdD3F	MG	cis-4-decenoyl carnitine	7	-0.721691	0.610093	0.236842	0.49 (0.15- 1.61)	-0.750133	0.592479	0.20548	0.47 (0.15- 1.51)	-0.873525	1.35079	0.546349	0.42 (0.03- 5.89)	8.6782	5	0.122609	8.7072	6	0.190727	0.00557404	0.0431176	0.902179
112	weyzjB	WBsiex	MG	eicosapentaenoate (EPA; 20:5n3)	12	0.621443	0.531696	0.242487	1.86 (0.66- 5.28)	0.791471	0.699446	0.257816	2.21 (0.56- 8.69)	0.0744782	1.21373	0.952279	1.08 (0.10-11.63)	12.4748	10	0.254532	12.7939	11	0.307012	0.0187504	0.037079	0.624035
159	92beHO	aRSTu4	MG	hyodeoxycholate	15	-0.311889	0.268753	0.245844	0.73 (0.43-1.24)	-0.670999	0.334861	0.0450899	0.51 (0.27-0.99)	-0.690221	0.465254	0.161768	0.50 (0.20-1.25)	22.9969	13	0.041714	24.7528	14	0.0370873	0.0304887	0.0306014	0.337281
153	q5I8Eb	ParEjE	MG	X-10429	21	-0.518585	0.446873	0.245855	0.60 (0.25- 1.43)	-0.431213	0.634543	0.496779	0.65 (0.19- 2.25)	-0.0409467	0.724001	0.955489	0.96 (0.23- 3.97)	18.2953	19	0.502801	18.9984	20	0.521931	-0.0130189	0.0155263	0.412174
246	8OK5iy	ajYGUZ	MG	X-11540	8	-0.488462	0.424163	0.24949	0.61 (0.27- 1.41)	-0.42054	0.515511	0.41463	0.66 (0.24- 1.80)	-0.21859	1.68731	0.901157	0.80 (0.03-21.94)	2.93647	6	0.816777	2.96378	7	0.888332	-0.00980994	0.0593647	0.874175
75	9QBYOA	3nd7ah	MG	X-03094	24	-0.796758	0.694006	0.250945	0.45 (0.12-1.76)	-1.2591	0.92142	0.171788	0.28 (0.05-1.73)	-2.71272	1.65285	0.114967	0.07 (0.00-1.69)	10.8025	22	0.977453	12.4339	23	0.963219	0.0268737	0.0210405	0.214835
313	UUpvhf	uceE9l	MG	X-12236	8	0.334911	0.291741	0.250979	1.40 (0.79-2.48)	0.0677659	0.389989	0.862051	1.07 (0.50-2.30)	-0.0348041	0.691076	0.961468	0.97 (0.25-3.74)	3.985	6	0.678707	4.33328	7	0.740689	0.0229496	0.0388877	0.576625
362	YMsnbo	KO304c	MG	X-12712	38	0.078773	0.0687406	0.251818	1.08 (0.95-1.24)	0.0996078	0.10972	0.363963	1.10 (0.89-1.37)	0.0195487	0.130144	0.881439	1.02 (0.79-1.32)	47.4938	36	0.0952318	47.8756	37	0.108614	0.0119419	0.0221982	0.593912
373	F3XwyZ	xvPS7n	MG	1-methylxanthine	10	0.451249	0.396298	0.254844	1.57 (0.72- 3.41)	0.59583	0.467046	0.202046	1.81 (0.73- 4.53)	0.902851	0.717217	0.243584	2.47 (0.60-10.06)	8.5411	8	0.382473	9.1637	9	0.422303	-0.0183695	0.0240549	0.466997
137	Hv64OG	3gvSIf	MG	1-stearoylglycerol (1-monostearin)	23	0.735088	0.647578	0.256318	2.09 (0.59- 7.42)	0.695236	0.832155	0.403456	2.00 (0.39-10.24)	-0.113166	1.90333	0.95315	0.89 (0.02-37.24)	26.8096	21	0.177246	27.0977	22	0.207539	0.0139443	0.0293515	0.639634
26	BzH5q0	g5406r	MG	lysine	22	1.22869	1.08315	0.256643	3.42 (0.41- 28.55)	1.65668	1.5796	0.294271	5.24 (0.24- 115.90)	-2.23571	5.16437	0.669713	0.11 (0.00-2661.01)	14.5956	20	0.79906	15.0663	21	0.819609	0.0341404	0.0497611	0.500536
297	CipZUq	QzCTas	MG	lathosterol	17	-0.341033	0.300705	0.256747	0.71 (0.39-1.28)	-0.428679	0.438768	0.328566	0.65 (0.28-1.54)	-0.376087	0.539118	0.496101	0.69 (0.24-1.98)	10.3646	15	0.796198	10.3708	16	0.846562	0.00184346	0.023532	0.938595
126	iouyqa	WLu5no	MG	X-06351	6	-1.16348	1.03502	0.260967	0.31 (0.04- 2.38)	-0.909264	0.788327	0.248742	0.40 (0.09- 1.89)	-1.07155	1.79898	0.583477	0.34 (0.01-11.64)	14.2554	4	0.00652313	14.2712	5	0.0139754	-0.00367724	0.0551215	0.950013
332	XEk6Cg	MfZcZh	MG	X-12465	11	0.381952	0.341395	0.263225	1.47 (0.75-2.86)	0.216107	0.496315	0.663255	1.24 (0.47-3.28)	0.682531	0.558378	0.252622	1.98 (0.66-5.91)	9.21382	9	0.417776	9.69439	10	0.467702	-0.0160652	0.023448	0.510514
347	BV9hkE	f3ZRyp	MG	linolenate [alpha or gamma; (18:3n3 or 6)]	5	0.813962	0.742483	0.27296	2.26 (0.53- 9.67)	1.38343	0.87406	0.113475	3.99 (0.72-22.12)	1.64202	1.50689	0.355559	5.17 (0.27-99.04)	1.98188	3	0.576176	2.38066	4	0.666125	-0.0269365	0.0426555	0.572556
17	pG7eeK	HXvYoE	MG	linoleate (18:2n6)	17	-0.883363	0.805896	0.273024	0.41 (0.09- 2.01)	-0.414614	1.14949	0.718328	0.66 (0.07- 6.29)	2.85764	2.84935	0.33181	17.42 (0.07-4639.48)	12.9773	15	0.60405	14.851	16	0.535578	-0.0560521	0.0409491	0.191206
462	2TOMD7	lnhIFf	MG	X-14658	11	0.400401	0.365797	0.273692	1.49 (0.73- 3.06)	0.625894	0.494815	0.205905	1.87 (0.71- 4.93)	-1.61366	1.20241	0.212461	0.20 (0.02- 2.10)	3.13168	9	0.958844	6.22353	10	0.796146	0.0859525	0.048882	0.112552
286	1AyUhU	FxDPJH	MG	X-12056	13	-0.290211	0.265301	0.274002	0.75 (0.44-1.26)	-0.176998	0.32316	0.583891	0.84 (0.44-1.58)	0.23598	0.480764	0.633182	1.27 (0.49-3.25)	13.3846	11	0.268933	15.4321	12	0.218651	-0.0365208	0.0281535	0.221107
59	SmWw5f	ekQVF2	MG	serotonin (5HT)	14	-0.557526	0.510242	0.274539	0.57 (0.21-1.56)	-1.12674	0.718992	0.117088	0.32 (0.08-1.33)	-2.1535	1.053	0.0634161	0.12 (0.01-0.91)	6.27173	12	0.90177	9.27381	13	0.751964	0.0408421	0.023572	0.108754
131	CCLCKs	2x2cja	MG	2-hydroxybutyrate (AHB)	13	-0.71341	0.656539	0.277204	0.49 (0.14- 1.77)	-0.753673	0.881363	0.392484	0.47 (0.08- 2.65)	-1.23723	1.45832	0.414301	0.29 (0.02- 5.06)	14.5777	11	0.202657	14.7963	12	0.252765	0.0125631	0.0309328	0.692427
438	RW4wdk	TgPDVZ	MG	hexadecanedioate	24	-0.301434	0.277486	0.277345	0.74 (0.43-1.27)	-0.30058	0.412221	0.465896	0.74 (0.33-1.66)	-0.789379	0.506633	0.133483	0.45 (0.17-1.23)	19.5812	22	0.609216	20.9063	23	0.586808	0.0208862	0.0181441	0.262039
260	QdKTbl	2XFq13	MG	X-11805	9	0.186726	0.173933	0.283022	1.21 (0.86-1.69)	-0.00267338	0.225962	0.99056	1.00 (0.64-1.55)	-0.130547	0.244069	0.609297	0.88 (0.54-1.42)	3.72748	7	0.810577	7.16106	8	0.519359	0.0483921	0.0261157	0.106299
8	udcsHX	wZ9dkx	MG	lactate	12	-0.999325	0.955169	0.295455	0.37 (0.06- 2.39)	-1.29874	1.39538	0.351988	0.27 (0.02- 4.20)	3.39668	2.8965	0.268101	29.86 (0.10-8723.86)	6.17208	10	0.800604	8.75653	11	0.644354	-0.0689036	0.0428606	0.138998
9	pD1kjK	pgicKK	MG	3-hydroxybutyrate (BHBA)	10	0.191151	0.183197	0.296754	1.21 (0.85-1.73)	0.229238	0.234864	0.329042	1.26 (0.79-1.99)	0.339679	0.256822	0.222517	1.40 (0.85-2.32)	5.51596	8	0.701271	6.19692	9	0.72006	-0.0198038	0.0239988	0.433173
277	ow4rxm	uYxSpY	MG	X-12007	18	-0.15556	0.149689	0.298702	0.86 (0.64-1.15)	0.117472	0.191974	0.540592	1.12 (0.77-1.64)	0.0849196	0.280294	0.765819	1.09 (0.63-1.89)	20.4709	16	0.199757	21.7875	17	0.193029	-0.0263617	0.0259864	0.325469
46	9itSMQ	WT0y6t	MG	urate	18	-1.02255	0.984983	0.299205	0.36 (0.05- 2.48)	-1.01107	1.16752	0.386489	0.36 (0.04- 3.59)	-1.36975	1.89957	0.481261	0.25 (0.01- 10.52)	20.9267	16	0.181346	20.9878	17	0.226838	0.00546424	0.0252814	0.831612
58	lTiVAr	GLduby	MG	biliverdin	16	-0.304249	0.294069	0.300848	0.74 (0.41-1.31)	-0.3523	0.3383	0.297698	0.70 (0.36-1.36)	-0.297478	0.489511	0.553115	0.74 (0.28-1.94)	20.6989	14	0.1096	20.6994	15	0.146712	-0.000389251	0.0220386	0.986158
371	mTv4jd	1h1Hab	MG	3-(cystein-S-yl)acetaminophen*	51	-0.0407448	0.0398817	0.306951	0.96 (0.89-1.04)	-0.0227584	0.0516443	0.659448	0.98 (0.88-1.08)	-0.192218	0.136807	0.166321	0.83 (0.63-1.08)	63.7246	49	0.0769414	65.4658	50	0.0699671	0.0290843	0.0251352	0.252835
259	lOAYA1	eRW1DS	MG	X-11799	7	0.273704	0.268654	0.3083	1.31 (0.78-2.23)	0.254935	0.293305	0.384748	1.29 (0.73-2.29)	0.463088	0.588124	0.466716	1.59 (0.50-5.03)	7.36434	5	0.194923	7.56629	6	0.27163	-0.0156502	0.0422658	0.726341
201	jvIvZv	ClQTnb	MG	X-06126	14	-0.357087	0.351959	0.310311	0.70 (0.35-1.39)	-0.177085	0.492848	0.719364	0.84 (0.32-2.20)	-0.740212	1.28508	0.575257	0.48 (0.04-5.92)	12.486	12	0.407479	12.5863	13	0.48025	0.0142859	0.0460102	0.761511
348	tk2G9B	rJzE4W	MG	X-12510--2-aminooctanoic acid	14	0.314188	0.310187	0.311109	1.37 (0.75-2.51)	0.603782	0.362226	0.095541	1.83 (0.90-3.72)	0.929918	0.47316	0.0729498	2.53 (1.00-6.41)	5.98508	12	0.916833	8.95477	13	0.776351	-0.0325868	0.0189098	0.110482
134	e4sI12	SBAEct	MG	1-palmitoylglycerol (1-monopalmitin)	8	-1.03822	1.02617	0.311662	0.35 (0.05- 2.65)	-1.07226	1.32312	0.417707	0.34 (0.03- 4.58)	-3.92636	5.54472	0.505433	0.02 (0.00-1034.11)	3.83293	6	0.699274	4.11386	7	0.766573	0.040948	0.0772551	0.615119
419	oShWZa	NzwDhS	MG	hydroquinone sulfate	15	0.18116	0.179092	0.311754	1.20 (0.84-1.70)	0.337041	0.223268	0.13115	1.40 (0.90-2.17)	0.24963	0.333	0.466822	1.28 (0.67-2.47)	19.7702	13	0.101091	19.8634	14	0.134508	-0.0073838	0.029829	0.808359
317	UdOV6J	L0aiyr	MG	X-12329	27	0.0457837	0.0455006	0.314309	1.05 (0.96-1.14)	0.0218811	0.062854	0.727746	1.02 (0.90-1.16)	0.0165009	0.0595568	0.784011	1.02 (0.90-1.14)	18.4988	25	0.820498	19.0795	26	0.833057	0.011451	0.0150272	0.453179
440	yVGEYh	k6GpkH	MG	X-13859	33	-0.526547	0.524724	0.315632	0.59 (0.21-1.65)	-0.569409	0.7851	0.468287	0.57 (0.12-2.64)	-0.714825	1.00204	0.480951	0.49 (0.07-3.49)	19.2808	31	0.949995	19.3295	32	0.961947	0.00312307	0.0141602	0.826886
123	6r8GUw	uhjnzE	MG	X-06267	10	1.08852	1.08911	0.317574	2.97 (0.35- 25.11)	1.41918	1.22938	0.248341	4.13 (0.37- 46.01)	2.01455	2.78775	0.490481	7.50 (0.03-1769.65)	14.6642	8	0.0660123	14.9076	9	0.0935052	-0.017184	0.0471604	0.725022
447	dJwhvC	YixWUU	MG	4-vinylphenol sulfate	9	0.465864	0.468333	0.319869	1.59 (0.64-3.99)	0.130665	0.446776	0.769934	1.14 (0.47-2.74)	-0.645993	1.27688	0.628456	0.52 (0.04-6.40)	16.5665	7	0.020416	18.6448	8	0.016879	0.0638844	0.0681712	0.379895
214	GsW4W3	9aDi7g	MG	3-dehydrocarnitine*	19	-0.723806	0.727838	0.319999	0.48 (0.12-2.02)	-1.95432	0.90132	0.0301371	0.14 (0.02-0.83)	-3.75245	1.95918	0.0724304	0.02 (0.00-1.09)	21.6494	17	0.198582	25.131	18	0.121351	0.0623987	0.0377386	0.116586
288	YQIBwB	lEj5ey	MG	gamma-tocopherol	13	-0.297934	0.301671	0.323343	0.74 (0.41-1.34)	-0.578453	0.425661	0.174162	0.56 (0.24-1.29)	-0.399875	0.609996	0.525595	0.67 (0.20-2.22)	7.41278	11	0.764739	7.44975	12	0.826519	0.00489316	0.0254486	0.851029
349	U9M4xy	JnPdXl	MG	X-12524	28	-0.988457	1.00582	0.325739	0.37 (0.05- 2.67)	-1.02763	1.4244	0.470637	0.36 (0.02- 5.84)	1.6348	2.20599	0.46529	5.13 (0.07-387.05)	32.5796	26	0.174646	34.8004	27	0.143994	-0.0347991	0.0261399	0.194657
310	wTKB0x	O1JXaW	MG	X-12217	8	0.64993	0.663392	0.327231	1.92 (0.52- 7.03)	0.1809	0.680986	0.790513	1.20 (0.32- 4.55)	0.606878	1.26239	0.64773	1.83 (0.15-21.78)	14.5034	6	0.0244917	14.5075	7	0.0428567	0.00209393	0.0505523	0.968304
16	wKcAWE	XDAgbA	MG	uridine	20	-1.11475	1.13832	0.327438	0.33 (0.04- 3.05)	-0.0382694	1.48359	0.979421	0.96 (0.05- 17.63)	4.40691	2.94443	0.151802	82.02 (0.26-26317.80)	20.5529	18	0.302565	25.1624	19	0.155266	-0.0668323	0.033263	0.0597529
285	TudXv4	K8yLZ4	MG	X-12040	15	-0.0919455	0.0940297	0.328156	0.91 (0.76-1.10)	-0.128907	0.115952	0.266257	0.88 (0.70-1.10)	0.0194343	0.152851	0.900771	1.02 (0.76-1.38)	20.4333	13	0.0849205	21.7843	14	0.0831555	-0.0301237	0.0324915	0.370754
241	yHgMud	4vYnqf	MG	X-11521	8	0.704489	0.720703	0.32832	2.02 (0.49- 8.31)	0.539835	0.978802	0.581273	1.72 (0.25-11.68)	-6.32781	4.67306	0.224478	0.00 (0.00-16.97)	5.07082	6	0.534762	7.38764	7	0.389664	0.153008	0.100524	0.178806
4	vHJecx	o6cDoE	MG	leucine	141	-0.624732	0.639902	0.328919	0.54 (0.15- 1.88)	-0.905524	1.31969	0.49261	0.40 (0.03- 5.37)	-0.479043	1.70416	0.77905	0.62 (0.02-17.48)	132.718	139	0.633994	132.726	140	0.656309	-0.000786286	0.00852433	0.92664
455	haEa5A	UGswUU	MG	X-14450--phenylalanylleucine	5	-0.488519	0.501575	0.330072	0.61 (0.23- 1.64)	-0.294291	0.580919	0.612439	0.75 (0.24- 2.33)	3.54459	2.41888	0.239059	34.63 (0.30-3966.35)	2.16959	3	0.537963	5.04769	4	0.282439	-0.163021	0.0960929	0.18836
196	7vn8tf	HNkx07	MG	10-undecenoate (11:1n1)	22	0.322626	0.332822	0.332363	1.38 (0.72- 2.65)	0.230921	0.397493	0.561278	1.26 (0.58- 2.75)	0.299107	0.47693	0.537655	1.35 (0.53- 3.43)	26.4728	20	0.150758	26.4794	21	0.188756	0.00108113	0.0153279	0.94447
454	LfsMAc	xESmRR	MG	X-14374	9	0.592592	0.616868	0.33673	1.81 (0.54- 6.06)	0.515852	0.826144	0.532358	1.68 (0.33- 8.46)	0.681342	1.58779	0.680738	1.98 (0.09-44.41)	5.5946	7	0.587799	5.59828	8	0.692129	-0.00225304	0.0371416	0.953325
468	vuMXak	9WDIBk	MG	7-alpha-hydroxy-3-oxo-4-cholestenoate (7-Hoca)	14	0.913673	0.95139	0.336876	2.49 (0.39- 16.09)	1.21087	1.18872	0.308377	3.36 (0.33- 34.49)	-4.11315	2.72553	0.15714	0.02 (0.00- 3.42)	11.8711	12	0.456084	15.6557	13	0.268225	0.0781512	0.0401725	0.0755323
231	jwEDKG	hGtvny	MG	X-11445--5-alpha-pregnan-3beta,20alpha-disulfate	14	0.228739	0.240919	0.342395	1.26 (0.78-2.02)	0.365121	0.326462	0.263389	1.44 (0.76-2.73)	-0.815582	0.794658	0.32498	0.44 (0.09-2.10)	12.5311	12	0.404019	14.5044	13	0.339304	0.063903	0.0464873	0.194371
460	59JWLa	uUyNY2	MG	X-14626	17	-0.417838	0.445627	0.34843	0.66 (0.27-1.58)	-0.417686	0.609043	0.492835	0.66 (0.20-2.17)	-0.260761	0.826458	0.756717	0.77 (0.15-3.89)	17.2212	15	0.305813	17.2812	16	0.367628	-0.00485989	0.021255	0.822231
405	khCwN9	meIWHM	MG	cysteine-glutathione disulfide	9	0.43712	0.466346	0.348588	1.55 (0.62- 3.86)	0.20369	0.554989	0.713606	1.23 (0.41- 3.64)	2.05617	2.32503	0.40585	7.82 (0.08-744.88)	11.8688	7	0.104957	12.7278	8	0.121564	-0.0604943	0.0849898	0.499627
106	O84l9d	WCAeKt	MG	quinate	6	-0.368294	0.393137	0.348857	0.69 (0.32- 1.50)	-0.139308	0.425654	0.743456	0.87 (0.38- 2.00)	0.0397793	1.19127	0.974961	1.04 (0.10-10.75)	6.95642	4	0.138209	7.19144	5	0.206787	-0.0262261	0.0713413	0.731786
68	GPe3rk	6M5acd	MG	pelargonate (9:0)	29	-0.685126	0.7334	0.350212	0.50 (0.12- 2.12)	-0.569082	1.11149	0.608652	0.57 (0.06- 5.00)	-4.0419	2.60609	0.132559	0.02 (0.00- 2.90)	24.9936	27	0.574819	26.7954	28	0.529409	0.0355631	0.0264942	0.190678
401	ftDefa	pL4tPF	MG	7-methylguanine	9	0.580178	0.621474	0.350535	1.79 (0.53- 6.04)	0.103035	0.813945	0.899267	1.11 (0.22- 5.47)	-1.09489	1.71563	0.543657	0.33 (0.01- 9.66)	2.90901	7	0.89329	4.00626	8	0.856558	0.042633	0.0406997	0.329684
329	9mYAQk	Cc9edR	MG	X-12443	13	-0.179135	0.192492	0.352055	0.84 (0.57-1.22)	-0.483206	0.264914	0.0681503	0.62 (0.37-1.04)	-0.59209	0.384707	0.152043	0.55 (0.26-1.18)	10.0214	11	0.52846	11.5585	12	0.481755	0.0369947	0.0298396	0.240852
117	X0x550	HB6jfq	MG	taurocholate	15	-0.147294	0.158763	0.353534	0.86 (0.63-1.18)	0.0199922	0.213449	0.925377	1.02 (0.67-1.55)	-0.435214	0.217105	0.0662893	0.65 (0.42-0.99)	15.0113	13	0.306651	18.7752	14	0.173719	0.0352164	0.0195057	0.0942056
139	ChlpIB	IT7p5Q	MG	2-hydroxyisobutyrate	18	-0.733124	0.795166	0.356541	0.48 (0.10- 2.28)	-0.766795	0.936309	0.412812	0.46 (0.07- 2.91)	-1.18252	2.33876	0.620021	0.31 (0.00-30.01)	24.4723	16	0.0796846	24.5366	17	0.105572	0.00771921	0.0376321	0.840063
309	1o2tnq	l9Ezhn	MG	X-12216	10	-0.275969	0.302664	0.361874	0.76 (0.42-1.37)	-0.0412332	0.392369	0.916306	0.96 (0.44-2.07)	-0.0487529	0.509322	0.926096	0.95 (0.35-2.58)	8.97242	8	0.344628	9.33355	9	0.407072	-0.0136716	0.0240936	0.585984
314	eygwmq	pONbnR	MG	X-12244--N-acetylcarnosine	22	-0.519865	0.573676	0.36483	0.59 (0.19- 1.83)	-0.476414	0.857243	0.578381	0.62 (0.12- 3.33)	-0.479325	1.56367	0.762363	0.62 (0.03-13.27)	19.2353	20	0.50658	19.2361	21	0.569997	-0.000723275	0.0259522	0.978042
339	eSnPfL	UMclty	MG	1-heptadecanoylglycerophosphocholine	10	-0.565035	0.62625	0.366923	0.57 (0.17- 1.94)	-0.0921661	0.811234	0.909545	0.91 (0.19- 4.47)	-1.43091	2.41829	0.570387	0.24 (0.00-27.36)	9.9706	8	0.267095	10.1432	9	0.339019	0.0235103	0.06318	0.71947
53	6CiAPQ	zytW3l	MG	urea	14	0.769335	0.855279	0.368379	2.16 (0.40- 11.54)	1.31535	1.22302	0.282155	3.73 (0.34- 40.95)	0.49804	2.556	0.848769	1.65 (0.01-246.61)	13.0451	12	0.365774	13.059	13	0.443265	0.00446952	0.0394759	0.911727
71	6TsoUm	raW3qP	MG	taurodeoxycholate	13	0.174799	0.195181	0.370479	1.19 (0.81-1.75)	0.295214	0.257219	0.251087	1.34 (0.81-2.22)	0.677649	0.625192	0.301592	1.97 (0.58-6.71)	7.38307	11	0.767268	8.09985	12	0.77728	-0.035894	0.0423963	0.415241
213	V9fteH	HoGBBC	MG	X-11334	23	0.658398	0.738506	0.372646	1.93 (0.45- 8.21)	0.914444	0.817125	0.263097	2.50 (0.50- 12.38)	0.96349	2.44408	0.697398	2.62 (0.02-315.42)	39.0126	21	0.00978146	39.0446	22	0.013947	-0.00495004	0.0377122	0.89682
230	b9tR2g	g8tzW8	MG	X-11444	11	-0.518747	0.582584	0.373238	0.60 (0.19- 1.86)	-0.7436	0.791322	0.347375	0.48 (0.10- 2.24)	-0.00150936	1.28187	0.999086	1.00 (0.08-12.32)	10.4513	9	0.315199	10.695	10	0.381766	-0.0143423	0.0313058	0.657716
129	yyp2k2	gjkUJD	MG	1,5-anhydroglucitol (1,5-AG)	24	0.466153	0.525343	0.374901	1.59 (0.57- 4.46)	0.160744	0.761	0.83271	1.17 (0.26- 5.22)	-0.41646	1.47087	0.779718	0.66 (0.04-11.78)	18.8746	22	0.65306	19.2873	23	0.684429	0.0164637	0.025627	0.52723
282	agpoMk	0OXB8E	MG	salicyluric glucuronide*	11	0.0790373	0.089442	0.376874	1.08 (0.91-1.29)	0.121626	0.116726	0.29742	1.13 (0.90-1.42)	0.0791291	0.158763	0.630147	1.08 (0.79-1.48)	4.18265	9	0.898984	4.18265	10	0.938731	-2.46e-05	0.035114	0.999457
274	ICxNyV	FfVtcH	MG	1-arachidonoylglycerophosphocholine*	20	0.422318	0.480374	0.379323	1.53 (0.59- 3.91)	1.16285	0.653813	0.0753102	3.20 (0.89-11.52)	0.687657	0.856384	0.432464	1.99 (0.37-10.66)	23.261	18	0.18076	23.446	19	0.218268	-0.00688839	0.0182047	0.70957
93	6lDuwW	nrdxPR	MG	X-04357	10	0.374714	0.434062	0.387988	1.45 (0.62-3.41)	0.0972847	0.581966	0.86724	1.10 (0.35-3.45)	-0.753983	0.843843	0.397666	0.47 (0.09-2.46)	7.02771	8	0.533646	9.42192	9	0.399273	0.0581345	0.037571	0.160373
298	sDqNWb	xECU3d	MG	X-12092	26	-0.146544	0.170153	0.3891	0.86 (0.62-1.21)	-0.0334353	0.146865	0.81991	0.97 (0.73-1.29)	0.0193142	0.210602	0.92769	1.02 (0.67-1.54)	38.536	24	0.0305303	41.2644	25	0.0215299	-0.0176437	0.0135352	0.204756
448	3zkunv	c5Ecej	MG	4-ethylphenylsulfate	6	-0.465857	0.541715	0.389807	0.63 (0.22- 1.81)	-0.565253	0.5205	0.277487	0.57 (0.20- 1.58)	0.460312	1.47035	0.769877	1.58 (0.09-28.28)	9.47384	4	0.0502876	10.5819	5	0.0603299	-0.0533631	0.0780179	0.531554
360	IqzFHA	lVylQi	MG	X-12696	20	-0.701667	0.816904	0.390376	0.50 (0.10- 2.46)	-0.516964	0.953625	0.587747	0.60 (0.09- 3.87)	0.17551	2.1899	0.937006	1.19 (0.02-87.16)	29.9527	18	0.0379093	30.2651	19	0.0485205	-0.0149349	0.034469	0.669956
253	YfANrt	JpcOMc	MG	ADSGEGDFXAEGGGVR*	11	0.267864	0.312515	0.391376	1.31 (0.71-2.41)	0.142347	0.427289	0.739028	1.15 (0.50-2.66)	0.307099	0.66311	0.654274	1.36 (0.37-4.99)	10.1978	9	0.334713	10.203	10	0.422864	-0.00207745	0.030475	0.947142
477	OGCLU7	oyqv32	MG	5alpha-androstan-3beta,17beta-diol disulfate	15	-0.232372	0.273635	0.395766	0.79 (0.46-1.36)	-0.667328	0.310894	0.0318346	0.51 (0.28-0.94)	-1.16386	0.422184	0.0163255	0.31 (0.14-0.71)	12.8139	13	0.462288	19.7467	14	0.138331	0.0576168	0.0218824	0.0206682
69	4GhbYT	QcbONV	MG	undecanoate (11:0)	25	0.960029	1.13284	0.396742	2.61 (0.28- 24.06)	1.64753	1.47572	0.264241	5.19 (0.29- 93.69)	4.11487	2.35922	0.0944816	61.24 (0.60-6241.27)	35.7294	23	0.0439512	39.2855	24	0.0254831	-0.0428981	0.0283534	0.143905
367	PoQEqF	HfCjkA	MG	X-12729	18	0.127004	0.153435	0.407819	1.14 (0.84-1.53)	0.196822	0.181265	0.277556	1.22 (0.85-1.74)	0.303746	0.274944	0.285603	1.35 (0.79-2.32)	22.4728	16	0.128572	23.3248	17	0.138972	-0.0247094	0.0317251	0.447429
210	NlOYLL	gpe9nA	MG	X-11317	41	0.515553	0.624195	0.408833	1.67 (0.49- 5.69)	1.11685	0.935653	0.232612	3.06 (0.49- 19.12)	-0.399124	1.40311	0.777565	0.67 (0.04- 10.50)	44.5551	39	0.249485	45.1622	40	0.265036	0.0114853	0.0157558	0.470385
38	m9pV3F	KueAfe	MG	pantothenate	26	-0.500131	0.606532	0.409613	0.61 (0.18-1.99)	-0.897909	0.790381	0.255937	0.41 (0.09-1.92)	-3.70004	1.12465	0.00308669	0.02 (0.00-0.22)	24.114	24	0.455092	34.4381	25	0.0988702	0.0623481	0.0194503	0.00378984
370	3qU6dI	jJuTkv	MG	X-12749	41	-0.419384	0.510577	0.411423	0.66 (0.24-1.79)	-1.4887	0.747738	0.0464875	0.23 (0.05-0.98)	-1.04884	0.953312	0.277985	0.35 (0.05-2.27)	32.6848	39	0.752101	33.2962	40	0.764332	0.00926539	0.0118501	0.439004
266	dUWTwq	qJhnbZ	MG	X-11845	20	-0.110679	0.134794	0.411594	0.90 (0.69-1.17)	-0.264548	0.191301	0.166699	0.77 (0.53-1.12)	-0.216462	0.286332	0.459439	0.81 (0.46-1.41)	20.7658	18	0.291392	20.9708	19	0.338419	0.0101243	0.0240213	0.678402
36	dgxHCs	h4PYbC	MG	ornithine	8	0.861112	1.04893	0.411679	2.37 (0.30- 18.49)	0.23992	1.40792	0.86469	1.27 (0.08- 20.07)	5.12891	3.31251	0.172508	168.83 (0.26-111460.84)	3.03464	6	0.804487	4.87958	7	0.674656	-0.0740787	0.0545383	0.223222
357	VHAH2D	1EurDQ	MG	X-12645	17	0.296423	0.362421	0.413416	1.35 (0.66-2.74)	0.341157	0.48892	0.485317	1.41 (0.54-3.67)	0.349701	0.898943	0.702732	1.42 (0.24-8.26)	9.25738	15	0.86368	9.26157	16	0.902252	-0.00170085	0.0262621	0.949217
41	GXfaKO	8nkFfH	MG	alpha-tocopherol	9	0.772888	0.946322	0.414084	2.17 (0.34- 13.84)	2.01845	1.01132	0.0459485	7.53 (1.04- 54.63)	-2.99242	1.9823	0.174896	0.05 (0.00- 2.44)	9.14467	7	0.242436	14.7647	8	0.0638864	0.127808	0.0616205	0.076749
144	w9dTxW	ZvPHLl	MG	aspartylphenylalanine	6	0.387614	0.476815	0.416263	1.47 (0.58- 3.75)	0.470196	0.593885	0.428519	1.60 (0.50- 5.13)	1.10472	1.09552	0.370309	3.02 (0.35-25.84)	1.68642	4	0.793183	2.21504	5	0.81866	-0.0307635	0.042312	0.507456
33	poGPDy	mOzsL6	MG	pentadecanoate (15:0)	19	-0.552067	0.680952	0.417521	0.58 (0.15- 2.19)	-0.518584	0.99014	0.600454	0.60 (0.09- 4.15)	0.124695	1.83742	0.946686	1.13 (0.03-41.51)	17.7251	17	0.406377	17.8902	18	0.462907	-0.0116703	0.0293288	0.695647
31	MxHrdr	E1V7Hx	MG	stearate (18:0)	39	-0.505535	0.625348	0.418857	0.60 (0.18- 2.05)	-1.38434	0.897218	0.122848	0.25 (0.04- 1.45)	-1.8872	1.50986	0.219176	0.15 (0.01- 2.92)	24.8004	37	0.937395	25.8112	38	0.933846	0.0165549	0.0164662	0.321241
172	t2UB0R	5L2TaT	MG	pyridoxate	11	0.3538	0.445431	0.427029	1.42 (0.59- 3.41)	1.12181	0.599058	0.0611218	3.07 (0.95- 9.93)	1.39529	0.73348	0.0895598	4.04 (0.96-16.99)	5.0167	9	0.83285	8.21091	10	0.608244	-0.0460985	0.0257932	0.10754
138	cAjEEv	h8sns5	MG	X-08402	20	-0.367827	0.465986	0.429906	0.69 (0.28-1.73)	-0.493955	0.625323	0.429574	0.61 (0.18-2.08)	0.580862	0.782812	0.467648	1.79 (0.39-8.29)	11.1847	18	0.886354	13.4595	19	0.814241	-0.0251381	0.0166673	0.148848
111	lNbpt8	t7f2H4	MG	theophylline	11	-0.263165	0.333473	0.430015	0.77 (0.40-1.48)	-0.364811	0.414912	0.379267	0.69 (0.31-1.57)	0.58667	0.737785	0.446973	1.80 (0.42-7.63)	9.84706	9	0.363008	11.6436	10	0.309614	-0.0441245	0.0344341	0.232074
485	AuNhLO	CNNXkN	MG	15-methylpalmitate (isobar with 2-methylpalmitate)	13	0.585796	0.743451	0.430731	1.80 (0.42- 7.71)	0.838676	1.00837	0.405571	2.31 (0.32- 16.69)	2.65345	1.58318	0.121891	14.20 (0.64-316.23)	3.87417	11	0.973454	6.06238	12	0.912905	-0.040493	0.0273738	0.167129
1	c2AFHf	ajl4eA	MG	glutamine	7	-1.42708	1.82167	0.433397	0.24 (0.01- 8.53)	-1.92645	2.41708	0.425443	0.15 (0.00-16.63)	-3.35295	3.45499	0.376385	0.03 (0.00-30.53)	6.74766	5	0.240093	7.35203	6	0.289515	0.02357	0.0352211	0.533019
469	5zSbYo	nIObwu	MG	n-Butyl Oleate	8	-0.631375	0.80707	0.434035	0.53 (0.11- 2.59)	-0.516941	1.05577	0.624394	0.60 (0.08- 4.72)	-1.94324	2.39891	0.448837	0.14 (0.00-15.78)	4.25436	6	0.642298	4.59158	7	0.709663	0.0271516	0.0467559	0.582574
392	EbTWxn	khvstn	MG	X-12850	15	-0.230475	0.297133	0.437948	0.79 (0.44-1.42)	-0.440475	0.444543	0.321758	0.64 (0.27-1.54)	-0.346769	0.569418	0.553026	0.71 (0.23-2.16)	11.0213	13	0.609035	11.0786	14	0.679851	0.00600289	0.0250733	0.814518
384	S1qCji	GvD1ZE	MG	X-12776	25	0.424675	0.548668	0.438924	1.53 (0.52-4.48)	-0.436236	0.725094	0.547422	0.65 (0.16-2.68)	-0.970338	1.37918	0.488768	0.38 (0.03-5.66)	27.8941	23	0.219811	29.3658	24	0.206668	0.0255199	0.0231669	0.282046
65	P5DGIU	h8ZHPT	MG	caprate (10:0)	29	-0.602605	0.781754	0.440803	0.55 (0.12- 2.53)	-0.594276	1.14024	0.602238	0.55 (0.06- 5.16)	-0.635188	1.86439	0.73597	0.53 (0.01-20.47)	28.4387	27	0.388629	28.4391	28	0.441372	0.000376103	0.0194601	0.984722
232	sDZBQU	0SzVSL	MG	X-11452	4	0.41057	0.533732	0.441748	1.51 (0.53- 4.29)	0.541787	0.660742	0.412235	1.72 (0.47- 6.28)	1.1649	1.61745	0.546194	3.21 (0.13-76.33)	1.30686	2	0.520259	1.55094	3	0.670565	-0.0310978	0.0629455	0.670203
280	RXh3qB	1JHv4g	MG	gamma-glutamylthreonine*	10	-0.499004	0.648948	0.441927	0.61 (0.17- 2.17)	-0.26237	0.855133	0.758982	0.77 (0.14- 4.11)	-0.0790572	1.76335	0.965339	0.92 (0.03-29.29)	6.00805	8	0.64633	6.07365	9	0.732525	-0.0108421	0.0423306	0.804314
283	kNeaZ5	YSOE9X	MG	X-12038	50	0.528834	0.689447	0.443057	1.70 (0.44- 6.55)	0.20703	0.888428	0.815738	1.23 (0.22- 7.02)	0.997072	3.22338	0.758413	2.71 (0.00-1502.52)	67.7425	48	0.0316884	67.7738	49	0.0389795	-0.00465288	0.0312742	0.882353
233	df4XXf	qE5eMU	MG	X-11469	16	-0.205013	0.267714	0.443802	0.81 (0.48-1.38)	-0.414416	0.362483	0.252926	0.66 (0.32-1.34)	-1.67335	1.19213	0.182211	0.19 (0.02-1.94)	4.98434	14	0.986029	6.58197	15	0.96823	0.0665283	0.0526342	0.22688
209	oDBFDc	x0PxV0	MG	X-11315	24	0.367659	0.485232	0.448632	1.44 (0.56- 3.74)	-0.232252	0.581282	0.689486	0.79 (0.25- 2.48)	0.928206	0.823327	0.271727	2.53 (0.50-12.70)	35.5164	22	0.0341905	36.6706	23	0.0351893	-0.0174336	0.0206176	0.406895
14	K9tFkF	BrQPal	MG	mannose	17	-0.507493	0.674213	0.451618	0.60 (0.16-2.26)	-0.813915	0.965314	0.399139	0.44 (0.07-2.94)	-1.7751	1.51105	0.258408	0.17 (0.01-3.28)	15.2887	15	0.430829	16.186	16	0.44006	0.0266144	0.0283659	0.362978
146	mhbGPK	xU5UdF	MG	palmitoylcarnitine	10	-0.453844	0.606502	0.454281	0.64 (0.19- 2.09)	-0.0192938	0.805078	0.98088	0.98 (0.20- 4.75)	0.843507	1.52994	0.596463	2.32 (0.12-46.63)	5.37529	8	0.716814	6.22843	9	0.716857	-0.0337139	0.0365006	0.382681
279	5XDS24	DK4AJS	MG	gamma-glutamylmethionine*	8	-0.442171	0.593123	0.455972	0.64 (0.20- 2.06)	0.0411794	0.730269	0.955032	1.04 (0.25- 4.36)	-2.0788	1.10734	0.109565	0.13 (0.01- 1.10)	5.5594	6	0.474306	8.42728	7	0.296427	0.0601234	0.0355029	0.141305
252	LBxA7x	TLqw6p	MG	homostachydrine*	6	0.434429	0.590773	0.462122	1.54 (0.49- 4.92)	0.293142	0.692817	0.67221	1.34 (0.34- 5.21)	0.421222	2.03171	0.845884	1.52 (0.03-81.73)	7.48406	4	0.112414	7.48415	5	0.18705	0.000609634	0.0886907	0.994845
426	KczYgM	I0uaOb	MG	glutaroyl carnitine	31	0.296119	0.403494	0.463019	1.34 (0.61-2.97)	0.197411	0.568016	0.728182	1.22 (0.40-3.71)	0.0582185	0.902716	0.94902	1.06 (0.18-6.22)	34.2173	29	0.231393	34.3206	30	0.268199	0.00580379	0.0196229	0.769516
244	mLgWqU	yivvRM	MG	X-11537	6	-0.351967	0.482855	0.466046	0.70 (0.27- 1.81)	-0.421758	0.612838	0.491325	0.66 (0.20- 2.18)	2.55376	2.26415	0.322431	12.86 (0.15-1087.35)	3.44123	4	0.486871	5.16411	5	0.396183	-0.112238	0.0855094	0.259569
101	0IOHxH	3lX8gY	MG	X-18601	20	-0.263942	0.364277	0.46872	0.77 (0.38-1.57)	0.106907	0.434427	0.805614	1.11 (0.47-2.61)	-0.0695213	0.782971	0.930228	0.93 (0.20-4.33)	30.407	18	0.0336722	30.5419	19	0.0452946	-0.00757701	0.0268199	0.780772
140	VzT5pE	8Rexal	MG	X-08766	13	0.394485	0.547509	0.471211	1.48 (0.51- 4.34)	0.50606	0.714668	0.47888	1.66 (0.41- 6.73)	0.287721	1.20856	0.816204	1.33 (0.12-14.25)	6.094	11	0.867019	6.10382	12	0.910758	0.0027172	0.0274211	0.922848
100	IM0bJB	EqPUyX	MG	dihomo-linoleate (20:2n6)	9	-0.498747	0.692449	0.471362	0.61 (0.16- 2.36)	-0.50104	0.932608	0.591098	0.61 (0.10- 3.77)	-2.00339	2.29358	0.411365	0.13 (0.00-12.09)	8.05399	7	0.327857	8.60266	8	0.376915	0.0342204	0.0495546	0.512083
344	CxXVuB	vXTAJv	MG	10-heptadecenoate (17:1n7)	5	-0.691601	0.964043	0.47313	0.50 (0.08- 3.31)	-0.13042	1.1814	0.912097	0.88 (0.09- 8.89)	0.532451	5.39613	0.927622	1.70 (0.00-66760.73)	0.924834	3	0.819431	0.977987	4	0.913115	-0.0232151	0.100695	0.832494
395	WdscrY	rI5FyH	MG	X-12855	19	0.265694	0.370678	0.473511	1.30 (0.63-2.70)	0.388275	0.539045	0.47134	1.47 (0.51-4.24)	-0.018168	0.998537	0.985695	0.98 (0.14-6.95)	15.5159	17	0.558373	15.6096	18	0.619769	0.00927647	0.0303	0.763205
446	eAg4VQ	5csgH9	MG	4-acetaminophen sulfate	22	-0.0196162	0.0274061	0.47414	0.98 (0.93-1.03)	-0.0382325	0.0356988	0.284181	0.96 (0.90-1.03)	-0.0248572	0.0646059	0.704482	0.98 (0.86-1.11)	26.0542	20	0.16403	26.0648	21	0.203991	0.00284699	0.0316071	0.929124
421	U3DIXu	MPrz5p	MG	X-13549	18	-0.778898	1.09089	0.475226	0.46 (0.05- 3.89)	-1.21502	1.59985	0.447579	0.30 (0.01- 6.83)	-2.16891	3.26405	0.515844	0.11 (0.00- 68.62)	16.9037	16	0.391858	17.1207	17	0.44622	0.014802	0.0326586	0.656466
116	47XS88	ZLZwLD	MG	taurochenodeoxycholate	12	-0.226965	0.318331	0.475855	0.80 (0.43-1.49)	0.263196	0.343889	0.444062	1.30 (0.66-2.55)	0.458415	0.479434	0.361536	1.58 (0.62-4.05)	14.5584	10	0.14901	19.2559	11	0.0566513	-0.0497254	0.0276822	0.102669
336	S6EYUo	OcWwA8	MG	N-acetylthreonine	12	-0.558098	0.783505	0.476273	0.57 (0.12- 2.66)	-0.257974	0.997234	0.795875	0.77 (0.11- 5.46)	1.38205	2.38443	0.575002	3.98 (0.04-426.47)	2.84446	10	0.984851	3.58666	11	0.980489	-0.0358767	0.0416441	0.409141
284	KpSTXz	luz5fd	MG	X-12039	15	-0.160125	0.225394	0.477442	0.85 (0.55-1.33)	-0.26589	0.296022	0.369074	0.77 (0.43-1.37)	-0.041817	0.429825	0.923981	0.96 (0.41-2.23)	5.31941	13	0.967472	5.42391	14	0.978995	-0.00880191	0.027229	0.751643
219	1CWQ3r	gbaE2A	MG	X-03056--N-[3-(2-Oxopyrrolidin-1-yl)propyl]acetamide	25	-0.329252	0.464893	0.478802	0.72 (0.29-1.79)	-0.87118	0.588058	0.138486	0.42 (0.13-1.33)	-1.65813	0.79907	0.0493506	0.19 (0.04-0.91)	25.4078	23	0.32961	29.7807	24	0.192128	0.0356761	0.0179313	0.0586542
220	pDKSvk	SoiIpT	MG	X-11412	37	0.425656	0.605637	0.482166	1.53 (0.47- 5.02)	-0.282127	0.92576	0.760555	0.75 (0.12- 4.63)	-0.295232	1.50982	0.8461	0.74 (0.04-14.35)	35.8323	35	0.429232	36.1115	36	0.463437	0.00889517	0.0170317	0.604771
130	pmvKbv	5jDNA2	MG	erythritol	22	0.299966	0.42857	0.483976	1.35 (0.58- 3.13)	0.616681	0.596479	0.301198	1.85 (0.58- 5.96)	0.499512	0.709245	0.489374	1.65 (0.41- 6.62)	26.151	20	0.160881	26.3182	21	0.194574	-0.00694638	0.0194255	0.724395
435	ttJUpU	f49VPL	MG	3-(3-hydroxyphenyl)propionate	11	0.149122	0.214776	0.487484	1.16 (0.76-1.77)	0.244428	0.259119	0.345526	1.28 (0.77-2.12)	-0.967357	0.456498	0.0631315	0.38 (0.16-0.93)	9.06408	9	0.431381	16.0594	10	0.0979437	0.0942718	0.0357699	0.0271127
414	1i6N7d	25PRjK	MG	2-stearoylglycerophosphocholine*	13	-0.342909	0.496511	0.489794	0.71 (0.27- 1.88)	-0.0616839	0.683804	0.928123	0.94 (0.25- 3.59)	-1.46259	2.42033	0.557906	0.23 (0.00-26.61)	11.7642	11	0.381626	12.0039	12	0.44537	0.0265759	0.05614	0.645192
181	rDa5Jc	B1uqyF	MG	glycine	25	0.270166	0.39144	0.490079	1.31 (0.61- 2.82)	0.243856	0.533332	0.647505	1.28 (0.45- 3.63)	-0.0707032	0.616263	0.909656	0.93 (0.28- 3.12)	20.0697	23	0.637702	20.5826	24	0.66321	0.0100165	0.0139867	0.481111
168	9GENGM	4j9hnE	MG	cysteine	18	0.386993	0.566119	0.494234	1.47 (0.49-4.47)	-0.137225	0.781525	0.860619	0.87 (0.19-4.03)	0.381082	0.976225	0.701416	1.46 (0.22-9.92)	19.5098	16	0.243113	19.5099	17	0.300061	0.000179306	0.0237412	0.994067
45	P8J5oR	8Csj6A	MG	N-acetylalanine	22	0.851931	1.25839	0.498404	2.34 (0.20-2.762000e+01)	-0.364952	1.83641	0.842474	0.69 (0.02-2.539000e+01)	20.4979	22.2948	0.368842	798196811.58 (0.00-7.582383e+27)	16.8649	20	0.661726	17.6439	21	0.671413	-0.160808	0.182199	0.387939
335	TJL92x	L0AvDA	MG	alpha-hydroxyisovalerate	13	0.407761	0.603994	0.499607	1.50 (0.46- 4.91)	0.408512	0.771707	0.596555	1.50 (0.33- 6.83)	1.98556	1.60694	0.242339	7.28 (0.31-169.89)	14.8886	11	0.187655	16.4056	12	0.173355	-0.0463497	0.0437802	0.312435
236	eKPyVF	2epFXF	MG	X-11483	10	0.13618	0.202642	0.50157	1.15 (0.77-1.70)	0.0380823	0.266375	0.886318	1.04 (0.62-1.75)	-0.0962625	0.276521	0.736733	0.91 (0.53-1.56)	6.15681	8	0.629672	7.68307	9	0.566373	0.0278504	0.0225433	0.251722
114	hxxo1R	vALGkt	MG	glycocholate	9	-0.161716	0.241575	0.503226	0.85 (0.53-1.37)	-0.169322	0.294301	0.565063	0.84 (0.47-1.50)	-0.256694	0.362659	0.501943	0.77 (0.38-1.57)	8.01976	7	0.330854	8.17611	8	0.416459	0.00931707	0.025221	0.722738
118	C6552x	FQHbg0	MG	X-05907	12	-0.669458	1.00867	0.506881	0.51 (0.07- 3.70)	-1.07619	1.13458	0.342857	0.34 (0.04- 3.15)	-2.01288	2.60765	0.458021	0.13 (0.00-22.16)	17.4035	10	0.0658992	17.9531	11	0.0826756	0.0255169	0.045407	0.586518
78	de7Xd8	YursS5	MG	mannitol	12	-0.128276	0.193354	0.507057	0.88 (0.60-1.28)	-0.20442	0.26746	0.444689	0.82 (0.48-1.38)	0.0654039	0.467296	0.891469	1.07 (0.43-2.67)	10.8388	10	0.370212	11.0671	11	0.437657	-0.0154296	0.0336194	0.656084
359	iEZOvv	mYryma	MG	X-12680	13	0.293893	0.44507	0.509042	1.34 (0.56- 3.21)	0.608731	0.645566	0.345711	1.84 (0.52- 6.51)	1.70173	1.08932	0.146534	5.48 (0.65-46.38)	10.6378	11	0.47409	12.6231	12	0.397017	-0.0470338	0.0333802	0.186462
322	EgvpzB	PZQqQk	MG	X-12405	8	-0.323996	0.491812	0.510037	0.72 (0.28- 1.90)	-0.464474	0.661264	0.482428	0.63 (0.17- 2.30)	-1.11782	1.69493	0.53405	0.33 (0.01- 9.06)	6.93551	6	0.326853	7.2155	7	0.406793	0.0268324	0.0545195	0.640092
417	NOkRMo	68sx1D	MG	1-palmitoylglycerophosphoinositol*	10	-0.315677	0.487468	0.517254	0.73 (0.28- 1.90)	-0.217195	0.650939	0.738633	0.80 (0.22- 2.88)	0.524276	0.912912	0.581556	1.69 (0.28-10.11)	4.48822	8	0.810611	5.67241	9	0.772205	-0.026846	0.02467	0.308199
169	jCg2bl	6X0IbP	MG	pyroglutamylglycine	4	0.251777	0.389932	0.518477	1.29 (0.60- 2.76)	0.202879	0.462394	0.660836	1.22 (0.49- 3.03)	1.68972	1.10411	0.265566	5.42 (0.62-47.17)	0.194049	2	0.907534	2.13187	3	0.545493	-0.0917279	0.0658938	0.298498
295	NYAW4Z	8I6YM9	MG	alpha-ketoglutarate	18	0.354686	0.551083	0.519824	1.43 (0.48- 4.20)	0.196827	0.650725	0.762291	1.22 (0.34- 4.36)	-0.26114	1.33989	0.847927	0.77 (0.06-10.64)	27.381	16	0.0374375	27.8202	17	0.0470833	0.0155427	0.0306807	0.619349
195	Zr11qs	gHDjgn	MG	caprylate (8:0)	41	-0.373868	0.58164	0.520366	0.69 (0.22- 2.15)	-0.265547	0.906814	0.769648	0.77 (0.13- 4.53)	0.571556	1.34152	0.672413	1.77 (0.13-24.56)	35.5586	39	0.627638	36.1703	40	0.64335	-0.0114037	0.0145815	0.438896
269	ANRkEb	X1gkyN	MG	X-11850	8	-0.126712	0.197187	0.520483	0.88 (0.60-1.30)	-0.142986	0.277571	0.606461	0.87 (0.50-1.49)	-0.0582308	0.380614	0.88342	0.94 (0.45-1.99)	6.17023	6	0.404394	6.21621	7	0.514742	-0.00682419	0.0322719	0.839529
256	5jQdYq	gbhes7	MG	X-11792	13	0.123529	0.192688	0.521469	1.13 (0.78-1.65)	-0.202599	0.272765	0.457626	0.82 (0.48-1.39)	-0.266626	0.613622	0.672318	0.77 (0.23-2.55)	8.36605	11	0.680187	8.81454	12	0.718684	0.0270291	0.0403601	0.516862
208	BZJ1Wg	yV5NLx	MG	X-11299	12	-0.16276	0.254634	0.522696	0.85 (0.52-1.40)	0.116623	0.347704	0.737316	1.12 (0.57-2.22)	-0.619963	1.32448	0.649763	0.54 (0.04-7.21)	11.7298	10	0.303548	11.8754	11	0.373081	0.0235914	0.0669562	0.731895
61	CJHfTN	jAZcLv	MG	gamma-glutamyltyrosine	42	0.404912	0.633719	0.522858	1.50 (0.43- 5.19)	0.525862	0.932444	0.57278	1.69 (0.27- 10.52)	2.07779	2.1875	0.347895	7.99 (0.11-581.31)	42.0173	40	0.383549	42.6884	41	0.398429	-0.0176411	0.0220698	0.42882
441	jLXcsZ	Z3oIpy	MG	threitol	12	0.317696	0.499629	0.524865	1.37 (0.52-3.66)	-0.0477226	0.651035	0.941565	0.95 (0.27-3.42)	-0.296959	1.18208	0.806733	0.74 (0.07-7.54)	11.1531	10	0.345713	11.5255	11	0.400345	0.0174803	0.0302525	0.576168
18	OaMwEN	MMzBxs	MG	allantoin	15	0.300987	0.477168	0.528186	1.35 (0.53- 3.44)	0.23303	0.561725	0.678254	1.26 (0.42- 3.80)	0.384299	0.926199	0.684966	1.47 (0.24- 9.02)	23.0555	13	0.0410154	23.0756	14	0.0590513	-0.00308997	0.0290352	0.916873
235	H2aAzy	VPhxfA	MG	X-11478	10	-0.296659	0.47713	0.534102	0.74 (0.29-1.89)	-0.709825	0.587335	0.226834	0.49 (0.16-1.55)	-0.929295	0.844275	0.30304	0.39 (0.08-2.07)	11.2506	8	0.187901	12.4212	9	0.190594	0.0282087	0.0309188	0.388252
52	MHcDgG	AOtFaJ	MG	valine	6	-0.857735	1.39159	0.537651	0.42 (0.03- 6.49)	-0.72555	1.66626	0.663245	0.48 (0.02- 12.68)	-0.636805	1.85101	0.748148	0.53 (0.01- 19.91)	2.43696	4	0.655958	2.46973	5	0.781047	-0.00455503	0.0251644	0.865161
343	sZprbL	QwWSG4	MG	stearidonate (18:4n3)	10	0.370887	0.603209	0.538649	1.45 (0.44- 4.73)	0.0977423	0.741671	0.895153	1.10 (0.26- 4.72)	1.13341	1.62556	0.505403	3.11 (0.13-75.15)	11.4889	8	0.175504	11.8607	9	0.221275	-0.0228622	0.0449326	0.624617
92	2og8v6	4xuxdt	MG	aspartate	4	0.50413	0.820522	0.53895	1.66 (0.33- 8.27)	0.911618	0.961476	0.343056	2.49 (0.38- 16.38)	1.38183	2.16937	0.589328	3.98 (0.06-279.72)	1.99065	2	0.369604	2.18166	3	0.535569	-0.0282878	0.064724	0.704736
328	ZV2W6W	9tCJjm	MG	X-12442--5,8-tetradecadienoate	12	-0.234826	0.383635	0.540466	0.79 (0.37-1.68)	-0.235529	0.52911	0.656216	0.79 (0.28-2.23)	-0.374859	0.851874	0.669266	0.69 (0.13-3.65)	5.93382	10	0.820793	5.96771	11	0.87551	0.00601586	0.0326758	0.857609
333	5Ivz7q	14dDgP	MG	piperine	9	0.209591	0.344926	0.543426	1.23 (0.63- 2.42)	-0.0245171	0.442268	0.955792	0.98 (0.41- 2.32)	1.43845	0.624065	0.05459	4.21 (1.24-14.32)	5.87691	7	0.554193	10.8779	8	0.208714	-0.0754296	0.0337298	0.0604078
483	WrbD5B	TFsaac	MG	phenylalanylphenylalanine	4	0.507689	0.837519	0.544394	1.66 (0.32- 8.58)	0.304191	0.976139	0.755324	1.36 (0.20- 9.18)	-0.974536	2.57201	0.741204	0.38 (0.00-58.36)	0.726425	2	0.695439	1.09793	3	0.777574	0.037648	0.0617675	0.604206
433	r8us9K	jb7UgT	MG	1-oleoylglycerophosphoethanolamine	7	0.501356	0.832479	0.547011	1.65 (0.32- 8.44)	0.54	1.01174	0.593527	1.72 (0.24- 12.47)	1.55318	4.57076	0.747811	4.73 (0.00-36748.76)	1.24938	5	0.940053	1.30416	6	0.971428	-0.0207678	0.0887384	0.824239
55	osCArM	D8WXR5	MG	cortisone	29	0.421569	0.70632	0.550605	1.52 (0.38- 6.09)	1.29893	0.976523	0.183465	3.67 (0.54- 24.85)	2.273	1.53041	0.149067	9.71 (0.48-194.92)	15.463	27	0.962425	17.3226	28	0.941941	-0.0225955	0.0165694	0.183928
281	hpVBv7	Uyznxn	MG	X-12029	36	-0.436605	0.732554	0.551173	0.65 (0.15- 2.72)	-0.864555	1.04582	0.408418	0.42 (0.05- 3.27)	-2.71261	1.60266	0.0996832	0.07 (0.00- 1.54)	35.5729	34	0.394148	38.2112	35	0.325682	0.0289249	0.0182148	0.121546
459	jJsrXe	dCCxlX	MG	X-14625	17	0.623614	1.05044	0.552732	1.87 (0.24-14.62)	-1.52225	1.31181	0.245879	0.22 (0.02- 2.85)	-2.90134	1.92776	0.153081	0.05 (0.00- 2.40)	16.5192	15	0.348408	21.3933	16	0.163884	0.0484392	0.023025	0.0526805
19	VW3wM8	exr8ZS	MG	arachidonate (20:4n6)	18	0.407525	0.686918	0.553003	1.50 (0.39- 5.78)	1.26755	0.761557	0.096029	3.55 (0.80- 15.80)	3.32008	0.978212	0.00370657	27.66 (4.07-188.18)	11.6711	16	0.766296	25.0066	17	0.0945629	-0.0701068	0.019198	0.00215062
398	y6QedQ	YYwFwH	MG	X-13069	16	-0.301274	0.508465	0.553504	0.74 (0.27- 2.00)	0.120247	0.638866	0.850705	1.13 (0.32- 3.94)	-1.93831	1.53463	0.227202	0.14 (0.01- 2.91)	18.807	14	0.172456	20.5203	15	0.152867	0.0490714	0.0434514	0.277734
412	hJkwyQ	1RcMoe	MG	2-palmitoylglycerophosphocholine*	20	0.373122	0.62976	0.553527	1.45 (0.42- 4.99)	-0.0103734	0.806438	0.989737	0.99 (0.20- 4.81)	-0.389634	1.01601	0.705847	0.68 (0.09- 4.96)	25.0795	18	0.122743	26.3581	19	0.120516	0.0182405	0.0190407	0.350768
388	sjWIXM	gmVeA8	MG	X-12830	13	0.160443	0.27401	0.558186	1.17 (0.69-2.01)	0.0194768	0.407109	0.961842	1.02 (0.46-2.26)	0.432533	0.595163	0.48256	1.54 (0.48-4.95)	10.9841	11	0.444592	11.2494	12	0.507678	-0.0139383	0.0270649	0.616747
263	irGNF0	JN9TEI	MG	2-hydroxyacetaminophen sulfate*	45	0.0116165	0.0198598	0.558596	1.01 (0.97-1.05)	0.0255744	0.0322901	0.428349	1.03 (0.96-1.09)	0.0105313	0.036197	0.772493	1.01 (0.94-1.08)	40.4398	43	0.582942	40.4411	44	0.624944	0.000735078	0.020498	0.971559
120	dtGeNA	35MMR9	MG	1-stearoylglycerophosphoinositol	7	-0.2676	0.459108	0.559981	0.77 (0.31-1.88)	0.0275466	0.599275	0.963337	1.03 (0.32-3.33)	0.341304	0.747483	0.667106	1.41 (0.33-6.09)	4.9748	5	0.418964	6.03647	6	0.419117	-0.0371078	0.0360138	0.350074
424	MwUQD7	DQyt0Y	MG	2-methylbutyroylcarnitine	24	-0.445423	0.771876	0.563895	0.64 (0.14- 2.91)	-0.319592	0.911589	0.725898	0.73 (0.12- 4.34)	0.447603	2.41745	0.854804	1.56 (0.01-178.72)	34.9066	22	0.0396247	35.1487	23	0.0502734	-0.0154664	0.0395902	0.699804
190	3N4anY	PYj7um	MG	myristoleate (14:1n5)	13	0.266736	0.464156	0.565516	1.31 (0.53-3.24)	-0.158847	0.600937	0.791524	0.85 (0.26-2.77)	0.259753	0.970477	0.793917	1.30 (0.19-8.69)	10.4689	11	0.48877	10.4689	12	0.574893	0.000225605	0.0275343	0.993609
364	umH1LM	f4bR7v	MG	X-12719	12	0.149454	0.263597	0.57073	1.16 (0.69-1.95)	-0.178782	0.324259	0.58139	0.84 (0.44-1.58)	-0.537397	0.633615	0.416197	0.58 (0.17-2.02)	14.6363	10	0.145894	16.7007	11	0.117046	0.0503339	0.0423824	0.262429
261	7OIyxk	X0IQOa	MG	X-11818	17	0.373752	0.673728	0.579064	1.45 (0.39- 5.44)	-0.0631234	0.797848	0.936939	0.94 (0.20- 4.48)	-0.504371	1.3541	0.714749	0.60 (0.04- 8.58)	24.506	15	0.0569844	25.4275	16	0.0626342	0.0191162	0.0254523	0.464237
88	QM2mzc	BRnbcY	MG	hippurate	14	0.251295	0.453995	0.579908	1.29 (0.53-3.13)	-0.173991	0.496674	0.726105	0.84 (0.32-2.22)	-0.921196	1.00373	0.376815	0.40 (0.06-2.85)	20.1146	12	0.0649493	22.9532	13	0.0422418	0.0501038	0.0385021	0.217578
124	4uzsny	WpQt05	MG	X-06307	8	0.355249	0.652984	0.586415	1.43 (0.40- 5.13)	1.19557	0.838162	0.153749	3.31 (0.64- 17.09)	2.82245	1.94262	0.196466	16.82 (0.37-757.48)	6.09424	6	0.412717	7.91756	7	0.33992	-0.0695452	0.0519062	0.228814
39	2MqVE1	AidQms	MG	salicylate	16	-0.0262788	0.0483433	0.586726	0.97 (0.89-1.07)	-0.0974798	0.0707944	0.16853	0.91 (0.79-1.04)	-0.000390586	0.0656373	0.995336	1.00 (0.88-1.14)	14.4051	14	0.419989	14.7673	15	0.468303	-0.0117388	0.0197835	0.562404
87	6gjq4y	Gu97Y7	MG	3-phenylpropionate (hydrocinnamate)	12	0.219896	0.405401	0.587532	1.25 (0.56-2.76)	0.362459	0.574821	0.528328	1.44 (0.47-4.43)	0.400889	0.802216	0.628079	1.49 (0.31-7.19)	5.07651	10	0.886009	5.14487	11	0.923948	-0.00673845	0.0257725	0.799045
365	LNDNVo	J7MAoH	MG	X-12726	19	-0.124129	0.229327	0.588318	0.88 (0.56-1.38)	-0.0262971	0.283222	0.926023	0.97 (0.56-1.70)	-0.0581643	0.265557	0.829237	0.94 (0.56-1.59)	14.4874	17	0.632352	14.7301	18	0.68041	-0.0066901	0.0135802	0.628571
304	deggsW	a62lnd	MG	eicosenoate (20:1n9 or 11)	11	-0.299361	0.555881	0.590208	0.74 (0.25- 2.20)	-0.141854	0.78464	0.856534	0.87 (0.19- 4.04)	1.58582	1.46143	0.306081	4.88 (0.28-85.65)	7.18472	9	0.617894	9.13017	10	0.519796	-0.0562453	0.0403252	0.196543
229	N0R2cH	TfmzCb	MG	X-11442	15	-0.155268	0.289503	0.591733	0.86 (0.49-1.51)	-0.288298	0.333349	0.38712	0.75 (0.39-1.44)	-0.167313	0.46816	0.726539	0.85 (0.34-2.12)	16.9713	13	0.200618	16.9728	14	0.25763	0.000707897	0.0211017	0.973748
155	Yftegf	MkoBSu	MG	X-10506	13	-0.516892	0.965714	0.592482	0.60 (0.09- 3.96)	-0.0873584	1.28348	0.945735	0.92 (0.07- 11.34)	-0.83815	2.5831	0.751666	0.43 (0.00- 68.36)	14.758	11	0.193846	14.7825	12	0.253548	0.00593994	0.0439753	0.894993
308	O5voNw	PvRELK	MG	X-12212	10	-0.200291	0.374563	0.592835	0.82 (0.39-1.71)	-0.0200646	0.424012	0.962258	0.98 (0.43-2.25)	0.674815	0.555398	0.259002	1.96 (0.66-5.83)	9.58119	8	0.295659	14.1336	9	0.117652	-0.0558663	0.0286546	0.0870403
461	nFJkA7	vEKpEj	MG	X-14632	17	0.11403	0.213462	0.593205	1.12 (0.74-1.70)	0.153267	0.305226	0.615566	1.17 (0.64-2.12)	0.151248	0.321387	0.644691	1.16 (0.62-2.18)	10.879	15	0.761124	10.903	16	0.815433	-0.00291162	0.0187963	0.878962
211	iluzGr	TDuBfN	MG	1-linoleoylglycerophosphoethanolamine*	10	0.434265	0.821152	0.596911	1.54 (0.31- 7.72)	-1.08364	0.888011	0.222351	0.34 (0.06- 1.93)	-3.49599	1.57222	0.0568623	0.03 (0.00- 0.66)	9.11431	8	0.332745	17.5807	9	0.0403615	0.101957	0.037401	0.0260044
293	uRsozn	GreXgR	MG	valerate	10	0.397222	0.757183	0.599858	1.49 (0.34- 6.56)	-0.0657805	0.996753	0.947382	0.94 (0.13- 6.61)	-3.6933	2.38103	0.159469	0.02 (0.00- 2.65)	6.26531	8	0.61754	9.52838	9	0.389995	0.0907437	0.0502346	0.108487
150	Pb9poH	4EBcP3	MG	cholate	9	-0.144988	0.276768	0.600376	0.87 (0.50-1.49)	-0.327733	0.277431	0.237477	0.72 (0.42-1.24)	-0.568043	0.729285	0.461551	0.57 (0.14-2.37)	12.9623	7	0.0730329	13.7004	8	0.0899177	0.0306732	0.0485847	0.547875
415	NSzhHw	8VFBk3	MG	2-linoleoylglycerophosphocholine*	19	-0.349987	0.668633	0.60067	0.70 (0.19- 2.61)	-0.914316	0.85713	0.286099	0.40 (0.07- 2.15)	6.17353	2.27039	0.0145798	479.88 (5.60-41088.73)	13.6176	17	0.693964	22.4893	18	0.210983	-0.120614	0.0404942	0.00843139
318	VwTLYg	QsKrRC	MG	X-10346	14	-0.0802321	0.153325	0.600778	0.92 (0.68-1.25)	-0.00109883	0.225241	0.996108	1.00 (0.64-1.55)	-0.38409	0.257653	0.161845	0.68 (0.41-1.13)	10.0887	12	0.60818	12.2421	13	0.507902	0.0364431	0.0248346	0.167973
89	G3b1d5	wdVtoC	MG	benzoate	35	0.386969	0.74273	0.602361	1.47 (0.34- 6.31)	0.332329	1.09274	0.761033	1.39 (0.16- 11.87)	1.88026	2.2445	0.408215	6.56 (0.08-533.51)	37.0027	33	0.28929	37.5611	34	0.309276	-0.017326	0.0245522	0.485338
456	UKKqHR	y53xp9	MG	X-14473	11	-0.215569	0.416144	0.604447	0.81 (0.36-1.82)	-0.500814	0.528394	0.343229	0.61 (0.22-1.71)	-0.435287	1.36143	0.756472	0.65 (0.04-9.33)	12.6037	9	0.181375	12.6443	10	0.244242	0.0080735	0.0473665	0.868429
402	7XuE11	sWmakh	MG	phenylacetylglutamine	17	-0.217499	0.420943	0.605369	0.80 (0.35-1.84)	-0.775437	0.48216	0.107779	0.46 (0.18-1.18)	-0.637536	0.879161	0.479513	0.53 (0.09-2.96)	26.3657	15	0.0343501	26.8934	16	0.0426829	0.0167666	0.030599	0.591792
248	yD5kiy	EvNSWe	MG	X-11550	20	-0.757279	1.46986	0.60641	0.47 (0.03- 8.36)	-0.921041	1.94205	0.635313	0.40 (0.01- 17.91)	-3.53601	5.22798	0.50741	0.03 (0.00- 821.26)	23.074	18	0.187763	23.4685	19	0.217336	0.0212919	0.038381	0.585892
442	EGTAPh	y64pLp	MG	X-14056	9	0.348226	0.67661	0.606788	1.42 (0.38- 5.34)	0.27781	0.756403	0.713412	1.32 (0.30- 5.81)	0.911684	1.31204	0.509543	2.49 (0.19-32.57)	10.7672	7	0.1491	11.1685	8	0.192334	-0.0197094	0.0385893	0.625236
223	vmPFlT	UShBfO	MG	X-11423--O-sulfo-L-tyrosine	44	-0.312923	0.610954	0.60852	0.73 (0.22- 2.42)	-0.274606	0.887298	0.756952	0.76 (0.13- 4.33)	-0.184935	1.75193	0.916433	0.83 (0.03-25.76)	34.2339	42	0.797309	34.24	43	0.827517	-0.00138949	0.0178258	0.938239
205	pQwOrT	n12Sxd	MG	bilirubin (E,E)*	8	-0.162857	0.32087	0.611771	0.85 (0.45-1.59)	-0.357094	0.290904	0.219623	0.70 (0.40-1.24)	-0.577891	0.570576	0.350232	0.56 (0.18-1.72)	9.98703	6	0.125199	11.2942	7	0.126291	0.0291728	0.0329196	0.409628
255	ATUIbB	B23TqZ	MG	X-11787	23	0.357923	0.710751	0.614554	1.43 (0.36- 5.76)	1.62661	0.974142	0.0949626	5.09 (0.75-34.33)	1.656	1.27347	0.20756	5.24 (0.43-63.56)	19.6075	21	0.546231	21.1166	22	0.513543	-0.024475	0.0199234	0.232866
32	buleak	E81ZhI	MG	oleate (18:1n9)	19	0.397594	0.79125	0.615324	1.49 (0.32- 7.02)	-0.82294	1.11451	0.460279	0.44 (0.05- 3.90)	1.44834	2.79331	0.610792	4.26 (0.02-1015.60)	14.2594	17	0.648666	14.4132	18	0.701785	-0.01538	0.0392119	0.699763
94	e34P0x	SJE0Ab	MG	X-04494	13	0.318306	0.638742	0.618249	1.37 (0.39- 4.81)	-0.0254255	0.927679	0.978135	0.97 (0.16- 6.01)	-0.778531	1.15991	0.51594	0.46 (0.05- 4.46)	5.74914	11	0.889567	7.03253	12	0.855456	0.0247727	0.0218672	0.281358
227	Nge5Vp	VTQTu4	MG	X-11440	17	-0.107324	0.216034	0.619335	0.90 (0.59-1.37)	-0.168406	0.27748	0.543909	0.85 (0.49-1.46)	-0.241065	0.333468	0.480861	0.79 (0.41-1.51)	15.2565	15	0.433101	15.542	16	0.485357	0.00877505	0.016564	0.604027
311	A9pLDh	bNBtdl	MG	X-12230	9	0.169188	0.341013	0.619799	1.18 (0.61-2.31)	0.500435	0.481198	0.298351	1.65 (0.64-4.24)	0.695581	0.586043	0.273976	2.00 (0.64-6.32)	4.00376	7	0.779344	5.22357	8	0.733435	-0.0294124	0.0266308	0.305909
453	Raev8l	wxm9Me	MG	X-14304--leucylalanine	18	0.130946	0.263953	0.619828	1.14 (0.68-1.91)	0.253045	0.357229	0.478725	1.29 (0.64-2.59)	0.717993	0.765302	0.362098	2.05 (0.46-9.19)	13.0412	16	0.669742	13.7091	17	0.687578	-0.0260337	0.0318562	0.425802
135	YFNKCh	bI4M1L	MG	saccharin	10	0.0792227	0.16305	0.627053	1.08 (0.79-1.49)	0.00635452	0.210645	0.975934	1.01 (0.67-1.52)	0.180304	0.306581	0.57268	1.20 (0.66-2.18)	8.70043	8	0.368194	8.87118	9	0.449249	-0.012597	0.0317917	0.70229
147	eWDl8i	8kQjex	MG	X-08988	28	-0.255975	0.527431	0.627447	0.77 (0.28- 2.18)	-0.142323	0.648283	0.82623	0.87 (0.24- 3.09)	0.120999	0.826762	0.884772	1.13 (0.22- 5.71)	38.0604	26	0.0597833	38.5824	27	0.0691075	-0.00960241	0.0160811	0.55559
361	siVudW	KJO6vQ	MG	X-12704	9	0.140611	0.290996	0.628949	1.15 (0.65-2.04)	-0.171029	0.398401	0.667713	0.84 (0.39-1.84)	-0.710869	0.866684	0.439126	0.49 (0.09-2.69)	7.01502	7	0.427318	8.10374	8	0.423403	0.0481488	0.0461949	0.331928
20	mbB1a5	k4lxhb	MG	deoxycholate	14	0.125492	0.260081	0.629444	1.13 (0.68-1.89)	-0.091077	0.35108	0.795312	0.91 (0.46-1.82)	0.0353123	0.570191	0.951638	1.04 (0.34-3.17)	7.69537	12	0.80846	7.72696	13	0.860922	0.0054962	0.030926	0.861907
249	MUSIef	wJNnuR	MG	X-11552	16	-0.199904	0.415829	0.630703	0.82 (0.36- 1.85)	-0.199841	0.545662	0.714189	0.82 (0.28- 2.39)	0.21524	1.76226	0.904525	1.24 (0.04-39.22)	17.9134	14	0.210753	17.9889	15	0.26325	-0.0133852	0.0551058	0.811605
353	pgJ09h	RbA1yl	MG	X-12556	19	0.268544	0.559633	0.631329	1.31 (0.44- 3.92)	-0.0484601	0.806857	0.952108	0.95 (0.20- 4.63)	0.724991	1.40795	0.613234	2.06 (0.13-32.61)	16.0067	17	0.523362	16.1315	18	0.583371	-0.00924362	0.0261635	0.728206
133	3xYWhb	Ru2tx3	MG	1,6-anhydroglucose	14	-0.118163	0.246589	0.631803	0.89 (0.55-1.44)	-0.260967	0.331859	0.431647	0.77 (0.40-1.48)	-0.169085	0.50064	0.741396	0.84 (0.32-2.25)	16.153	12	0.184326	16.1719	13	0.23997	0.00347287	0.0293215	0.907678
404	ITG3JT	6NhGs1	MG	N2,N2-dimethylguanosine	50	-0.297038	0.623783	0.633941	0.74 (0.22- 2.52)	0.108282	0.86467	0.900342	1.11 (0.20- 6.07)	0.318083	1.14408	0.782188	1.37 (0.15-12.94)	80.375	48	0.00234691	81.0674	49	0.00268279	-0.00857254	0.0133317	0.523272
289	E1mqf1	mUORgY	MG	gamma-glutamylphenylalanine	31	-0.314338	0.663612	0.63573	0.73 (0.20- 2.68)	-0.707736	1.05772	0.503423	0.49 (0.06- 3.92)	-1.10008	1.17154	0.355487	0.33 (0.03- 3.31)	18.6872	29	0.929046	19.3495	30	0.932385	0.0116703	0.0143398	0.422369
307	zYYO9i	g4GftD	MG	X-12206	11	0.364175	0.769303	0.63594	1.44 (0.32- 6.50)	0.48442	0.956135	0.612404	1.62 (0.25- 10.57)	3.42102	2.67543	0.232996	30.60 (0.16-5795.66)	12.6442	9	0.179377	14.6364	10	0.145893	-0.0684578	0.0574894	0.264194
102	4KBp8R	DB2qRu	MG	2-hydroxystearate	31	-0.342888	0.726256	0.636834	0.71 (0.17- 2.95)	-1.9531	1.04525	0.0616862	0.14 (0.02- 1.10)	-1.07298	1.89611	0.575824	0.34 (0.01-14.06)	30.7876	29	0.375503	30.973	30	0.416735	0.00814372	0.0194894	0.679131
67	q7126a	EJurxc	MG	3-methoxytyrosine	16	-0.405465	0.861584	0.637924	0.67 (0.12- 3.61)	-0.789987	0.964082	0.412548	0.45 (0.07- 3.00)	1.88768	2.65085	0.488099	6.60 (0.04-1191.96)	26.2938	14	0.023747	27.8673	15	0.0224146	-0.0429158	0.0468865	0.375524
420	ggtHSu	BssuOQ	MG	X-13548	41	-0.35377	0.754741	0.639262	0.70 (0.16- 3.08)	-0.712663	0.942772	0.449695	0.49 (0.08- 3.11)	-3.55956	1.74104	0.0476968	0.03 (0.00- 0.86)	50.3666	39	0.104994	55.6699	40	0.0508259	0.0365048	0.0180142	0.0495968
35	8diDPq	GRJZYZ	MG	pipecolate	14	0.209856	0.448227	0.639647	1.23 (0.51-2.97)	0.259535	0.616401	0.67372	1.30 (0.39-4.34)	0.326558	1.00184	0.750071	1.39 (0.19-9.88)	10.6553	12	0.558666	10.6723	13	0.63825	-0.00375922	0.0288615	0.898526
270	5Upxhn	n1GieQ	MG	X-11852	10	-0.0789672	0.168673	0.639666	0.92 (0.66-1.29)	-0.305998	0.232449	0.188038	0.74 (0.47-1.16)	-0.395046	0.294584	0.216736	0.67 (0.38-1.20)	6.78948	8	0.559507	8.50229	9	0.484423	0.037422	0.0285939	0.226964
391	qei60G	2RyyPq	MG	X-12847	10	-0.101079	0.217354	0.641899	0.90 (0.59-1.38)	-0.182409	0.273034	0.504083	0.83 (0.49-1.42)	-0.0971229	0.325508	0.773021	0.91 (0.48-1.72)	2.51378	8	0.961085	2.51405	9	0.980503	-0.000483673	0.0296224	0.987373
290	EgI9WA	LhI0FB	MG	p-acetamidophenylglucuronide	50	-0.00521571	0.0113677	0.646366	0.99 (0.97-1.02)	-0.00539671	0.0173991	0.756431	0.99 (0.96-1.03)	0.0375381	0.0209445	0.0793951	1.04 (1.00-1.08)	44.3667	48	0.622506	50.2146	49	0.425062	-0.044139	0.0182526	0.0194396
466	XuorKb	jFvlnL	MG	octadecanedioate	9	-0.240516	0.531607	0.650957	0.79 (0.28- 2.23)	-0.757183	0.741304	0.307055	0.47 (0.11- 2.01)	-0.264877	1.22351	0.83478	0.77 (0.07- 8.44)	8.03319	7	0.329676	8.03377	8	0.430178	0.000853994	0.0379841	0.98269
428	wlnDDf	vivLvv	MG	X-13671	13	-0.447619	0.990579	0.651359	0.64 (0.09- 4.45)	-0.617662	1.21546	0.611333	0.54 (0.05- 5.84)	1.90838	2.9428	0.529972	6.74 (0.02-2156.55)	15.9489	11	0.14304	17.0001	12	0.149594	-0.0355001	0.0416918	0.412651
305	2l6jZw	RXVOhj	MG	X-12188	18	-0.0472252	0.106193	0.656529	0.95 (0.77-1.17)	0.106064	0.145984	0.467505	1.11 (0.84-1.48)	0.108704	0.164378	0.517828	1.11 (0.81-1.54)	17.2886	16	0.367163	18.9231	17	0.332961	-0.031449	0.02557	0.236507
103	bw6cyT	iLOnl3	MG	paraxanthine	12	0.116443	0.262627	0.657491	1.12 (0.67-1.88)	-0.194287	0.361511	0.590971	0.82 (0.41-1.67)	0.0724986	0.821181	0.931392	1.08 (0.22-5.38)	8.34882	10	0.594806	8.35201	11	0.681468	0.00262238	0.0464299	0.956072
299	8l54UG	Afx77i	MG	X-12093	12	0.10936	0.246794	0.657676	1.12 (0.69-1.81)	-0.14784	0.282629	0.600912	0.86 (0.50-1.50)	-0.511092	0.4195	0.25106	0.60 (0.26-1.36)	13.0102	10	0.223102	17.024	11	0.107166	0.0509739	0.0290209	0.10953
21	ijB8uX	qBjswN	MG	margarate (17:0)	7	-0.377312	0.853484	0.658428	0.69 (0.13- 3.65)	-0.657817	1.10831	0.552827	0.52 (0.06- 4.55)	-0.227556	2.93464	0.9412	0.80 (0.00-250.72)	6.1525	5	0.291662	6.15607	6	0.405937	-0.0036276	0.0673849	0.959152
51	FrwF2w	2CSwJy	MG	laurate (12:0)	35	0.280388	0.636747	0.659688	1.32 (0.38- 4.61)	1.11073	0.971209	0.252765	3.04 (0.45- 20.37)	1.70261	1.57406	0.287242	5.49 (0.25-120.03)	25.4286	33	0.824018	26.4047	34	0.820613	-0.0171603	0.017369	0.330351
187	GM7zbq	6LEmxv	MG	gamma-glutamylvaline	14	-0.366185	0.841287	0.663368	0.69 (0.13- 3.61)	-0.74683	1.13126	0.509141	0.47 (0.05- 4.35)	-0.166771	4.31292	0.969791	0.85 (0.00-3970.10)	11.7528	12	0.465728	11.7551	13	0.547824	-0.0027882	0.0591448	0.963176
291	Oh3ztl	Iiipg7	MG	isobutyrylcarnitine	10	-0.180535	0.417482	0.665423	0.83 (0.37-1.89)	-0.479206	0.519556	0.356352	0.62 (0.22-1.71)	-1.08536	0.839452	0.232119	0.34 (0.07-1.75)	2.66887	8	0.953391	4.21247	9	0.89688	0.0326282	0.0262619	0.249265
319	zDoboH	EGW8v8	MG	ADpSGEGDFXAEGGGVR*	6	0.179013	0.414479	0.665814	1.20 (0.53- 2.69)	0.129726	0.486889	0.789902	1.14 (0.44- 2.96)	0.577938	1.23604	0.664427	1.78 (0.16-20.10)	0.504296	4	0.973081	0.621656	5	0.98699	-0.0184342	0.05381	0.74916
366	IjjsiD	qGEuQk	MG	X-12728	39	-0.00941894	0.021849	0.666401	0.99 (0.95-1.03)	0.0285265	0.0321882	0.375489	1.03 (0.97-1.10)	-0.0299526	0.0350428	0.398194	0.97 (0.91-1.04)	35.6821	37	0.530782	36.2438	38	0.550837	0.0147855	0.0197278	0.458311
381	VmoHic	k9AOgp	MG	1-linoleoylglycerophosphocholine	14	0.406511	0.95174	0.669289	1.50 (0.23- 9.70)	-0.160721	1.05306	0.878695	0.85 (0.11- 6.71)	0.65479	2.40316	0.789892	1.92 (0.02-213.79)	22.2998	12	0.0342939	22.3237	13	0.0505449	-0.00494015	0.0435705	0.911602
267	LbBKSf	fuyjhq	MG	X-11847	11	0.0955772	0.224151	0.669818	1.10 (0.71-1.71)	-0.00656832	0.29825	0.98243	0.99 (0.55-1.78)	-0.151224	0.529664	0.781716	0.86 (0.30-2.43)	6.40823	9	0.698467	6.67271	10	0.75594	0.0185249	0.036021	0.619446
28	6z9xDQ	GoDQsO	MG	malate	15	0.281376	0.662482	0.671034	1.32 (0.36- 4.85)	0.434383	0.926854	0.63931	1.54 (0.25- 9.50)	2.39687	1.37777	0.105522	10.99 (0.74-163.58)	11.0016	13	0.61068	14.064	14	0.444951	-0.0398852	0.0227919	0.103673
268	rA3uVi	86K9mW	MG	X-11849	12	0.0724197	0.17149	0.672808	1.08 (0.77-1.50)	0.112731	0.21841	0.605755	1.12 (0.73-1.72)	0.327898	0.391648	0.422023	1.39 (0.64-2.99)	10.5012	10	0.397676	11.0599	11	0.438259	-0.0213616	0.0292856	0.482478
363	e7fVc2	Al3i4a	MG	X-12717	9	0.0931394	0.221746	0.674466	1.10 (0.71-1.70)	0.129236	0.3005	0.667144	1.14 (0.63-2.05)	-0.439567	1.13674	0.710472	0.64 (0.07-5.98)	5.16913	7	0.639332	5.39742	8	0.714376	0.0402627	0.0842662	0.64735
264	Q7qRyU	FOExp1	MG	2-methoxyacetaminophen sulfate*	291	0.00778643	0.0186517	0.676339	1.01 (0.97-1.05)	0.0109305	0.0297014	0.712863	1.01 (0.95-1.07)	-0.0228655	0.0534263	0.668983	0.98 (0.88-1.09)	269.936	289	0.783251	270.311	290	0.790738	0.00932394	0.0152291	0.540857
323	x2pD5I	H6o1DZ	MG	X-12407	9	0.0949244	0.228478	0.677802	1.10 (0.70-1.72)	0.28148	0.307342	0.359743	1.33 (0.73-2.42)	0.899918	0.601408	0.178222	2.46 (0.76-7.99)	3.79519	7	0.803042	5.88901	8	0.659663	-0.0535167	0.0369845	0.191149
450	Su7deX	eB1IrV	MG	X-14189--leucylalanine	12	0.0832398	0.2027	0.681325	1.09 (0.73-1.62)	0.00512769	0.265867	0.984612	1.01 (0.60-1.69)	0.0672678	0.366162	0.857912	1.07 (0.52-2.19)	7.62548	10	0.665367	7.62822	11	0.746169	0.00127879	0.0244147	0.959259
400	NHvmke	QuiBT0	MG	X-13215	41	0.208522	0.51412	0.685043	1.23 (0.45- 3.37)	0.455838	0.750584	0.543644	1.58 (0.36- 6.87)	0.693288	1.04961	0.512802	2.00 (0.26-15.65)	34.8741	39	0.658537	35.1548	40	0.687888	-0.00692081	0.0130641	0.599283
99	0mxtVt	zQ0Mae	MG	ibuprofen	99	-0.0242116	0.0599993	0.686558	0.98 (0.87-1.10)	-0.0951162	0.095929	0.321429	0.91 (0.75-1.10)	-0.199867	0.174735	0.25551	0.82 (0.58-1.15)	87.5937	97	0.742219	88.7393	98	0.737454	0.0203313	0.0189951	0.287121
273	NwfNrx	sSsois	MG	X-11876	16	-0.144397	0.358058	0.686743	0.87 (0.43-1.75)	-0.120382	0.465099	0.795765	0.89 (0.36-2.21)	-0.310268	0.690608	0.660115	0.73 (0.19-2.84)	5.96056	14	0.967476	6.03946	15	0.979077	0.00659037	0.0234632	0.78291
162	d4gy7Y	Hf0QRi	MG	bilirubin (Z,Z)	9	-0.0766063	0.190881	0.688178	0.93 (0.64-1.35)	-0.235121	0.222401	0.290423	0.79 (0.51-1.22)	-0.503442	0.32752	0.168145	0.60 (0.32-1.15)	3.1661	7	0.869223	5.73816	8	0.676535	0.0392697	0.024486	0.1528
403	T2yAZ6	wBwOoy	MG	pro-hydroxy-pro	17	0.266464	0.669139	0.690469	1.31 (0.35- 4.85)	0.0122023	0.888521	0.989043	1.01 (0.18- 5.78)	-0.351399	1.74834	0.843407	0.70 (0.02-21.66)	19.0421	15	0.211831	19.2297	16	0.256931	0.011378	0.0296005	0.706088
380	z9VYxu	s7yopM	MG	1-stearoylglycerophosphoethanolamine	10	0.246442	0.620124	0.691068	1.28 (0.38- 4.31)	0.622805	0.735303	0.396992	1.86 (0.44- 7.88)	-1.72402	1.64821	0.326136	0.18 (0.01- 4.51)	11.4806	8	0.175927	13.8438	9	0.127993	0.0557949	0.0434793	0.235327
340	NL5AZu	PuAGg2	MG	1-oleoylglycerophosphocholine	14	0.29717	0.756923	0.694613	1.35 (0.31- 5.93)	0.13336	1.07433	0.90121	1.14 (0.14- 9.38)	0.289271	2.18734	0.89698	1.34 (0.02-97.17)	13.0956	12	0.362133	13.0956	13	0.440456	0.000123951	0.0320217	0.996975
151	nOQAd0	6m1QDB	MG	X-09706	22	0.239538	0.611216	0.695129	1.27 (0.38- 4.21)	-0.0673289	0.772338	0.930532	0.93 (0.21- 4.25)	1.37594	1.46107	0.357565	3.96 (0.23-69.38)	25.225	20	0.192959	26.1523	21	0.200699	-0.0228579	0.026657	0.401338
66	4jMEMd	ImBSlM	MG	phosphate	4	0.553323	1.41325	0.695408	1.74 (0.11- 27.75)	0.438975	1.6644	0.791977	1.55 (0.06- 40.50)	-1.13534	2.35788	0.677692	0.32 (0.00- 32.66)	0.0699886	2	0.965611	0.870469	3	0.832548	0.0339996	0.0380013	0.465363
368	eoDj9z	fGWzLh	MG	X-12734	11	-0.0954893	0.246011	0.697905	0.91 (0.56-1.47)	-0.397159	0.246354	0.106929	0.67 (0.41-1.09)	-0.626585	0.374069	0.128245	0.53 (0.26-1.11)	18.4043	9	0.0307628	24.81	10	0.00571755	0.0687293	0.0388325	0.110526
22	jgHchN	wOtNgd	MG	inosine	9	-0.053531	0.139609	0.701398	0.95 (0.72-1.25)	-0.180408	0.163908	0.271042	0.83 (0.61-1.15)	-0.215425	0.183316	0.278353	0.81 (0.56-1.15)	8.31853	7	0.305346	10.3108	8	0.243886	0.0333187	0.0257329	0.236462
376	7RK3op	A50rKv	MG	1,7-dimethylurate	11	0.131256	0.342802	0.7018	1.14 (0.58-2.23)	0.437503	0.470627	0.352569	1.55 (0.62-3.90)	0.557282	0.638209	0.405251	1.75 (0.50-6.10)	5.65977	9	0.773428	6.28606	10	0.790684	-0.0211763	0.0267585	0.449072
10	kXTufF	EMNREC	MG	cotinine	15	-0.0284916	0.0744209	0.701835	0.97 (0.84-1.12)	0.0033002	0.101347	0.974023	1.00 (0.82-1.22)	-0.165563	0.120743	0.193517	0.85 (0.67-1.07)	7.36792	13	0.882209	9.44624	14	0.801447	0.0337347	0.0234003	0.173059
296	fwvdXt	75xWar	MG	erythronate*	43	0.288359	0.755548	0.702717	1.33 (0.30- 5.87)	0.37831	1.03114	0.713704	1.46 (0.19- 11.02)	2.50519	3.22881	0.442268	12.25 (0.02-6861.39)	56.3343	41	0.0558464	57.02	42	0.0609206	-0.021989	0.0311268	0.483915
149	UsgTSb	IEWX7A	MG	X-09108	13	0.390003	1.02471	0.703502	1.48 (0.20- 11.01)	0.42256	1.37041	0.75782	1.53 (0.10- 22.39)	0.898078	2.28277	0.701531	2.45 (0.03-215.36)	16.2936	11	0.130576	16.3875	12	0.174125	-0.00858913	0.0341139	0.805855
44	wjFP4i	HkzeH7	MG	guanosine	12	0.14158	0.386016	0.713789	1.15 (0.54- 2.46)	0.543718	0.43992	0.216479	1.72 (0.73- 4.08)	1.12722	1.15761	0.353149	3.09 (0.32-29.85)	16.4984	10	0.0862253	17.847	11	0.0851996	-0.0543572	0.0601238	0.387211
389	18Py4g	7toHyG	MG	X-12833	14	-0.0278844	0.0760724	0.713955	0.97 (0.84-1.13)	-0.0355326	0.104513	0.733869	0.97 (0.79-1.18)	-0.17164	0.158949	0.30144	0.84 (0.62-1.15)	7.14846	12	0.847649	8.20944	13	0.829693	0.0307691	0.0298718	0.323307
312	QcI1AP	iYPDCl	MG	X-12231	10	0.221833	0.607305	0.714907	1.25 (0.38-4.10)	-0.725813	0.650923	0.264828	0.48 (0.14-1.73)	-0.642784	1.25874	0.623381	0.53 (0.04-6.20)	20.0721	8	0.0100666	21.6358	9	0.0101076	0.0367744	0.0465824	0.45261
443	wseHHC	yz4pIs	MG	X-14057	16	0.157111	0.435817	0.718476	1.17 (0.50-2.75)	0.545219	0.511352	0.286319	1.72 (0.63-4.70)	-0.721333	1.1219	0.530642	0.49 (0.05-4.38)	20.7335	14	0.108659	21.8064	15	0.112982	0.031079	0.0365142	0.40901
122	2SXRgY	BanTd9	MG	X-06246	18	0.217397	0.60547	0.719554	1.24 (0.38- 4.07)	0.58326	0.854981	0.495118	1.79 (0.34- 9.57)	0.0917418	1.51023	0.952313	1.10 (0.06-21.15)	11.9397	16	0.748123	11.9479	17	0.803281	0.00238674	0.0262795	0.928762
199	dSCWAm	PBJiBX	MG	X-02269	6	-0.143812	0.403397	0.721464	0.87 (0.39-1.91)	0.134379	0.501374	0.788683	1.14 (0.43-3.06)	-1.36702	1.34542	0.367063	0.25 (0.02-3.56)	1.00617	4	0.908859	1.9144	5	0.860858	0.0599796	0.062937	0.394552
200	bWz8An	ApWKjS	MG	phenol sulfate	13	0.146611	0.420439	0.727307	1.16 (0.51- 2.64)	0.578401	0.563954	0.305072	1.78 (0.59- 5.39)	1.02689	1.23677	0.424024	2.79 (0.25-31.53)	14.8648	11	0.18877	15.6426	12	0.208161	-0.0376777	0.0496642	0.464008
254	FmsED5	uRQwtc	MG	X-11786--methylcysteine	12	-0.144093	0.417436	0.729954	0.87 (0.38- 1.96)	0.052569	0.575799	0.927256	1.05 (0.34- 3.26)	-0.166235	1.56458	0.917486	0.85 (0.04-18.18)	9.39358	10	0.495203	9.39379	11	0.585593	0.000748459	0.0509703	0.988573
345	wq9SAm	FuYNk6	MG	10-nonadecenoate (19:1n9)	6	-0.248782	0.738434	0.736189	0.78 (0.18- 3.32)	-0.0672156	0.896683	0.940246	0.93 (0.16- 5.42)	0.0189618	1.99941	0.992887	1.02 (0.02-51.31)	1.70444	4	0.789912	1.7252	5	0.88571	-0.00712407	0.0494386	0.892391
2	HmC0Gk	IZdoG0	MG	tryptophan	129	-0.255909	0.760537	0.736505	0.77 (0.17- 3.44)	-0.821426	1.06301	0.439678	0.44 (0.05- 3.53)	5.56962	3.84971	0.150427	262.33 (0.14-496350.84)	145.51	127	0.124925	148.239	128	0.106571	-0.0278533	0.0180476	0.125239
3	y7fqLP	oJegT8	MG	histidine	7	0.563066	1.6754	0.736812	1.76 (0.07- 46.85)	1.41298	2.117	0.504489	4.11 (0.06-260.42)	0.402107	2.55851	0.881265	1.49 (0.01-225.16)	5.23006	5	0.388454	5.23756	6	0.513725	0.00259384	0.0306177	0.935774
212	ySm9Bo	roKQoU	MG	X-11327	30	0.251923	0.751555	0.737472	1.29 (0.29- 5.61)	0.739492	0.989932	0.455055	2.09 (0.30- 14.58)	1.8858	1.92724	0.336206	6.59 (0.15-288.06)	36.6284	28	0.127284	37.7383	29	0.128266	-0.0204068	0.0221546	0.364863
306	hlg3mp	vkHd8O	MG	X-12189	27	0.0201904	0.0603763	0.738071	1.02 (0.91-1.15)	-0.0684275	0.085656	0.424369	0.93 (0.79-1.10)	0.0287358	0.0902182	0.75274	1.03 (0.86-1.23)	25.3372	25	0.443611	25.3538	26	0.499025	-0.00217499	0.0169688	0.899035
397	v1D7Ms	ollmuR	MG	isovalerate	4	-0.391645	1.18204	0.740395	0.68 (0.07-6.860000e+00)	-0.529537	1.36717	0.698517	0.59 (0.04-8.590000e+00)	-30.3936	42.8202	0.551428	0.00 (0.00-1.776247e+23)	0.265145	2	0.87584	0.756428	3	0.859858	0.502558	0.717002	0.555927
242	CuXPRi	ULrlIs	MG	X-11529	12	-0.0617082	0.188103	0.742869	0.94 (0.65-1.36)	-0.0319775	0.169034	0.849953	0.97 (0.70-1.35)	0.0618914	0.25869	0.815744	1.06 (0.64-1.77)	16.6151	10	0.0833259	17.4643	11	0.0948729	-0.0172379	0.0241126	0.491029
475	WASQee	xhG1bJ	MG	cyclo(leu-pro)	12	-0.140555	0.432493	0.74519	0.87 (0.37-2.03)	-0.0995731	0.449531	0.8247	0.91 (0.38-2.18)	-0.30919	0.837857	0.719803	0.73 (0.14-3.79)	20.4375	10	0.0253762	20.5543	11	0.0382938	0.00870524	0.0364079	0.815855
330	y3tgoA	vE247I	MG	X-12450	28	0.11918	0.373797	0.749852	1.13 (0.54- 2.34)	0.35315	0.568147	0.534217	1.42 (0.47- 4.33)	0.307631	0.554064	0.583486	1.36 (0.46- 4.03)	23.5331	26	0.602642	23.7455	27	0.644395	-0.00558464	0.0121198	0.648783
294	9MCpyL	naifYi	MG	palmitoleate (16:1n7)	9	0.17478	0.549089	0.750251	1.19 (0.41- 3.49)	-0.396719	0.742525	0.593145	0.67 (0.16- 2.88)	0.302796	1.08548	0.788343	1.35 (0.16-11.36)	7.43944	7	0.384601	7.45975	8	0.487936	-0.00436932	0.0316119	0.893961
192	j7Ni03	X2Fxkc	MG	3-methylxanthine	12	-0.103716	0.327097	0.751183	0.90 (0.47-1.71)	0.0501007	0.448806	0.911116	1.05 (0.44-2.53)	-0.175466	0.835118	0.837802	0.84 (0.16-4.31)	5.49157	10	0.85602	5.50029	11	0.904544	0.00301903	0.032332	0.927449
225	HOPBI9	GJWa11	MG	X-11437	13	-0.0518313	0.167651	0.757199	0.95 (0.68-1.32)	-0.271708	0.233772	0.245124	0.76 (0.48-1.21)	-0.0123459	0.263296	0.963442	0.99 (0.59-1.65)	12.2446	11	0.345539	12.2894	12	0.422728	-0.0051837	0.025851	0.844731
132	9FP0ir	4rsFBi	MG	3-methyl-2-oxobutyrate	17	0.274926	0.893302	0.758262	1.32 (0.23- 7.58)	0.476137	1.21856	0.695991	1.61 (0.15- 17.54)	3.39902	3.15573	0.298456	29.93 (0.06-14534.05)	14.1375	15	0.515129	15.2029	16	0.50983	-0.0436586	0.0422969	0.318338
272	2Y11fb	qOkgVY	MG	X-11859	10	-0.208716	0.678284	0.758302	0.81 (0.21- 3.07)	-1.24393	0.893065	0.163658	0.29 (0.05- 1.66)	-0.0933354	1.55447	0.953594	0.91 (0.04-19.17)	8.02632	8	0.430903	8.03316	9	0.530808	-0.00311751	0.0377769	0.936257
142	3qC2yQ	uHxcei	MG	phenyllactate (PLA)	18	-0.216952	0.716747	0.762126	0.80 (0.20-3.28)	-0.969173	0.93606	0.300494	0.38 (0.06-2.38)	-3.90454	1.70349	0.0357985	0.02 (0.00-0.57)	18.2273	16	0.310759	24.4368	17	0.108045	0.0720865	0.0308763	0.0329172
54	D7xdso	h9EwhM	MG	cortisol	12	0.221911	0.744182	0.765555	1.25 (0.29- 5.37)	0.782633	0.888776	0.378548	2.19 (0.38- 12.49)	1.16495	1.78017	0.527614	3.21 (0.10-105.01)	18.0214	10	0.0546033	18.6426	11	0.0678185	-0.0238053	0.0405473	0.570154
409	TIgWUr	THZZsY	MG	X-13431--nonanoylcarnitine*	12	-0.0832881	0.279657	0.765838	0.92 (0.53-1.59)	0.201528	0.335601	0.548173	1.22 (0.63-2.36)	0.343184	0.485838	0.496083	1.41 (0.54-3.65)	2.86407	10	0.984444	4.01644	11	0.969434	-0.0248712	0.0231687	0.308275
374	Drx1R8	eYQWl8	MG	7-methylxanthine	10	-0.132098	0.444933	0.766548	0.88 (0.37- 2.10)	-0.231022	0.534476	0.665567	0.79 (0.28- 2.26)	-0.200865	1.69467	0.908572	0.82 (0.03-22.66)	15.0407	8	0.0583591	15.044	9	0.0897332	0.00263419	0.0623482	0.967335
143	boBjxd	iJthcc	MG	homocitrulline	7	0.196436	0.674896	0.771005	1.22 (0.32- 4.57)	0.17412	0.87387	0.842066	1.19 (0.21- 6.60)	-0.422559	2.08924	0.84769	0.66 (0.01-39.34)	7.04025	5	0.217664	7.18114	6	0.30442	0.0190139	0.0601079	0.764532
30	hK3DOd	Oxp1eo	MG	nonadecanoate (19:0)	13	-0.17723	0.612501	0.77231	0.84 (0.25- 2.78)	0.335457	0.842401	0.690472	1.40 (0.27- 7.29)	0.375107	1.13247	0.746697	1.46 (0.16-13.39)	10.6462	11	0.47336	10.9825	12	0.530423	-0.0151475	0.026123	0.573697
331	3zCFLP	GBeEyP	MG	X-12456	18	0.0881632	0.308122	0.774778	1.09 (0.60-2.00)	-0.138342	0.451596	0.759345	0.87 (0.36-2.11)	-1.11005	0.705496	0.135181	0.33 (0.08-1.31)	11.5403	16	0.77497	15.1048	17	0.587931	0.0476406	0.0252336	0.0773001
439	J0zJUz	nUxkvT	MG	dihomo-linolenate (20:3n3 or n6)	21	-0.174883	0.612129	0.77511	0.84 (0.25- 2.79)	0.0803964	0.887554	0.927825	1.08 (0.19- 6.17)	2.36647	1.92741	0.234517	10.66 (0.24-466.00)	16.1326	19	0.648411	18.0662	20	0.583048	-0.0459675	0.0330577	0.180444
324	uQQiSI	6OaklY	MG	X-12428	9	0.081733	0.288505	0.776948	1.09 (0.62-1.91)	0.209668	0.358925	0.559116	1.23 (0.61-2.49)	0.515481	0.624761	0.436534	1.67 (0.49-5.70)	2.87817	7	0.896039	3.49081	8	0.899902	-0.0264383	0.0337777	0.459449
358	gwAvSS	twbbuI	MG	asparagine	37	0.149312	0.528507	0.777547	1.16 (0.41- 3.27)	0.595823	0.815605	0.465067	1.81 (0.37- 8.97)	0.326536	0.937769	0.729772	1.39 (0.22- 8.71)	37.352	35	0.361515	37.4086	36	0.404272	-0.00284086	0.0123392	0.819254
72	txyhIR	5jR6xk	MG	X-02973	24	-0.270028	0.960357	0.778577	0.76 (0.12- 5.01)	-1.44438	1.45731	0.321623	0.24 (0.01- 4.10)	-1.65024	2.20865	0.462872	0.19 (0.00-14.57)	23.4371	22	0.377408	23.9529	23	0.406419	0.0162596	0.023368	0.493834
287	xiGZYM	6OAs9i	MG	X-12063	16	0.0753138	0.270184	0.780436	1.08 (0.63-1.83)	0.0220726	0.26593	0.93385	1.02 (0.61-1.72)	-0.0313692	0.437653	0.943874	0.97 (0.41-2.29)	25.1399	14	0.0332112	25.3194	15	0.0458155	0.00772091	0.0244229	0.756565
356	tlnTYU	VekRZl	MG	X-12644	18	-0.166271	0.600209	0.781763	0.85 (0.26- 2.75)	-0.676509	0.838201	0.419611	0.51 (0.10- 2.63)	-1.85476	1.51929	0.239846	0.16 (0.01- 3.07)	19.6343	16	0.237147	21.4216	17	0.207998	0.0352803	0.0292332	0.245028
73	ttwxlm	23y62y	MG	X-03003	7	-0.3455	1.24889	0.782053	0.71 (0.06- 8.19)	0.00733287	1.51421	0.996136	1.01 (0.05- 19.59)	-7.38573	8.48024	0.423626	0.00 (0.00-10255.21)	1.18397	5	0.946406	1.88847	6	0.929665	0.0953053	0.113547	0.439551
411	zZXpNk	5YdAjW	MG	X-13477	8	-0.314583	1.16938	0.787917	0.73 (0.07- 7.22)	-0.0726025	1.42465	0.959356	0.93 (0.06- 15.18)	-0.705145	3.35675	0.840566	0.49 (0.00- 355.70)	11.8288	6	0.0658999	11.8598	7	0.105264	0.00810144	0.0645258	0.904187
48	8LYoxv	oyYXcb	MG	arginine	21	-0.176842	0.662437	0.789502	0.84 (0.23- 3.07)	-0.941602	0.923388	0.307859	0.39 (0.06- 2.38)	-0.553636	2.24129	0.807545	0.57 (0.01-46.49)	20.304	19	0.376499	20.3372	20	0.437019	0.00549288	0.0311376	0.861841
119	CyzPD8	d3bjY0	MG	docosahexaenoate (DHA; 22:6n3)	6	-0.289006	1.08712	0.790359	0.75 (0.09- 6.31)	-0.0899627	0.985661	0.927277	0.91 (0.13- 6.31)	0.796839	2.84331	0.793182	2.22 (0.01-583.89)	10.8645	4	0.0281293	11.3447	5	0.0449581	-0.0383721	0.0912639	0.69576
63	GevceA	grKRSd	MG	betaine	21	-0.208572	0.786757	0.79093	0.81 (0.17- 3.79)	0.24072	0.811958	0.766873	1.27 (0.26- 6.25)	-1.55519	1.78289	0.393942	0.21 (0.01- 6.95)	31.0497	19	0.0398691	32.2115	20	0.0410962	0.0243403	0.0288673	0.409618
390	Pcymyw	QBFAdx	MG	X-12844	12	0.18913	0.717758	0.792165	1.21 (0.30- 4.93)	0.26128	0.795954	0.742715	1.30 (0.27- 6.18)	0.632881	3.02755	0.838613	1.88 (0.00-711.14)	16.6086	10	0.0834863	16.6466	11	0.118772	-0.0105491	0.0697174	0.882738
325	gRSpBk	dpdivt	MG	1-eicosadienoylglycerophosphocholine*	12	0.159918	0.62127	0.796866	1.17 (0.35- 3.97)	0.757771	0.651273	0.244618	2.13 (0.60- 7.65)	1.08224	1.03509	0.320382	2.95 (0.39-22.44)	20.048	10	0.0288024	22.508	11	0.0207199	-0.0374588	0.0338153	0.293903
62	bbTiZc	44MfgP	MG	hypoxanthine	22	-0.148593	0.578328	0.797229	0.86 (0.28- 2.68)	-0.14754	0.795449	0.852852	0.86 (0.18- 4.10)	-0.798912	1.67141	0.637843	0.45 (0.02-11.91)	20.0425	20	0.455272	20.2149	21	0.507686	0.0110212	0.0265725	0.682733
351	U6q9bk	5BccTX	MG	metoprolol acid metabolite*	32	-0.00715297	0.0279209	0.797806	0.99 (0.94-1.05)	-0.0347712	0.0429445	0.418126	0.97 (0.89-1.05)	0.0268036	0.0479849	0.580592	1.03 (0.93-1.13)	28.5795	30	0.539758	29.3366	31	0.551709	-0.0195204	0.0224343	0.391147
479	IVDuXT	CyBIc8	MG	4-androsten-3beta,17beta-diol disulfate 2*	17	0.117172	0.459163	0.79858	1.12 (0.46- 2.77)	-0.250355	0.589172	0.670891	0.78 (0.25- 2.47)	-0.0152053	1.52402	0.992171	0.98 (0.05-19.53)	20.4953	15	0.153743	20.5068	16	0.198259	0.00358641	0.0392408	0.928388
338	75ip3D	ewGDGK	MG	1-palmitoylglycerophosphocholine	29	-0.22226	0.879089	0.800399	0.80 (0.14- 4.49)	0.088135	1.26382	0.944403	1.09 (0.09- 13.00)	1.38201	4.08413	0.737691	3.98 (0.00-11931.13)	28.0615	27	0.407808	28.2299	28	0.452316	-0.0157127	0.0390343	0.69046
431	XKlC8t	ukoMMj	MG	X-13741	11	0.0872646	0.349225	0.80268	1.09 (0.55-2.16)	-0.0074824	0.43703	0.98634	0.99 (0.42-2.34)	-1.24998	1.32549	0.37029	0.29 (0.02-3.85)	11.6522	9	0.233633	13.0673	10	0.219934	0.0619399	0.0592468	0.323077
425	OSVVmk	dCqkRX	MG	hydroxyisovaleroyl carnitine	8	0.211108	0.871469	0.808591	1.24 (0.22- 6.82)	0.818883	0.839324	0.32924	2.27 (0.44- 11.75)	2.70471	1.20689	0.0662506	14.95 (1.40-159.21)	8.51289	6	0.202882	17.1825	7	0.0162565	-0.102194	0.0413416	0.0483307
110	WzKklB	QrcNPb	MG	theobromine	6	-0.116547	0.495407	0.814011	0.89 (0.34-2.35)	-0.0195653	0.601532	0.974053	0.98 (0.30-3.19)	-5.17247	3.59609	0.223721	0.01 (0.00-6.53)	1.89002	4	0.755978	3.90496	5	0.56318	0.173453	0.122195	0.228769
182	BNYZer	BuKfOX	MG	alanine	29	0.172639	0.738656	0.815202	1.19 (0.28- 5.06)	-0.716862	1.04228	0.491592	0.49 (0.06- 3.77)	-4.50754	2.37008	0.0679098	0.01 (0.00- 1.15)	17.6038	27	0.915163	21.9227	28	0.784856	0.0491392	0.0236451	0.0473239
352	JsIyYT	cB5pCz	MG	X-12544	16	-0.0795935	0.344336	0.817198	0.92 (0.47-1.81)	0.189222	0.428579	0.658843	1.21 (0.52-2.80)	0.083547	0.618687	0.894503	1.09 (0.32-3.66)	24.1712	14	0.0436873	24.3502	15	0.0593798	-0.00857863	0.0266407	0.752201
451	bikL9n	MyBPRp	MG	X-14205--alpha-glutamyltyrosine	12	0.0793802	0.344064	0.817537	1.08 (0.55-2.12)	-0.0580655	0.479244	0.903564	0.94 (0.37-2.41)	-0.266311	1.13518	0.819254	0.77 (0.08-7.09)	9.96379	10	0.443676	10.0659	11	0.524469	0.0154573	0.0483709	0.75588
186	VJQS9u	4JLp88	MG	dodecanedioate	7	-0.115328	0.505421	0.819505	0.89 (0.33- 2.40)	-0.519086	0.690477	0.452184	0.60 (0.15- 2.30)	1.89294	1.93213	0.37222	6.64 (0.15-292.93)	4.80313	5	0.440376	5.96285	6	0.427364	-0.0683543	0.063473	0.330717
174	NohGFH	l1BUDt	MG	3-carboxy-4-methyl-5-propyl-2-furanpropanoate (CMPF)	11	0.054593	0.239341	0.819571	1.06 (0.66-1.69)	-0.0324246	0.304418	0.915175	0.97 (0.53-1.76)	0.647471	0.565412	0.281693	1.91 (0.63-5.79)	11.5745	9	0.238372	13.2853	10	0.208155	-0.0439831	0.0381346	0.27847
161	e4yhV2	LytWXr	MG	N-acetylglycine	13	-0.0634191	0.278635	0.819952	0.94 (0.54-1.62)	0.170203	0.36281	0.638982	1.19 (0.58-2.41)	-0.173974	0.529358	0.748591	0.84 (0.30-2.37)	8.15271	11	0.699562	8.21304	12	0.768268	0.00550084	0.022395	0.810492
394	RmYBl5	pFWTqb	MG	X-12851	8	0.0262768	0.116622	0.821734	1.03 (0.82-1.29)	0.0517367	0.0844407	0.540075	1.05 (0.89-1.24)	0.00131789	0.160411	0.993711	1.00 (0.73-1.37)	17.2884	6	0.00827986	17.4674	7	0.0146186	0.00849638	0.034087	0.811477
240	DqBUxf	6n1DgV	MG	HWESASXX*	6	0.131582	0.58553	0.822195	1.14 (0.36- 3.59)	0.107901	0.598257	0.856871	1.11 (0.34- 3.60)	-1.93128	2.71823	0.516629	0.14 (0.00-29.86)	7.31783	4	0.120016	8.42735	5	0.134203	0.0967514	0.124237	0.479617
354	rYIyah	sB7tHd	MG	1-arachidonoylglycerophosphoinositol*	18	-0.10311	0.469107	0.826027	0.90 (0.36-2.26)	-0.00457263	0.729477	0.994999	1.00 (0.24-4.16)	0.267694	0.838925	0.753786	1.31 (0.25-6.77)	17.2824	16	0.367552	17.5957	17	0.414767	-0.0105359	0.0195651	0.597642
481	qykT7p	Y83xN5	MG	ergothioneine	3	0.0740863	0.343293	0.829135	1.08 (0.55- 2.11)	0.0868501	0.37912	0.818804	1.09 (0.52- 2.29)	0.132365	1.29762	0.935285	1.14 (0.09-14.52)	0.201929	1	0.653168	0.204098	2	0.902985	-0.00943822	0.202662	0.970373
167	1XKNYb	WjgstP	MG	X-10810	15	-0.0915114	0.438105	0.834542	0.91 (0.39-2.15)	0.129869	0.549552	0.813185	1.14 (0.39-3.34)	0.229863	0.630813	0.721424	1.26 (0.37-4.33)	7.49669	13	0.874776	7.99808	14	0.889426	-0.0132372	0.0186942	0.49139
416	jSrXvX	HAIEbF	MG	X-13496	36	-0.163747	0.784301	0.83462	0.85 (0.18- 3.95)	0.433459	1.18235	0.713911	1.54 (0.15- 15.66)	-0.558932	3.06169	0.85623	0.57 (0.00-230.90)	35.2917	34	0.406946	35.3103	35	0.453547	0.00401463	0.0300349	0.894455
141	r3lmtf	yq7oyV	MG	4-methyl-2-oxopentanoate	14	-0.158426	0.789113	0.840882	0.85 (0.18- 4.01)	0.371021	1.03256	0.719355	1.45 (0.19- 10.97)	1.81313	2.65296	0.507314	6.13 (0.03-1110.91)	8.05971	12	0.780447	8.66559	13	0.797705	-0.0321837	0.041347	0.45142
13	zq81qO	0QjjZF	MG	fructose	3	0.225127	1.13294	0.842489	1.25 (0.14- 11.54)	-0.486653	1.52903	0.750276	0.61 (0.03- 12.31)	3.34537	4.51496	0.594037	28.37 (0.00-197738.64)	1.30108	1	0.254015	1.97794	2	0.37196	-0.0810866	0.112423	0.602204
369	qOV8eQ	zRPE2m	MG	X-12740	11	-0.0349478	0.176005	0.842606	0.97 (0.68-1.36)	-0.0534631	0.234486	0.819645	0.95 (0.60-1.50)	-0.00706998	0.316925	0.982689	0.99 (0.53-1.85)	4.88079	9	0.844574	4.89197	10	0.898276	-0.00268773	0.0254102	0.918082
436	Wv4qTp	z3hEGU	MG	tetradecanedioate	19	0.0455489	0.231368	0.843931	1.05 (0.67-1.65)	-0.249347	0.314537	0.427928	0.78 (0.42-1.44)	-0.211039	0.397447	0.602298	0.81 (0.37-1.76)	13.9348	17	0.671709	14.5653	18	0.69157	0.0156113	0.0196617	0.438143
457	dyEPFh	G6WeZ1	MG	X-14541	15	0.0486157	0.252222	0.847155	1.05 (0.64-1.72)	-0.204079	0.352105	0.562186	0.82 (0.41-1.63)	-0.703401	0.793756	0.391625	0.49 (0.10-2.35)	13.5419	13	0.406876	14.582	14	0.407314	0.037869	0.037899	0.33593
127	KnLSgC	KbMoFl	MG	myo-inositol	34	-0.103802	0.562622	0.853623	0.90 (0.30- 2.72)	-0.434632	0.816508	0.594514	0.65 (0.13- 3.21)	0.885219	1.06532	0.412162	2.42 (0.30-19.56)	34.2506	32	0.360184	35.5271	33	0.350071	-0.0159381	0.0145945	0.282959
189	4Z2Ncl	SUWGRS	MG	butyrylcarnitine	27	-0.0437905	0.237833	0.853917	0.96 (0.60-1.53)	-0.00329701	0.275552	0.990453	1.00 (0.58-1.71)	0.268426	0.370986	0.476059	1.31 (0.63-2.71)	29.8136	25	0.231344	31.2402	26	0.219447	-0.0177973	0.0162723	0.284506
245	ouKT3R	4dYmEu	MG	X-11538	13	-0.0537098	0.307418	0.861306	0.95 (0.52-1.73)	-0.248088	0.383296	0.51747	0.78 (0.37-1.65)	-0.24408	0.555359	0.668809	0.78 (0.26-2.33)	6.46566	11	0.84056	6.63508	12	0.880758	0.011527	0.0280054	0.688538
429	d5Xuw2	uzInYh	MG	2-tetradecenoyl carnitine	19	0.0555534	0.320152	0.862241	1.06 (0.56-1.98)	-0.024363	0.445037	0.956343	0.98 (0.41-2.33)	-0.126004	0.658714	0.850566	0.88 (0.24-3.21)	14.0268	17	0.665204	14.1263	18	0.720824	0.00728117	0.023087	0.756312
228	awCnOr	W1Qhs2	MG	X-11441	12	-0.048703	0.283035	0.863379	0.95 (0.55-1.66)	-0.256608	0.342702	0.45399	0.77 (0.40-1.51)	-0.671234	0.460548	0.175663	0.51 (0.21-1.26)	7.20616	10	0.705849	10.1422	11	0.517644	0.035214	0.0205511	0.117397
464	SMa7As	B2hAVi	MG	X-14745	13	-0.0999369	0.586153	0.86462	0.90 (0.29-2.85)	-0.0723677	0.796735	0.927627	0.93 (0.20-4.43)	-4.64978	3.42535	0.201831	0.01 (0.00-7.88)	7.84632	11	0.727	9.6639	12	0.64542	0.100256	0.074364	0.204708
85	6ATjG0	LYsZEO	MG	3-methyl-2-oxovalerate	29	0.121107	0.717565	0.865974	1.13 (0.28- 4.61)	-0.213476	1.03082	0.835937	0.81 (0.11- 6.09)	-0.38755	1.91541	0.841173	0.68 (0.02-28.98)	26.6188	27	0.4845	26.7008	28	0.534579	0.00591464	0.0206503	0.776743
423	5FFJj9	OEG6zd	MG	X-13619	30	0.165217	0.984697	0.866752	1.18 (0.17- 8.13)	-0.690285	1.25323	0.581766	0.50 (0.04- 5.85)	2.08401	2.92421	0.481944	8.04 (0.03-2478.65)	39.2441	28	0.0770756	39.9263	29	0.0851484	-0.0199771	0.0286336	0.491131
23	GEPfNR	dnDOBr	MG	isoleucine	18	0.199404	1.19047	0.866976	1.22 (0.12- 12.59)	0.0394834	1.62256	0.980586	1.04 (0.04- 25.02)	1.21382	3.06433	0.697254	3.37 (0.01-1366.36)	17.0948	16	0.379486	17.2341	17	0.43862	-0.0115537	0.0320053	0.722827
341	fZ5zhU	QH3NKX	MG	1-stearoylglycerophosphocholine	13	-0.116427	0.71389	0.870449	0.89 (0.22-3.61)	-0.228231	0.835681	0.78477	0.80 (0.15-4.09)	-2.64801	1.44773	0.0946019	0.07 (0.00-1.21)	12.8035	11	0.306366	17.236	12	0.140933	0.0635089	0.0325443	0.0769261
160	SuAS9y	pwH3MP	MG	3-indoxyl sulfate	4	0.232217	1.43207	0.871184	1.26 (0.08- 20.89)	-1.26097	1.04807	0.228927	0.28 (0.04- 2.21)	-23.3303	15.1173	0.262735	0.00 (0.00-544.36)	5.5911	2	0.0610813	12.4239	3	0.00606345	0.756386	0.483812	0.258398
40	0OfLBq	fUZO5T	MG	4-acetamidobutanoate	32	0.109443	0.678825	0.871917	1.12 (0.29- 4.22)	-0.0911193	0.999443	0.927357	0.91 (0.13- 6.47)	-0.0809508	1.622	0.960527	0.92 (0.04-22.16)	28.6315	30	0.537012	28.6482	31	0.587552	0.00231326	0.0178982	0.898026
188	aupZmD	zaeL1I	MG	indolepropionate	13	0.0822734	0.510742	0.872026	1.09 (0.40-2.95)	-0.253706	0.571834	0.657281	0.78 (0.25-2.38)	-0.568505	1.05497	0.600703	0.57 (0.07-4.48)	17.5832	11	0.0917702	18.3883	12	0.1044	0.0215484	0.0303627	0.49266
175	HIGiVs	F8f3rc	MG	3-(4-hydroxyphenyl)lactate	21	0.127833	0.79835	0.872785	1.14 (0.24- 5.43)	1.30827	0.916996	0.15367	3.70 (0.61- 22.32)	2.56034	1.48647	0.101232	12.94 (0.70-238.37)	34.2672	19	0.0170879	40.7527	20	0.00400731	-0.0576579	0.0304053	0.0732306
60	no48AI	AG2zIs	MG	gamma-glutamylglutamine	19	0.115433	0.736398	0.875439	1.12 (0.27- 4.75)	0.726452	1.11724	0.51555	2.07 (0.23- 18.47)	0.718815	1.62022	0.662888	2.05 (0.09- 49.13)	16.8732	17	0.462987	17.048	18	0.519806	-0.0104139	0.0249085	0.681118
375	EwlVB5	n2EnFd	MG	1-methylurate	16	0.0406967	0.260784	0.875989	1.04 (0.62-1.74)	0.230473	0.397281	0.561829	1.26 (0.58-2.74)	0.124931	0.394643	0.756243	1.13 (0.52-2.46)	13.1256	14	0.516658	13.2065	15	0.586353	-0.00550343	0.0193522	0.780281
15	BFiXMY	DgdByN	MG	pyruvate	12	-0.0850922	0.549781	0.876999	0.92 (0.31- 2.70)	-0.00970245	0.746419	0.989629	0.99 (0.23- 4.28)	0.381717	1.50693	0.805161	1.46 (0.08-28.09)	7.18284	10	0.708078	7.29354	11	0.774838	-0.0125511	0.0377241	0.746224
204	6sZ3v6	I8mZim	MG	X-11261	16	0.0490999	0.323819	0.879481	1.05 (0.56-1.98)	-0.549805	0.466785	0.238855	0.58 (0.23-1.44)	0.311062	0.762539	0.689496	1.36 (0.31-6.08)	16.1569	14	0.303888	16.3253	15	0.360769	-0.00978787	0.0256228	0.708198
226	cO6Smi	7lxxZ1	MG	X-11438	23	0.0540295	0.357315	0.87981	1.06 (0.52-2.13)	0.0432377	0.502836	0.931476	1.04 (0.39-2.80)	0.150357	0.711455	0.834662	1.16 (0.29-4.69)	24.8786	21	0.252459	24.9081	22	0.301489	-0.00338404	0.0214433	0.876112
107	jkMUrG	Sx9WlK	MG	indolelactate	15	-0.121225	0.84528	0.885963	0.89 (0.17- 4.64)	0.0139863	0.955816	0.988325	1.01 (0.16- 6.60)	-1.638	2.1135	0.452197	0.19 (0.00-12.24)	21.9035	13	0.0568746	22.9421	14	0.0612181	0.029954	0.0381522	0.446457
251	ol3TxH	5FxxtN	MG	adrenate (22:4n6)	10	-0.123712	0.876572	0.887766	0.88 (0.16- 4.93)	-0.605005	0.936101	0.518083	0.55 (0.09- 3.42)	-0.677878	2.1395	0.759476	0.51 (0.01-33.63)	20.4551	8	0.00874466	20.6661	9	0.0142183	0.0167615	0.0583517	0.781221
316	5gj930	cQjedf	MG	X-12261	12	-0.0184483	0.134677	0.891045	0.98 (0.75-1.28)	-0.088498	0.182032	0.62685	0.92 (0.64-1.31)	-0.0439556	0.244018	0.860646	0.96 (0.59-1.54)	6.44886	10	0.776249	6.46457	11	0.840641	0.00346772	0.027664	0.90273
113	hBl1Xs	EKSDKm	MG	estrone 3-sulfate	10	0.0283223	0.22237	0.898651	1.03 (0.67-1.59)	0.0774901	0.199859	0.698221	1.08 (0.73-1.60)	-0.188409	0.361901	0.616736	0.83 (0.41-1.68)	20.6894	8	0.00801984	22.2236	9	0.00819675	0.0349383	0.0453624	0.463314
385	MWkpkg	1HYvsy	MG	gamma-glutamylisoleucine*	11	-0.0783387	0.617699	0.89908	0.92 (0.28- 3.10)	-0.639382	0.710949	0.368474	0.53 (0.13- 2.13)	-0.351669	1.48013	0.817517	0.70 (0.04-12.80)	16.1035	9	0.0647523	16.179	10	0.0946209	0.00819224	0.0398618	0.841742
50	EJLBbc	TjWgrJ	MG	heptanoate (7:0)	31	-0.0818902	0.687471	0.905182	0.92 (0.24- 3.55)	-0.500395	0.980686	0.609876	0.61 (0.09- 4.14)	-0.590703	2.12015	0.782519	0.55 (0.01-35.33)	31.1462	29	0.358564	31.2156	30	0.404864	0.0057411	0.022587	0.801152
471	LBtNdZ	EYORGV	MG	taurolithocholate 3-sulfate	10	0.0346068	0.29271	0.905886	1.04 (0.58-1.84)	0.250397	0.417737	0.548898	1.28 (0.57-2.91)	-0.590386	0.55627	0.319526	0.55 (0.19-1.65)	2.64257	8	0.954751	4.38829	9	0.884051	0.0363068	0.027479	0.222953
47	U0yh5P	ejpKV7	MG	ursodeoxycholate	11	-0.0381739	0.325066	0.906516	0.96 (0.51-1.82)	-0.378874	0.362059	0.295357	0.68 (0.34-1.39)	-0.42643	0.739166	0.578145	0.65 (0.15-2.78)	15.5314	9	0.0773358	16.1317	10	0.095923	0.0239378	0.0405858	0.569829
445	ivKyma	DW6F8A	MG	thymol sulfate	5	0.0277086	0.238218	0.907402	1.03 (0.64-1.64)	0.176549	0.287494	0.539151	1.19 (0.68-2.10)	-0.382254	0.72395	0.634055	0.68 (0.17-2.82)	0.858537	3	0.83542	1.21815	4	0.875101	0.0425731	0.0709929	0.590988
437	CJVQUs	tBzqgc	MG	2-hydroxypalmitate	42	0.0644887	0.591535	0.913187	1.07 (0.33- 3.40)	0.44588	0.938944	0.634877	1.56 (0.25- 9.84)	0.653083	1.15845	0.576067	1.92 (0.20-18.61)	49.5756	40	0.142615	50.0109	41	0.15799	-0.00805639	0.0135945	0.556771
98	ABR1qZ	5z6WvI	MG	X-04500	10	-0.0252636	0.232271	0.913387	0.98 (0.62-1.54)	0.0149644	0.220581	0.945912	1.02 (0.66-1.56)	0.549347	0.43986	0.247003	1.73 (0.73-4.10)	14.5198	8	0.0691823	18.6202	9	0.0286228	-0.0623016	0.0414499	0.171229
136	ujpqls	Wssv3Y	MG	1-oleoylglycerol (1-monoolein)	16	0.0379685	0.349751	0.913552	1.04 (0.52- 2.06)	0.316154	0.487815	0.51692	1.37 (0.53- 3.57)	0.398796	1.3744	0.775947	1.49 (0.10-22.03)	10.5423	14	0.721558	10.616	15	0.77931	-0.0120896	0.0445336	0.78999
154	Qy2781	66O77S	MG	X-10500	32	-0.0818237	0.767571	0.915106	0.92 (0.20- 4.15)	0.356017	1.15895	0.7587	1.43 (0.15- 13.84)	2.02878	2.27247	0.379088	7.60 (0.09-653.81)	27.553	30	0.594112	28.5267	31	0.593869	-0.0234081	0.023722	0.331649
81	GlDk8Q	hLxlda	MG	carnitine	135	-0.068561	0.655327	0.916677	0.93 (0.26- 3.37)	0.20423	1.27111	0.872353	1.23 (0.10-14.81)	0.343931	1.74213	0.8438	1.41 (0.05-42.88)	143.015	133	0.261104	143.086	134	0.279801	-0.00234197	0.00915934	0.798584
372	RPAs26	AkrrL5	MG	stachydrine	7	0.0323653	0.309869	0.916814	1.03 (0.56-1.90)	0.270791	0.327229	0.407939	1.31 (0.69-2.49)	-1.51206	1.2398	0.277002	0.22 (0.02-2.50)	8.83448	5	0.115851	11.7402	6	0.0680211	0.127332	0.0992918	0.255936
86	CDyOPw	GtAFQ4	MG	3-methylhistidine	9	-0.0367095	0.359986	0.918777	0.96 (0.48-1.95)	0.150159	0.381763	0.694075	1.16 (0.55-2.46)	-0.613246	0.957695	0.542339	0.54 (0.08-3.54)	14.1787	7	0.0480927	15.0445	8	0.0582852	0.0358977	0.0549058	0.534118
34	U4hQjV	8EmYQk	MG	myristate (14:0)	19	0.0616742	0.617885	0.920491	1.06 (0.32-3.57)	-0.743406	0.82116	0.3653	0.48 (0.10-2.38)	-1.00637	1.1245	0.383313	0.37 (0.04-3.31)	19.354	17	0.308596	20.8154	18	0.28883	0.0258506	0.0228164	0.272948
218	Y60NRl	5JRd7q	MG	X-11381	15	0.0781719	0.798304	0.921994	1.08 (0.23- 5.17)	0.444373	1.07583	0.679569	1.56 (0.19- 12.85)	3.09711	2.17702	0.178393	22.13 (0.31-1578.26)	4.50398	13	0.984555	6.72574	14	0.944768	-0.0538547	0.0361306	0.159938
382	OwGjjY	aZI0QZ	MG	bradykinin, des-arg(9)	17	-0.0141976	0.146813	0.92296	0.99 (0.74-1.31)	-0.140542	0.210322	0.50399	0.87 (0.58-1.31)	-0.0921928	0.322797	0.779086	0.91 (0.48-1.72)	16.2868	15	0.363254	16.368	16	0.427587	0.00677638	0.024776	0.788194
215	lR6MvO	f4akgy	MG	pyroglutamine*	18	0.0359015	0.38282	0.925283	1.04 (0.49- 2.20)	-0.304204	0.517594	0.556715	0.74 (0.27- 2.03)	-2.09947	0.861967	0.0269337	0.12 (0.02- 0.66)	15.4354	16	0.493011	22.6395	17	0.161358	0.0725173	0.0270179	0.0162954
217	qg76f2	z4EXKs	MG	X-11374	16	-0.0347817	0.371494	0.925406	0.97 (0.47-2.00)	0.0232668	0.393911	0.952899	1.02 (0.47-2.22)	-0.703423	0.792259	0.38961	0.49 (0.10-2.34)	30.6779	14	0.00614822	32.6819	15	0.00519305	0.0400508	0.041881	0.355144
386	3cMBey	R9AJsU	MG	X-12798	9	-0.0276656	0.298118	0.926062	0.97 (0.54-1.74)	0.128542	0.332991	0.69948	1.14 (0.59-2.18)	0.252445	0.41729	0.564292	1.29 (0.57-2.92)	7.3686	7	0.391536	8.34649	8	0.400376	-0.0204749	0.0212432	0.367236
449	BnLVzk	h9qswd	MG	p-cresol sulfate	15	-0.0247794	0.267084	0.92608	0.98 (0.58-1.65)	-0.0874725	0.37587	0.815979	0.92 (0.44-1.91)	0.0865634	0.436735	0.84595	1.09 (0.46-2.57)	14.1427	13	0.363872	14.2604	14	0.430495	-0.00749	0.0227676	0.747414
57	2TeJh3	71pJEb	MG	citrulline	36	-0.0537915	0.666745	0.935698	0.95 (0.26- 3.50)	-0.351308	0.959436	0.714245	0.70 (0.11- 4.61)	0.401226	1.59708	0.803153	1.49 (0.07-34.18)	26.6167	34	0.812555	26.715	35	0.841313	-0.00536911	0.0171244	0.75579
6	R3vaib	9PyYP3	MG	phenylalanine	5	-0.182849	2.28959	0.936348	0.83 (0.01- 74.05)	-0.679477	2.78654	0.807352	0.51 (0.00-119.36)	-1.98153	4.23135	0.671497	0.14 (0.00-551.10)	1.95361	3	0.582092	2.20911	4	0.697361	0.0205066	0.0405689	0.648023
177	oycAzz	EG37jq	MG	serine	29	0.050756	0.681413	0.940623	1.05 (0.28- 4.00)	0.72305	1.01076	0.474393	2.06 (0.28- 14.94)	2.59854	1.7645	0.1524	13.44 (0.42-427.07)	29.5747	27	0.333598	32.236	28	0.265013	-0.0338006	0.0216848	0.130707
198	VsgTv1	CSFeCW	MG	X-11204	35	0.0673824	0.929198	0.942191	1.07 (0.17- 6.61)	-0.0166103	1.13678	0.988342	0.98 (0.11- 9.13)	1.07523	3.47005	0.758615	2.93 (0.00-2634.73)	48.5562	33	0.0395438	48.6902	34	0.049139	-0.0103558	0.0343167	0.76472
276	ORvLwq	FefHUf	MG	X-11905	17	-0.018976	0.281899	0.946331	0.98 (0.56-1.70)	0.0758267	0.307614	0.805296	1.08 (0.59-1.97)	0.0278978	0.504414	0.956624	1.03 (0.38-2.76)	26.9568	15	0.0290904	26.9801	16	0.0417054	-0.0032018	0.0281423	0.910927
43	hPjzuf	amNCdb	MG	glycerate	14	-0.0562614	0.895928	0.949928	0.95 (0.16- 5.47)	0.0212617	1.18118	0.985639	1.02 (0.10- 10.34)	0.799007	3.13323	0.803033	2.22 (0.00-1032.92)	6.26218	12	0.902293	6.34333	13	0.93276	-0.0125737	0.0441399	0.780607
95	tfEw31	6WbBtv	MG	X-04495	11	0.0523666	0.839119	0.950239	1.05 (0.20- 5.46)	-1.0368	0.852665	0.224003	0.35 (0.07- 1.89)	-0.596784	2.07782	0.78045	0.55 (0.01-32.32)	20.8682	9	0.0132487	21.1438	10	0.0201128	0.0187653	0.0544291	0.738189
179	do9R3Q	1oNKZZ	MG	glutamate	3	0.0744284	1.27528	0.95346	1.08 (0.09-1.312000e+01)	-0.070821	1.50247	0.962405	0.93 (0.05-1.771000e+01)	3.14889	17.518	0.886776	23.31 (0.00-1.901832e+16)	0.234779	1	0.628003	0.265744	2	0.875577	-0.0542185	0.308112	0.889109
184	3wqCSO	hAjGnP	MG	2-aminobutyrate	35	-0.0367093	0.653235	0.955185	0.96 (0.27- 3.47)	-0.232632	0.942713	0.805087	0.79 (0.12- 5.03)	-0.31247	1.87691	0.868795	0.73 (0.02-28.97)	21.6539	33	0.93504	21.6785	34	0.949758	0.00312603	0.0199466	0.87642
12	ZiSjuc	MaGWOW	MG	arabinose	5	0.0226165	0.406291	0.955608	1.02 (0.46-2.27)	0.00547439	0.376359	0.988395	1.01 (0.48-2.10)	-0.104094	0.775162	0.901678	0.90 (0.20-4.12)	6.61923	3	0.0850771	6.71153	4	0.151941	0.0114905	0.0561798	0.851029
97	fPzwBA	9Ib6oC	MG	X-04499--3,4-dihydroxybutyrate	21	0.0356859	0.663684	0.957119	1.04 (0.28- 3.81)	-0.214866	0.94598	0.820318	0.81 (0.13- 5.15)	-0.893424	2.68481	0.742952	0.41 (0.00-78.95)	18.3709	19	0.497803	18.4985	20	0.554607	0.0141622	0.0396538	0.724919
303	viFjbb	Z9kSc2	MG	X-12116	8	0.0298553	0.589566	0.959613	1.03 (0.32-3.27)	-0.0843487	0.597224	0.887685	0.92 (0.29-2.96)	-2.0039	1.56292	0.247099	0.13 (0.01-2.88)	8.68548	6	0.192054	11.4884	7	0.118689	0.0864458	0.0621242	0.213473
25	b5VUmP	esGpXc	MG	tyrosine	30	-0.042265	0.869816	0.961245	0.96 (0.17- 5.27)	-0.0804775	1.24601	0.948502	0.92 (0.08- 10.61)	7.57309	3.88579	0.0613883	1945.15 (0.96-3950046.94)	22.6313	28	0.751263	26.6747	29	0.589252	-0.0735617	0.0365829	0.0540627
96	wOabkQ	sNrJGW	MG	X-04498	21	-0.0295688	0.626809	0.962375	0.97 (0.28- 3.32)	0.0466577	0.779196	0.952252	1.05 (0.23- 4.83)	1.66774	1.4997	0.279992	5.30 (0.28-100.20)	27.5445	19	0.0925958	29.7819	20	0.0734655	-0.0354773	0.0285572	0.229234
90	fCVMUC	aREYHh	MG	phenylacetate	8	-0.0224652	0.477486	0.962474	0.98 (0.38-2.49)	0.123753	0.604322	0.837744	1.13 (0.35-3.70)	0.250742	0.70688	0.734936	1.28 (0.32-5.14)	1.25716	6	0.973967	1.5319	7	0.981185	-0.0163504	0.0311939	0.618962
430	brPUJo	el3h3r	MG	4-hydroxyhippurate	7	-0.0187087	0.405953	0.963242	0.98 (0.44- 2.17)	-0.15911	0.500186	0.750408	0.85 (0.32- 2.27)	0.169597	1.68693	0.923826	1.18 (0.04-32.33)	2.0095	5	0.84783	2.02272	6	0.917597	-0.00799429	0.0695117	0.912916
326	k6KMu3	ARJT0w	MG	X-12435	25	-0.00282276	0.0621923	0.963798	1.00 (0.88-1.13)	0.0317392	0.0876415	0.717242	1.03 (0.87-1.23)	-0.0290915	0.105055	0.784317	0.97 (0.79-1.19)	19.3712	23	0.679481	19.4675	24	0.726621	0.00780288	0.0251498	0.75916
224	Kv1CvQ	OkDU9h	MG	X-09789	11	0.0249524	0.580324	0.965704	1.03 (0.33- 3.20)	-0.488356	0.50914	0.337469	0.61 (0.23- 1.66)	-1.19189	2.06722	0.578364	0.30 (0.01-17.46)	26.3463	9	0.00179262	27.4537	10	0.00220658	0.050215	0.0816442	0.553754
193	XGEG5S	yTlpLg	MG	propionylcarnitine	29	0.0225375	0.526508	0.965857	1.02 (0.36- 2.87)	0.485579	0.718867	0.499372	1.63 (0.40- 6.65)	0.254238	1.12066	0.822238	1.29 (0.14-11.60)	21.8589	27	0.744511	21.9138	28	0.785267	-0.00402722	0.0171948	0.816587
327	lQHafw	faqwv8	MG	X-12441--12-hydroxyeicosatetraenoate (12-HETE)	13	-0.00636278	0.239252	0.978783	0.99 (0.62-1.59)	0.0376947	0.266296	0.887434	1.04 (0.62-1.75)	-0.614058	0.71276	0.407339	0.54 (0.13-2.19)	20.9695	11	0.0336886	22.5342	12	0.0319511	0.0448044	0.049454	0.384361
474	OVw2aI	cHdlya	MG	tryptophan betaine	10	-0.00812897	0.33214	0.980474	0.99 (0.52- 1.90)	0.198661	0.3063	0.516606	1.22 (0.67- 2.22)	1.32867	0.696363	0.0928151	3.78 (0.96-14.78)	19.5832	8	0.0120335	30.386	9	0.000377061	-0.123842	0.0589518	0.0688585
206	iWGFfn	anEaBw	MG	X-02249	10	0.0147477	0.621191	0.981059	1.01 (0.30- 3.43)	0.647089	0.85393	0.448585	1.91 (0.36- 10.18)	1.16626	2.32824	0.629918	3.21 (0.03-307.85)	8.69063	8	0.369062	8.97864	9	0.439249	-0.0281269	0.0546266	0.620548
407	UAlw7r	iKv34X	MG	1-arachidonoylglycerophosphoethanolamine*	19	0.0160654	0.678949	0.981122	1.02 (0.27- 3.85)	0.65538	0.7738	0.397015	1.93 (0.42- 8.78)	2.4737	1.71008	0.166213	11.87 (0.42-338.82)	24.9382	17	0.0961016	28.4865	18	0.0550278	-0.0481097	0.0309337	0.138305
315	P0nyDf	BFOGfb	MG	X-12253	8	-0.00969774	0.416841	0.981439	0.99 (0.44- 2.24)	0.210147	0.582124	0.7181	1.23 (0.39- 3.86)	0.0317173	1.50062	0.983822	1.03 (0.05-19.55)	4.79895	6	0.569846	4.79977	7	0.684383	-0.00139587	0.0485868	0.978012
452	lOt22D	fhJHfj	MG	X-14208--phenylalanylserine	13	-0.00712753	0.316038	0.982007	0.99 (0.53-1.84)	0.381875	0.3535	0.280022	1.47 (0.73-2.93)	0.137164	0.617382	0.828253	1.15 (0.34-3.85)	19.7115	11	0.0494575	19.8482	12	0.0700125	-0.00988662	0.0357973	0.787527
49	KZzhUh	hqbX8C	MG	ascorbate (Vitamin C)	13	-0.00256364	0.117272	0.982559	1.00 (0.79-1.26)	0.0614675	0.162226	0.704763	1.06 (0.77-1.46)	0.0986839	0.206698	0.642401	1.10 (0.74-1.66)	2.80889	11	0.993018	3.16272	12	0.994282	-0.0135715	0.0228153	0.563985
170	9eOTmh	2ZW5H8	MG	N-(2-furoyl)glycine	22	0.00141756	0.0882879	0.98719	1.00 (0.84-1.19)	-0.0318685	0.0852179	0.708431	0.97 (0.82-1.14)	0.0374791	0.143119	0.796097	1.04 (0.78-1.37)	40.821	20	0.00392737	41.0361	21	0.00554971	-0.00982172	0.030257	0.748847
194	Ap3oxn	z5Bdo2	MG	caproate (6:0)	31	0.0114696	0.73191	0.987497	1.01 (0.24- 4.25)	-0.433228	1.11281	0.697047	0.65 (0.07- 5.74)	0.152594	2.37069	0.94912	1.16 (0.01-121.41)	31.1514	29	0.358322	31.1556	30	0.407785	-0.00146828	0.0234177	0.950436
125	1QTwAB	dWzHLJ	MG	X-06350	12	0.00756054	0.581443	0.989625	1.01 (0.32- 3.15)	-0.489639	0.765701	0.522521	0.61 (0.14- 2.75)	-0.529031	1.03004	0.618685	0.59 (0.08- 4.44)	5.6071	10	0.847122	6.0054	11	0.873003	0.0143937	0.022807	0.542124
11	lncDhk	cvyVHy	MG	caffeine	10	-0.000767126	0.249346	0.997545	1.00 (0.61- 1.63)	-0.0371774	0.277553	0.893445	0.96 (0.56- 1.66)	0.8746	0.800024	0.306121	2.40 (0.50-11.50)	12.2918	8	0.13865	14.3217	9	0.111331	-0.0718333	0.062496	0.283589

## Sheet: metabolites pathways
	Total	Expected	Hits	Raw p	#NAME?	Holm adjust	FDR	Impact
Porphyrin and chlorophyll metabolism	30	0.077419	1	0.075271	1.1234	1	1	0.07465
Cysteine and methionine metabolism	33	0.085161	1	0.082557	1.0832	1	1	0.10446
Tryptophan metabolism	41	0.10581	1	0.10178	0.99235	1	1	0.09417
Aminoacyl-tRNA biosynthesis	48	0.12387	1	0.11834	0.92685	1	1	0
Steroid hormone biosynthesis	85	0.21935	1	0.20214	0.69435	1	1	0

## Sheet: LDSC
	trait1	trait2	rg	rg_se	rg_p
1	IL_2RA	MG	-0.76279	0.750691	0.309574
2	MCP_1_MCAF	MG	-0.135198	0.158456	0.393534
3	Faecalibacterium.id.2057	MG	-0.137371	0.310689	0.658381
4	Actinobacteria.id.400	MG	-0.013594	0.227901	0.952435
5	FamilyXIII.id.1957	MG	-1.29119	2.05407	0.529611
6	Peptococcaceae.id.2024	MG	0.65334	0.259737	0.0118899
7	Gammaproteobacteria.id.3303	MG	0.0238761	0.192909	0.901498
8	MollicutesRF9.id.11579	MG	0.256014	0.74923	0.732574
9	Prasterone sulfate	MG	-0.338565	0.326094	0.299156
10	Oxidized biliverdin	MG	0.295764	0.141974	0.0372314
11	Kynurenine	MG	0.228357	0.105114	0.0298196
12	Glycylvaline	MG	0.0704182	0.227019	0.756419
13	Andros-S	MG	-0.264977	0.351847	0.451388
14	Methionine	MG	-0.0569503	0.205828	0.782019
15	Vanillin	MG	0.000255286	0.277757	0.999267
16	D-chiro-inositol	MG	-0.175845	0.265748	0.508165
17	Oleoylcarnitine	MG	0.0851924	0.177108	0.630502
18	Faecalibacterium	MG	-0.137371	0.310689	0.658381
