# Supplementary material for: Mendelian randomization analyses of known and suspected risk factors and biomarkers for myasthenia gravis overall and by subtypes
Source: BMC Neurol. 2024 Jan 18;24:33. doi: 10.1186/s12883-024-03529-y (PMC10795466; doi:10.1186/s12883-024-03529-y)
Supplement: Supplementary file 2 — Supplementary Material 2 [file 12883_2024_3529_MOESM2_ESM.xlsx]

## Sheet: cytokines
	id.exposure	id.outcome	outcome	exposure	nsnp	b_Inverse.variance.weighted	se_Inverse.variance.weighted	pval_Inverse.variance.weighted	estimate_Inverse.variance.weighted	b_Weighted.median	se_Weighted.median	pval_Weighted.median	estimate_Weighted.median	b_MR.Egger	se_MR.Egger	pval_MR.Egger	estimate_MR.Egger	Q_MR.Egger	Q_df_MR.Egger	Q_pval_MR.Egger	Q_Inverse.variance.weighted	Q_df_Inverse.variance.weighted	Q_pval_Inverse.variance.weighted	egger_intercept	se	pval
18	EqLkU3	iOopqG	LOMG	IL_2RA	10	-0.200738	0.0837357	0.0165174	0.82 (0.69-0.96)	-0.118926	0.0994261	0.231648	0.89 (0.73-1.08)	-0.0639198	0.120197	0.609316	0.94 (0.74-1.19)	7.89201	8	0.444089	10.1641	9	0.337363	-0.0485201	0.032189	0.170149
27	7sWeao	eN9dKi	LOMG	MCP_1_MCAF	18	-0.222267	0.0948598	0.0191238	0.80 (0.66-0.96)	-0.210568	0.126843	0.0969023	0.81 (0.63-1.04)	-0.0294346	0.202693	0.886353	0.97 (0.65-1.44)	8.30668	16	0.939208	9.46557	17	0.924515	-0.038034	0.0353306	0.297661
1	XG9dfd	HiW9Av	LOMG	B_NGF	4	0.30815	0.179007	0.0851707	1.36 (0.96- 1.93)	0.300165	0.226869	0.185809	1.35 (0.87- 2.11)	0.902972	1.06862	0.487084	2.47 (0.30-20.03)	0.330003	2	0.847892	0.648782	3	0.88518	-0.0856545	0.151707	0.629221
25	xZSeqF	pmYMVp	LOMG	IP_10	10	0.203339	0.121644	0.0946044	1.23 (0.97-1.56)	0.273295	0.170166	0.108263	1.31 (0.94-1.83)	0.120402	0.253512	0.647529	1.13 (0.69-1.85)	9.63704	8	0.29143	9.80998	9	0.366087	0.0178536	0.0471207	0.714627
14	fvxW53	zpLujk	LOMG	IL_18	15	0.126447	0.0809247	0.118165	1.13 (0.97-1.33)	0.0383455	0.106781	0.719517	1.04 (0.84-1.28)	0.102446	0.164416	0.544005	1.11 (0.80-1.53)	17.8523	13	0.163208	17.8919	14	0.21175	0.00677415	0.0399113	0.867835
3	b8s0Vl	7NXlNJ	LOMG	EOTAXIN	19	-0.160266	0.113266	0.157084	0.85 (0.68-1.06)	-0.0680443	0.150327	0.650806	0.93 (0.70-1.25)	-0.0800064	0.271852	0.772091	0.92 (0.54-1.57)	23.9968	17	0.119521	24.1474	18	0.150259	-0.0114584	0.0350881	0.747987
15	rJNQEX	TSpC5U	LOMG	IL_1B	4	-0.238466	0.174692	0.172233	0.79 (0.56-1.11)	-0.209892	0.20335	0.30199	0.81 (0.54-1.21)	-0.25943	0.368913	0.554752	0.77 (0.37-1.59)	0.850421	2	0.653632	0.854583	3	0.836372	0.00469738	0.0728075	0.954426
10	hqAIvg	fvFnKw	LOMG	IL_12_P70	14	0.122239	0.0898585	0.173719	1.13 (0.95-1.35)	0.116088	0.105905	0.273013	1.12 (0.91-1.38)	0.0695398	0.161819	0.675001	1.07 (0.78-1.47)	10.1248	12	0.60501	10.2782	13	0.671044	0.0101095	0.0258163	0.702222
7	LyzQOa	UFv4mM	LOMG	HGF	9	0.182224	0.138614	0.188639	1.20 (0.91-1.57)	0.0750577	0.178977	0.674946	1.08 (0.76-1.53)	0.034887	0.256326	0.895571	1.04 (0.63-1.71)	3.32364	7	0.853537	3.79059	8	0.875506	0.0305279	0.0446746	0.516366
17	2U8j9G	3UAuc9	LOMG	IL_2	7	-0.146267	0.121235	0.227636	0.86 (0.68-1.10)	0.00515508	0.159792	0.974264	1.01 (0.73-1.37)	-0.0162849	0.221533	0.94425	0.98 (0.64-1.52)	3.1727	5	0.67338	3.66414	6	0.722019	-0.0277734	0.0396182	0.51456
23	hElJFR	IaHXeF	LOMG	IL_8	8	-0.121177	0.102582	0.237497	0.89 (0.72-1.08)	-0.144606	0.131712	0.272253	0.87 (0.67-1.12)	-0.00266996	0.159117	0.987156	1.00 (0.73-1.36)	6.86565	6	0.33345	7.95701	7	0.3364	-0.0381067	0.0390197	0.366483
29	43h2Hm	iBE9sz	LOMG	MIF	9	0.135363	0.124435	0.276673	1.14 (0.90-1.46)	0.16818	0.162464	0.300583	1.18 (0.86-1.63)	-0.1909	0.251047	0.471839	0.83 (0.51-1.35)	2.64085	7	0.916123	4.87992	8	0.77033	0.0783376	0.0523523	0.178221
5	WCPVzN	rmT6NU	LOMG	G_CSF	9	0.13951	0.133718	0.296804	1.15 (0.88-1.49)	0.1602	0.176395	0.363778	1.17 (0.83-1.66)	0.05984	0.192003	0.764375	1.06 (0.73-1.55)	1.70686	7	0.974273	2.0412	8	0.979723	0.0190825	0.0330022	0.581233
21	Ej1d8L	RGyW2m	LOMG	IL_6	8	0.183677	0.176209	0.297235	1.20 (0.85-1.70)	0.241499	0.240005	0.314309	1.27 (0.80-2.04)	-0.243184	0.372751	0.538318	0.78 (0.38-1.63)	4.32719	6	0.632491	6.01598	7	0.537885	0.0654526	0.0503661	0.241454
30	HdyIGc	cw1azR	LOMG	MIG	12	0.152932	0.159628	0.338036	1.17 (0.85-1.59)	0.100761	0.124899	0.419818	1.11 (0.87-1.41)	0.143154	0.304218	0.648047	1.15 (0.64-2.09)	36.4525	10	7.03583e-05	36.4579	11	0.000141979	0.00288946	0.0750682	0.970054
28	GzfdDP	6DvSS4	LOMG	MCP_3	6	0.100644	0.10658	0.345012	1.11 (0.90-1.36)	0.097795	0.126465	0.439345	1.10 (0.86-1.41)	-0.26281	0.254519	0.360144	0.77 (0.47-1.27)	4.3142	4	0.36515	6.86492	5	0.230882	0.108399	0.0704879	0.198909
24	1BjEm4	zJ4FUY	LOMG	IL_9	6	-0.167552	0.178047	0.346675	0.85 (0.60-1.20)	0.0126841	0.199258	0.949244	1.01 (0.69-1.50)	-0.239826	0.475004	0.640181	0.79 (0.31-2.00)	8.46984	4	0.0758068	8.52921	5	0.129381	0.021177	0.126462	0.875136
11	YmRA5c	4bwf21	LOMG	IL_13	14	0.0600548	0.0723496	0.406502	1.06 (0.92-1.22)	0.0857496	0.0923763	0.353271	1.09 (0.91-1.31)	0.102517	0.135419	0.463634	1.11 (0.85-1.44)	14.1513	12	0.291153	14.3183	13	0.351819	-0.0137873	0.03664	0.713269
31	lh8sU1	iULGQ1	LOMG	MIP_1A	5	-0.215236	0.283063	0.447026	0.81 (0.46-1.40)	-0.383653	0.236498	0.104755	0.68 (0.43-1.08)	0.301815	0.880486	0.754375	1.35 (0.24-7.60)	10.3796	3	0.0156003	11.7383	4	0.0194076	-0.0990507	0.158063	0.575332
37	vQa1Ds	xWLDPH	LOMG	SDF_1A	10	0.101554	0.13865	0.463895	1.11 (0.84-1.45)	0.0501235	0.175128	0.774717	1.05 (0.75-1.48)	0.219234	0.223037	0.354421	1.25 (0.80-1.93)	6.37768	8	0.605005	6.83141	9	0.654667	-0.0216188	0.0320946	0.519551
38	OFwtnT	rQDCGQ	LOMG	TNF_A	5	0.0892274	0.121925	0.464277	1.09 (0.86-1.39)	0.121249	0.154045	0.431221	1.13 (0.83-1.53)	0.289465	0.201321	0.246049	1.34 (0.90-1.98)	0.672355	3	0.879686	2.23463	4	0.692694	-0.0682953	0.0546401	0.299958
8	okyPHJ	su6p94	LOMG	IFN_G	10	0.113612	0.155752	0.465733	1.12 (0.83-1.52)	0.132019	0.19433	0.496913	1.14 (0.78-1.67)	-0.0469357	0.287942	0.874558	0.95 (0.54-1.68)	2.99745	8	0.934517	3.43692	9	0.944432	0.0279149	0.0421088	0.526016
16	5FnC12	2ILPiU	LOMG	IL_1RA	6	-0.12844	0.179911	0.475284	0.88 (0.62-1.25)	-0.135355	0.23355	0.562214	0.87 (0.55-1.38)	-0.0353678	0.477297	0.944488	0.97 (0.38-2.46)	3.16896	4	0.529958	3.21329	5	0.667142	-0.0150944	0.0716978	0.843545
34	HFAUh4	YT9b7I	LOMG	RANTES	9	-0.0849812	0.121805	0.485377	0.92 (0.72-1.17)	-0.112118	0.160266	0.484193	0.89 (0.65-1.22)	0.142994	0.305908	0.654386	1.15 (0.63-2.10)	5.40318	7	0.610886	6.06321	8	0.640152	-0.0469016	0.0577306	0.443297
2	BnZXb1	HSIq4R	LOMG	CTACK	13	0.0524287	0.081182	0.518398	1.05 (0.90-1.24)	0.0798106	0.10866	0.462644	1.08 (0.88-1.34)	0.0666211	0.148927	0.663309	1.07 (0.80-1.43)	8.34252	11	0.682333	8.35544	12	0.756774	-0.00453649	0.0399087	0.911546
9	Whmwk0	3TIQ9l	LOMG	IL_10	15	-0.0735828	0.11955	0.538225	0.93 (0.73-1.17)	0.110048	0.134479	0.413172	1.12 (0.86-1.45)	0.376176	0.232612	0.129835	1.46 (0.92-2.30)	13.3339	13	0.422365	18.1793	14	0.198734	-0.061641	0.0283602	0.0488125
22	yHucoE	IWgwuK	LOMG	IL_7	12	-0.0593278	0.109503	0.587963	0.94 (0.76-1.17)	-0.0299872	0.124178	0.809178	0.97 (0.76-1.24)	0.259731	0.220543	0.266188	1.30 (0.84-2.00)	16.8447	10	0.0778716	21.3309	11	0.0301004	-0.0866501	0.0530959	0.13374
35	4zAIje	mztG0s	LOMG	SCF	10	0.0704919	0.138083	0.609698	1.07 (0.82-1.41)	0.097911	0.199853	0.624194	1.10 (0.75-1.63)	-0.0452964	0.309224	0.887163	0.96 (0.52-1.75)	8.55267	8	0.381424	8.74318	9	0.46131	0.0193848	0.0459206	0.684041
4	OPBJUH	QgEnUf	LOMG	FGF_BASIC	6	0.0895781	0.177883	0.614557	1.09 (0.77-1.55)	0.189837	0.230006	0.409168	1.21 (0.77-1.90)	0.266246	0.316884	0.448083	1.31 (0.70-2.43)	3.23779	4	0.518848	3.69163	5	0.59461	-0.0339697	0.0504246	0.537442
32	IVDNot	POr8Tx	LOMG	MIP_1B	47	-0.0241059	0.0482373	0.617261	0.98 (0.89-1.07)	-0.0199202	0.0718102	0.781472	0.98 (0.85-1.13)	-0.0842157	0.085219	0.328326	0.92 (0.78-1.09)	43.3943	45	0.540129	44.1263	46	0.551022	0.01684	0.0196816	0.39674
19	bBgoWw	4iuakE	LOMG	IL_4	14	-0.0573308	0.116115	0.621488	0.94 (0.75-1.19)	-0.0997723	0.163551	0.541838	0.91 (0.66-1.25)	-0.0524427	0.186395	0.783233	0.95 (0.66-1.37)	12.3224	12	0.420148	12.3236	13	0.501307	-0.00100145	0.0296167	0.973582
33	U6IvY5	OotT5h	LOMG	PDGF_BB	19	-0.0588852	0.120218	0.62426	0.94 (0.74-1.19)	-0.134218	0.13811	0.331141	0.87 (0.67-1.15)	-0.139816	0.246235	0.577584	0.87 (0.54-1.41)	29.1946	17	0.0327732	29.4421	18	0.0432371	0.0140112	0.0369119	0.708954
39	k7bJq6	RfrQDb	LOMG	TNF_B	5	0.0298506	0.0748299	0.689957	1.03 (0.89-1.19)	0.0295202	0.0864158	0.732647	1.03 (0.87-1.22)	-0.020127	0.114041	0.871152	0.98 (0.78-1.23)	0.818183	3	0.845113	1.15545	4	0.885378	0.0299201	0.0515203	0.602163
41	L01qEE	0BAnbz	LOMG	VEGF	22	0.0228112	0.0645358	0.723739	1.02 (0.90-1.16)	0.0921219	0.0826177	0.264834	1.10 (0.93-1.29)	0.0082634	0.110007	0.940868	1.01 (0.81-1.25)	21.6609	20	0.35919	21.6906	21	0.417526	0.00387386	0.0234186	0.870276
13	Z5SzRJ	hbXGU1	LOMG	IL_17	7	-0.0627137	0.201906	0.756099	0.94 (0.63-1.40)	0.0518927	0.230217	0.821662	1.05 (0.67-1.65)	0.249688	0.425366	0.58271	1.28 (0.56-2.95)	7.66986	5	0.175394	8.75409	6	0.187887	-0.0546383	0.0649895	0.438845
6	6uNlbl	g0bIar	LOMG	GROA	11	-0.0182628	0.0761001	0.810342	0.98 (0.85-1.14)	-0.0201369	0.0897532	0.822479	0.98 (0.82-1.17)	-0.100455	0.181275	0.592971	0.90 (0.63-1.29)	12.9561	9	0.164604	13.3217	10	0.20624	0.0324169	0.0643283	0.626415
12	WPxbCN	c3n5US	LOMG	IL_16	8	-0.0150513	0.0775155	0.846042	0.99 (0.85-1.15)	-0.047511	0.0930876	0.609778	0.95 (0.79-1.14)	-0.0523642	0.125017	0.689902	0.95 (0.74-1.21)	6.51902	6	0.367622	6.68524	7	0.462372	0.0151936	0.0388457	0.709215
40	Blao8L	RXfoQy	LOMG	TRAIL	27	-0.0108902	0.0597812	0.855451	0.99 (0.88-1.11)	-0.00451168	0.0793707	0.95467	1.00 (0.85-1.16)	-0.00855876	0.0811647	0.916861	0.99 (0.85-1.16)	13.7887	25	0.965292	13.7905	26	0.975658	-0.000832771	0.0196092	0.966463
26	QbYUJk	W2FOON	LOMG	M_CSF	12	-0.0143537	0.0791522	0.856099	0.99 (0.84-1.15)	0.0255177	0.105	0.807985	1.03 (0.84-1.26)	0.0187657	0.17921	0.918673	1.02 (0.72-1.45)	11.6437	10	0.30961	11.6943	11	0.387057	-0.0121809	0.0584474	0.839094
36	6dmMbK	Ye6CfH	LOMG	SCGF_B	21	0.0127569	0.0712157	0.857835	1.01 (0.88-1.16)	0.0286473	0.0945514	0.761904	1.03 (0.85-1.24)	0.193182	0.129201	0.151287	1.21 (0.94-1.56)	16.8381	19	0.600838	19.6392	20	0.480691	-0.0507862	0.0303443	0.11058
20	DrQVBD	bFnV4g	LOMG	IL_5	9	-0.00151758	0.119752	0.989889	1.00 (0.79-1.26)	0.0420241	0.151751	0.781835	1.04 (0.77-1.40)	-0.0800264	0.291183	0.79138	0.92 (0.52-1.63)	8.54664	7	0.286864	8.65633	8	0.372112	0.0179901	0.0600202	0.773085

## Sheet: gut microbiotas
	id.exposure	id.outcome	outcome	exposure	nsnp	b_Inverse.variance.weighted	se_Inverse.variance.weighted	pval_Inverse.variance.weighted	estimate_Inverse.variance.weighted	b_Weighted.median	se_Weighted.median	pval_Weighted.median	estimate_Weighted.median	b_MR.Egger	se_MR.Egger	pval_MR.Egger	estimate_MR.Egger	Q_MR.Egger	Q_df_MR.Egger	Q_pval_MR.Egger	Q_Inverse.variance.weighted	Q_df_Inverse.variance.weighted	Q_pval_Inverse.variance.weighted	egger_intercept	se	pval
148	tKEzQN	sAwHOE	LOMG	42family.Rhodospirillaceae.id.2717	14	0.470068	0.162193	0.00375307	1.60 (1.16-2.20)	0.387183	0.216438	0.0736322	1.47 (0.96-2.25)	0.817065	0.731289	0.285739	2.26 (0.54-9.49)	11.9911	12	0.446394	12.2279	13	0.509049	-0.0342932	0.0704722	0.635294
109	1ex4bi	H6v9qG	LOMG	199order.Rhodospirillales.id.2667	13	0.475576	0.177736	0.00745636	1.61 (1.14- 2.28)	0.430263	0.234183	0.0661665	1.54 (0.97- 2.43)	1.05385	0.774244	0.200702	2.87 (0.63-13.08)	12.6212	11	0.318805	13.2982	12	0.347747	-0.0564315	0.073465	0.458576
115	9afBHG	lCi7Hi	LOMG	203phylum.Actinobacteria.id.400	13	-0.612593	0.240353	0.0108119	0.54 (0.34-0.87)	-0.575779	0.321882	0.0736485	0.56 (0.30-1.06)	-0.37437	0.992902	0.713312	0.69 (0.10-4.81)	7.2636	11	0.777353	7.32475	12	0.835428	-0.0146835	0.0593799	0.809246
191	ywu74H	HOrMgV	LOMG	81genus.Butyricicoccus.id.2055	6	0.627295	0.247977	0.0114178	1.87 (1.15-3.04)	0.707596	0.303203	0.0196096	2.03 (1.12-3.68)	0.822099	0.413686	0.11782	2.28 (1.01-5.12)	2.43162	4	0.65692	2.77773	5	0.734206	-0.0236923	0.0402717	0.587937
143	1DQDeL	mTUKms	LOMG	38family.Peptococcaceae.id.2024	10	-0.557735	0.226484	0.0137943	0.57 (0.37-0.89)	-0.606623	0.281008	0.0308703	0.55 (0.31-0.95)	0.0132883	0.540959	0.981004	1.01 (0.35-2.93)	11.1209	8	0.194945	12.9845	9	0.163308	-0.0620979	0.053631	0.280313
83	uKXxXz	7dfb7S	LOMG	175genus.unknowngenus.id.2755	12	0.367486	0.174395	0.0350996	1.44 (1.03-2.03)	0.27794	0.230341	0.22757	1.32 (0.84-2.07)	0.65936	0.678732	0.354231	1.93 (0.51-7.31)	10.929	10	0.363073	11.1466	11	0.431061	-0.0289864	0.0649619	0.664955
178	BqoqFP	KqFuY2	LOMG	6class.Clostridia.id.1859	11	0.527217	0.264017	0.0458351	1.69 (1.01- 2.84)	0.571487	0.354632	0.107072	1.77 (0.88- 3.55)	1.0921	1.35348	0.440533	2.98 (0.21-42.31)	5.59854	9	0.779328	5.77962	10	0.833427	-0.0369795	0.0869014	0.680442
86	WQdClR	mjiCqu	LOMG	178genus.unknowngenus.id.1000005472	10	0.430781	0.219227	0.0494141	1.54 (1.00-2.36)	0.338204	0.288644	0.241318	1.40 (0.80-2.47)	1.0594	0.59995	0.115419	2.88 (0.89-9.35)	8.91704	8	0.349343	10.3232	9	0.324959	-0.0581499	0.051772	0.29393
106	8S76mA	gPtz8U	LOMG	196order.MollicutesRF9.id.11579	10	0.430781	0.219227	0.0494141	1.54 (1.00-2.36)	0.338204	0.290372	0.244129	1.40 (0.79-2.48)	1.0594	0.59995	0.115419	2.88 (0.89-9.35)	8.91704	8	0.349343	10.3232	9	0.324959	-0.0581499	0.051772	0.29393
153	MFpYsI	JNw78B	LOMG	47family.unknownfamily.id.1000005471	10	0.430781	0.219227	0.0494141	1.54 (1.00-2.36)	0.338204	0.302239	0.263142	1.40 (0.78-2.54)	1.0594	0.59995	0.115419	2.88 (0.89-9.35)	8.91704	8	0.349343	10.3232	9	0.324959	-0.0581499	0.051772	0.29393
137	bBzgSC	llNhQV	LOMG	32family.FamilyXIII.id.1957	8	-0.517926	0.263996	0.0497772	0.60 (0.36-1.00)	-0.57072	0.339258	0.0925182	0.57 (0.29-1.10)	-1.23292	0.77722	0.163762	0.29 (0.06-1.34)	1.88853	6	0.929659	2.8452	7	0.898944	0.0530845	0.0542735	0.365803
120	0hvWmy	ioQ0s0	LOMG	208phylum.Lentisphaerae.id.2238	9	0.284979	0.14658	0.0518719	1.33 (1.00-1.77)	0.210075	0.206597	0.309233	1.23 (0.82-1.85)	-0.357841	0.546149	0.533266	0.70 (0.24-2.04)	5.79525	7	0.56385	7.28813	8	0.505889	0.0980585	0.0802552	0.261315
4	qfZtDs	Onf47k	LOMG	103genus.Faecalibacterium.id.2057	9	0.419091	0.223017	0.0602189	1.52 (0.98-2.35)	0.259353	0.313601	0.408228	1.30 (0.70-2.40)	0.112053	0.433257	0.803361	1.12 (0.48-2.61)	5.45916	7	0.604115	6.14241	8	0.631283	0.0370909	0.044872	0.435734
179	J6HJlU	lVGZF2	LOMG	70genus.Alistipes.id.968	12	0.480079	0.257063	0.061824	1.62 (0.98- 2.67)	0.0966764	0.359604	0.788052	1.10 (0.54- 2.23)	2.18523	1.27668	0.117745	8.89 (0.73-108.58)	9.32442	10	0.501616	11.1824	11	0.428114	-0.102777	0.0754013	0.202763
205	VKTrcG	82Jccm	LOMG	94genus.Desulfovibrio.id.3173	10	0.34794	0.187885	0.0640432	1.42 (0.98-2.05)	0.341661	0.262912	0.193763	1.41 (0.84-2.36)	-0.175038	0.52538	0.747573	0.84 (0.30-2.35)	6.58874	8	0.581583	7.72492	9	0.562088	0.0564445	0.0529538	0.31757
160	eRZ2hO	18KyvW	LOMG	53genus..Eubacteriumbrachygroup.id.11296	10	-0.242234	0.133561	0.0697309	0.78 (0.60-1.02)	-0.0916436	0.182672	0.61589	0.91 (0.64-1.31)	-0.77068	0.515115	0.172987	0.46 (0.17-1.27)	7.79155	8	0.454093	8.91983	9	0.444707	0.069376	0.0653132	0.319153
74	iln4Fl	QzX7JX	LOMG	167genus.Turicibacter.id.2162	9	-0.373663	0.208016	0.0724433	0.69 (0.46-1.03)	-0.336891	0.279014	0.227266	0.71 (0.41-1.23)	-0.39916	0.857282	0.655633	0.67 (0.13-3.60)	6.95544	7	0.433535	6.95638	8	0.541347	0.00267261	0.0871757	0.976398
182	Ec4ue9	TaFdmA	LOMG	73genus.Anaerofilum.id.2053	11	-0.246896	0.137507	0.0725726	0.78 (0.60-1.02)	-0.167369	0.181451	0.356322	0.85 (0.59-1.21)	-0.0188146	0.69304	0.978934	0.98 (0.25-3.82)	7.0583	9	0.63105	7.17104	10	0.709205	-0.026301	0.0783284	0.744733
208	N93YnZ	SxOKee	LOMG	97genus.Eggerthella.id.819	9	-0.282782	0.161324	0.0796225	0.75 (0.55-1.03)	-0.247484	0.227357	0.276362	0.78 (0.50-1.22)	-0.450542	0.753758	0.568846	0.64 (0.15-2.79)	7.39161	7	0.389274	7.44658	8	0.489303	0.0191694	0.0840208	0.82605
19	gWoHIm	kkiQ2Z	LOMG	117genus.Lachnospira.id.2004	6	0.58473	0.335196	0.0810822	1.79 (0.93- 3.46)	0.497374	0.427585	0.244742	1.64 (0.71- 3.80)	-1.10662	1.94334	0.59951	0.33 (0.01-14.91)	1.07272	4	0.898576	1.85342	5	0.869032	0.103614	0.117267	0.426835
141	ICy5Iz	qSmurf	LOMG	36family.Oxalobacteraceae.id.2966	11	-0.239791	0.137547	0.0812741	0.79 (0.60-1.03)	-0.192717	0.186698	0.30196	0.82 (0.57-1.19)	0.592473	0.578604	0.332583	1.81 (0.58-5.62)	6.12842	9	0.726999	8.32135	10	0.59748	-0.107967	0.0729089	0.172783
22	QH6Vpa	nQtkyi	LOMG	11class.Lentisphaeria.id.2250	8	0.27287	0.156607	0.0814413	1.31 (0.97-1.79)	0.134381	0.215401	0.532715	1.14 (0.75-1.74)	-0.352867	0.542332	0.539376	0.70 (0.24-2.03)	5.73531	6	0.453485	7.18426	7	0.409951	0.0949394	0.0788714	0.274027
114	wXiCMS	YDRXpl	LOMG	202order.Victivallales.id.2254	8	0.27287	0.156607	0.0814413	1.31 (0.97-1.79)	0.134381	0.212029	0.526219	1.14 (0.75-1.73)	-0.352867	0.542332	0.539376	0.70 (0.24-2.03)	5.73531	6	0.453485	7.18426	7	0.409951	0.0949394	0.0788714	0.274027
164	VaSrgU	a7DxVT	LOMG	57genus..Eubacteriumhalliigroup.id.11338	16	0.322282	0.186587	0.0841238	1.38 (0.96-1.99)	0.246268	0.270937	0.363376	1.28 (0.75-2.18)	0.354422	0.406919	0.39845	1.43 (0.64-3.16)	15.0451	14	0.375077	15.0538	15	0.447551	-0.00290062	0.0323271	0.929775
81	WB7psf	pKG4lu	LOMG	173genus.unknowngenus.id.2041	12	0.352909	0.208086	0.0898902	1.42 (0.95-2.14)	0.234869	0.235423	0.318452	1.26 (0.80-2.01)	0.289439	0.63009	0.655798	1.34 (0.39-4.59)	19.0507	10	0.0396233	19.0727	11	0.0598015	0.00661524	0.0616115	0.916619
167	rvgTy7	be4Bsv	LOMG	5class.Betaproteobacteria.id.2867	11	0.450476	0.274338	0.10058	1.57 (0.92-2.69)	0.203795	0.360034	0.571364	1.23 (0.61-2.48)	-0.554268	0.981904	0.586216	0.57 (0.08-3.94)	10.4151	9	0.317938	11.7279	10	0.30368	0.070625	0.0663081	0.314568
165	30dYpM	1XwGPM	LOMG	58genus..Eubacteriumnodatumgroup.id.11297	11	0.183849	0.114819	0.109332	1.20 (0.96-1.51)	0.0464892	0.154645	0.763705	1.05 (0.77-1.42)	0.364601	0.50658	0.489958	1.44 (0.53-3.89)	6.216	9	0.718121	6.35021	10	0.785033	-0.0270202	0.0737567	0.722573
73	HXSP2H	39ILzW	LOMG	166genus.Terrisporobacter.id.11348	5	-0.362156	0.227975	0.112156	0.70 (0.45-1.09)	-0.219992	0.277244	0.427489	0.80 (0.47-1.38)	0.0141167	0.625721	0.983417	1.01 (0.30-3.46)	1.00667	3	0.799637	1.42364	4	0.840077	-0.0425801	0.0659413	0.564446
161	2SLtge	OISF5V	LOMG	54genus..Eubacteriumcoprostanoligenesgroup.id.11375	13	-0.481854	0.321161	0.133524	0.62 (0.33- 1.16)	-0.284426	0.357821	0.426681	0.75 (0.37- 1.52)	0.772755	1.23489	0.544231	2.17 (0.19-24.36)	20.8164	11	0.0353241	22.9101	12	0.0284992	-0.0827329	0.0786552	0.31543
199	8rxykP	bQO8nI	LOMG	89genus.Coprobacter.id.949	9	-0.308897	0.2164	0.153455	0.73 (0.48-1.12)	-0.304244	0.262337	0.246153	0.74 (0.44-1.23)	-1.00853	0.803557	0.249723	0.36 (0.08-1.76)	10.7891	7	0.148088	12.0511	8	0.148936	0.0818984	0.0905058	0.395596
145	9R7GGt	CpJVKX	LOMG	3class.Bacilli.id.1673	14	-0.347235	0.245432	0.15713	0.71 (0.44-1.14)	-0.058435	0.325476	0.857516	0.94 (0.50-1.79)	-0.911819	0.657573	0.190771	0.40 (0.11-1.46)	15.5839	12	0.211046	16.6982	13	0.213471	0.0425822	0.0459704	0.372547
192	5SyWwd	jHLt0z	LOMG	82genus.Butyricimonas.id.945	13	-0.258097	0.18327	0.159046	0.77 (0.54-1.11)	-0.179977	0.245302	0.463133	0.84 (0.52-1.35)	0.117404	0.607038	0.850167	1.12 (0.34-3.70)	5.74244	11	0.889985	6.16345	12	0.907619	-0.0352767	0.0543674	0.529745
93	dkwHiA	qjCWyI	LOMG	184order.Bacillales.id.1674	9	0.174242	0.126682	0.168999	1.19 (0.93-1.53)	0.148922	0.174234	0.392705	1.16 (0.82-1.63)	0.210433	0.588478	0.73119	1.23 (0.39-3.91)	7.37889	7	0.390524	7.38308	8	0.49592	-0.00548086	0.0869178	0.951483
48	LwZa9h	8jAosY	LOMG	143genus.Romboutsia.id.11347	14	0.278502	0.204404	0.173038	1.32 (0.89-1.97)	0.458039	0.27499	0.0957823	1.58 (0.92-2.71)	1.06522	0.469979	0.0427052	2.90 (1.15-7.29)	12.1623	12	0.432736	15.5445	13	0.274601	-0.0749677	0.0410382	0.0926971
62	L9d2TW	Ebc7By	LOMG	156genus.RuminococcaceaeUCG013.id.11370	11	0.320884	0.238345	0.178205	1.38 (0.86-2.20)	0.269819	0.336554	0.422721	1.31 (0.68-2.53)	0.485545	0.714554	0.513911	1.63 (0.40-6.59)	9.32348	9	0.407966	9.38565	10	0.495936	-0.0134478	0.0548915	0.811959
23	mgvTgu	Ddckyt	LOMG	120genus.LachnospiraceaeND3007group.id.11317	3	0.91587	0.6895	0.184076	2.50 (0.65-9.650000e+00)	0.595669	0.64188	0.353404	1.81 (0.52-6.380000e+00)	17.5756	8.47992	0.286183	42952550.95 (2.60-7.099676e+14)	0.230573	1	0.6311	4.10275	2	0.128558	-0.975636	0.495804	0.299322
202	Bew3RY	kXwTay	LOMG	91genus.Coprococcus2.id.11302	9	0.312602	0.237239	0.187615	1.37 (0.86-2.18)	0.290361	0.316903	0.359539	1.34 (0.72-2.49)	-1.20627	1.39058	0.414437	0.30 (0.02-4.57)	5.04106	7	0.654952	6.26985	8	0.617033	0.114209	0.103029	0.30427
95	BTHagf	H0PerS	LOMG	186order.Bifidobacteriales.id.432	13	-0.289469	0.219936	0.188124	0.75 (0.49- 1.15)	-0.277803	0.305374	0.362972	0.76 (0.42- 1.38)	2.30865	1.02821	0.046268	10.06 (1.34-75.49)	3.09947	11	0.989345	9.79057	12	0.634328	-0.171912	0.0664596	0.0252858
126	HlpGZ7	jfbKjQ	LOMG	22family.Bifidobacteriaceae.id.433	13	-0.289469	0.219936	0.188124	0.75 (0.49- 1.15)	-0.277803	0.311334	0.372233	0.76 (0.41- 1.39)	2.30865	1.02821	0.046268	10.06 (1.34-75.49)	3.09947	11	0.989345	9.79057	12	0.634328	-0.171912	0.0664596	0.0252858
169	hqBQnw	oZ6gnx	LOMG	61genus..Eubacteriumruminantiumgroup.id.11340	17	-0.229466	0.175266	0.190451	0.79 (0.56-1.12)	-0.320986	0.205522	0.118333	0.73 (0.48-1.09)	-0.0236542	0.667852	0.972213	0.98 (0.26-3.62)	25.5259	15	0.0433118	25.7002	16	0.0583955	-0.0201936	0.0630918	0.753332
66	OaH2YP	eBVSsx	LOMG	15class.Negativicutes.id.2164	11	0.336674	0.257181	0.190502	1.40 (0.85-2.32)	0.212172	0.345513	0.539164	1.24 (0.63-2.43)	-0.32041	0.881886	0.72475	0.73 (0.13-4.09)	7.88801	9	0.54547	8.49477	10	0.580625	0.0424212	0.0544595	0.456002
112	UlXkLf	COsspK	LOMG	200order.Selenomonadales.id.2165	11	0.336674	0.257181	0.190502	1.40 (0.85-2.32)	0.212172	0.352682	0.547444	1.24 (0.62-2.47)	-0.32041	0.881886	0.72475	0.73 (0.13-4.09)	7.88801	9	0.54547	8.49477	10	0.580625	0.0424212	0.0544595	0.456002
131	T9bjdv	tpHxGh	LOMG	27family.Defluviitaleaceae.id.1924	8	-0.277182	0.224388	0.216726	0.76 (0.49-1.18)	-0.392578	0.256592	0.126025	0.68 (0.41-1.12)	-0.422708	0.967907	0.67759	0.66 (0.10-4.37)	9.12315	6	0.16677	9.15981	7	0.241385	0.0187121	0.120507	0.881695
3	nr2BRV	BS1mRW	LOMG	102genus.Escherichia.Shigella.id.3504	10	0.309689	0.253247	0.221378	1.36 (0.83-2.24)	0.403117	0.310325	0.193939	1.50 (0.81-2.75)	0.901389	0.707017	0.238117	2.46 (0.62-9.85)	11.0109	8	0.201083	12.1204	9	0.206609	-0.0498995	0.055578	0.395494
97	Lbr2Zj	c3hq4g	LOMG	188order.Clostridiales.id.1863	12	0.309799	0.254128	0.22282	1.36 (0.83- 2.24)	0.377179	0.340117	0.267444	1.46 (0.75- 2.84)	1.35279	1.24063	0.301112	3.87 (0.34-44.01)	9.5298	10	0.482667	10.2675	11	0.506497	-0.0688301	0.0801371	0.410509
5	tV86pR	Bcjgf7	LOMG	104genus.FamilyXIIIAD3011group.id.11293	12	-0.266181	0.218874	0.223932	0.77 (0.50-1.18)	-0.176866	0.285012	0.534892	0.84 (0.48-1.46)	-1.00821	0.983267	0.329353	0.36 (0.05-2.51)	2.93558	10	0.9829	3.53478	11	0.981609	0.0624426	0.080667	0.456795
203	5ZKZy7	Knc7Hf	LOMG	92genus.Coprococcus3.id.11303	9	-0.313674	0.26466	0.23594	0.73 (0.44-1.23)	-0.459715	0.341096	0.177736	0.63 (0.32-1.23)	-0.497039	1.00609	0.636408	0.61 (0.08-4.37)	3.04125	7	0.88116	3.07693	8	0.929437	0.0120232	0.0636458	0.855525
58	xPayrd	DvylKk	LOMG	152genus.RuminococcaceaeUCG005.id.11363	14	0.244731	0.207667	0.238607	1.28 (0.85-1.92)	0.112363	0.282013	0.690311	1.12 (0.64-1.94)	-0.430652	0.58658	0.476943	0.65 (0.21-2.05)	11.6551	12	0.47376	13.168	13	0.434919	0.0584785	0.0475434	0.242265
183	GjHCE9	cUbxnW	LOMG	74genus.Anaerostipes.id.1991	12	0.27594	0.23586	0.242027	1.32 (0.83-2.09)	0.348242	0.308655	0.259211	1.42 (0.77-2.59)	-0.944777	0.791544	0.260186	0.39 (0.08-1.83)	2.10161	10	0.9955	4.71173	11	0.94432	0.0854886	0.0529149	0.137257
76	rxP2jy	YtKCuu	LOMG	169genus.unknowngenus.id.826	14	0.233268	0.204031	0.252916	1.26 (0.85-1.88)	0.348381	0.290937	0.231134	1.42 (0.80-2.51)	1.00628	0.505595	0.0698328	2.74 (1.02-7.37)	12.8046	12	0.3834	15.7176	13	0.264713	-0.0749902	0.0453863	0.124386
206	ujWSch	eCUAlm	LOMG	95genus.Dialister.id.2183	11	0.248174	0.218609	0.256275	1.28 (0.84- 1.97)	0.395931	0.319298	0.214973	1.49 (0.79- 2.78)	0.554957	0.900406	0.552938	1.74 (0.30-10.17)	8.99014	9	0.438185	9.1135	10	0.521367	-0.0231024	0.0657767	0.733501
190	Tz88X8	njqsbU	LOMG	80genus.Blautia.id.1992	13	0.291831	0.25855	0.259016	1.34 (0.81-2.22)	0.237264	0.299524	0.428279	1.27 (0.70-2.28)	-0.111551	0.563003	0.846553	0.89 (0.30-2.70)	17.2585	11	0.100459	18.2873	12	0.107242	0.0360101	0.0444697	0.435241
12	q29pjH	lTDEZZ	LOMG	110genus.Holdemanella.id.11393	9	-0.188687	0.167604	0.260254	0.83 (0.60-1.15)	-0.180968	0.233132	0.437604	0.83 (0.53-1.32)	-0.270966	0.427895	0.546692	0.76 (0.33-1.76)	4.71117	7	0.695162	4.75485	8	0.783428	0.0101334	0.0484883	0.84041
188	QkOp0X	I5G9M0	LOMG	79genus.Bilophila.id.3170	12	-0.238923	0.214665	0.265707	0.79 (0.52-1.20)	-0.204252	0.291312	0.483212	0.82 (0.46-1.44)	-0.238119	1.01015	0.818402	0.79 (0.11-5.71)	8.1461	10	0.614569	8.1461	11	0.70016	-6.20372e-05	0.0761338	0.999366
181	9fx1Vf	kxgb92	LOMG	72genus.Alloprevotella.id.961	5	-0.183098	0.167515	0.274382	0.83 (0.60-1.16)	-0.2678	0.200362	0.18136	0.77 (0.52-1.13)	-0.624749	1.44587	0.694848	0.54 (0.03-9.11)	0.796063	3	0.850408	0.890637	4	0.9259	0.0611478	0.198836	0.778555
138	fTQBPF	Gs1vje	LOMG	33family.Lachnospiraceae.id.1987	17	0.234623	0.216506	0.278507	1.26 (0.83-1.93)	0.407822	0.283851	0.15079	1.50 (0.86-2.62)	0.588285	0.540084	0.293235	1.80 (0.62-5.19)	18.8979	15	0.218399	19.5454	16	0.241396	-0.0259463	0.036191	0.484433
104	FhX9WR	bYICwt	LOMG	194order.Lactobacillales.id.1800	11	-0.308627	0.285257	0.279285	0.73 (0.42-1.28)	-0.0244249	0.35366	0.944939	0.98 (0.49-1.95)	-1.23834	0.663018	0.0946412	0.29 (0.08-1.06)	11.5268	9	0.241322	14.5358	10	0.149923	0.0715241	0.0466625	0.159691
8	wvTbRH	omat4l	LOMG	107genus.Fusicatenibacter.id.11305	19	-0.255965	0.238751	0.283676	0.77 (0.48- 1.24)	-0.194269	0.29113	0.504586	0.82 (0.47- 1.46)	0.908139	0.882629	0.317943	2.48 (0.44-13.99)	24.9383	17	0.0960981	27.6816	18	0.0670685	-0.080536	0.0588932	0.18928
46	dzhjKI	Q4kg3v	LOMG	141genus.Prevotella9.id.11183	14	-0.190656	0.179208	0.287383	0.83 (0.58-1.17)	-0.298413	0.240302	0.2143	0.74 (0.46-1.19)	0.205747	0.578317	0.728189	1.23 (0.40-3.82)	13.9693	12	0.302671	14.5768	13	0.334509	-0.0393621	0.0544882	0.483892
163	VqBEK1	FsT8jl	LOMG	56genus..Eubacteriumfissicatenagroup.id.14373	7	-0.165147	0.15633	0.290785	0.85 (0.62-1.15)	-0.195416	0.200453	0.329623	0.82 (0.56-1.22)	-0.226003	0.798809	0.788574	0.80 (0.17-3.82)	1.20107	5	0.944774	1.20711	6	0.976532	0.00837558	0.107815	0.941092
207	yhriqP	SLwXm8	LOMG	96genus.Dorea.id.1997	10	-0.385301	0.371157	0.29922	0.68 (0.33-1.41)	-0.663841	0.404997	0.101187	0.51 (0.23-1.14)	-1.88335	0.858224	0.0595048	0.15 (0.03-0.82)	13.7961	8	0.0872368	19.9454	9	0.0182524	0.114322	0.060541	0.0956711
20	PyHBw3	bnT236	LOMG	118genus.LachnospiraceaeFCS020group.id.11314	11	0.267386	0.260226	0.304178	1.31 (0.78-2.18)	0.433308	0.304381	0.154571	1.54 (0.85-2.80)	0.0117518	0.674263	0.986475	1.01 (0.27-3.79)	14.994	9	0.0910996	15.28	10	0.122184	0.021629	0.0522112	0.688383
40	3Xfk7y	LrUqbM	LOMG	136genus.Paraprevotella.id.962	12	-0.158017	0.154903	0.307678	0.85 (0.63-1.16)	-0.119177	0.205528	0.562011	0.89 (0.59-1.33)	-0.34731	0.51283	0.513614	0.71 (0.26-1.93)	4.39957	10	0.927527	4.54949	11	0.951011	0.0212306	0.054831	0.706721
168	8snWO5	qQZm9S	LOMG	60genus..Eubacteriumrectalegroup.id.14374	9	-0.376977	0.376532	0.316738	0.69 (0.33- 1.43)	-0.00703052	0.410659	0.986341	0.99 (0.44- 2.22)	0.571479	1.45047	0.705311	1.77 (0.10-30.40)	12.7026	7	0.0796936	13.539	8	0.0946016	-0.0603662	0.0889199	0.51902
54	Qhk2Ak	q7yrzV	LOMG	149genus.RuminococcaceaeUCG002.id.11360	22	-0.190446	0.19132	0.319526	0.83 (0.57-1.20)	0.112515	0.238874	0.637626	1.12 (0.70-1.79)	-0.732693	0.523854	0.177231	0.48 (0.17-1.34)	24.8676	20	0.206542	26.4023	21	0.191523	0.0432395	0.0389203	0.279757
94	qZNT9c	8dARY2	LOMG	185order.Bacteroidales.id.913	14	0.212833	0.214981	0.322171	1.24 (0.81-1.89)	0.244265	0.310935	0.432113	1.28 (0.69-2.35)	0.0947813	0.464296	0.841665	1.10 (0.44-2.73)	11.2739	12	0.505602	11.3562	13	0.581004	0.0100058	0.03488	0.77911
156	0jR22S	JbK39e	LOMG	4class.Bacteroidia.id.912	14	0.212833	0.214981	0.322171	1.24 (0.81-1.89)	0.244265	0.312617	0.434594	1.28 (0.69-2.36)	0.0947813	0.464296	0.841665	1.10 (0.44-2.73)	11.2739	12	0.505602	11.3562	13	0.581004	0.0100058	0.03488	0.77911
198	c812Qn	NCPCzN	LOMG	88genus.Collinsella.id.815	7	-0.286929	0.2953	0.331223	0.75 (0.42-1.34)	-0.321852	0.383753	0.40164	0.72 (0.34-1.54)	-0.271776	1.08702	0.812521	0.76 (0.09-6.42)	2.17049	5	0.825087	2.1707	6	0.903349	-0.00108526	0.0749216	0.989003
72	wuKkJ4	LFstjC	LOMG	165genus.Sutterella.id.2896	11	0.258705	0.267975	0.334339	1.30 (0.77-2.19)	0.284896	0.33374	0.3933	1.33 (0.69-2.56)	-0.641529	1.33449	0.642179	0.53 (0.04-7.20)	12.9694	9	0.163998	13.6543	10	0.189353	0.0610886	0.0886086	0.507942
159	8Q7Vo0	WAqJAc	LOMG	52genus..Clostridiuminnocuumgroup.id.14397	9	0.135015	0.141505	0.340014	1.14 (0.87- 1.51)	0.0405544	0.187291	0.828573	1.04 (0.72- 1.50)	0.881228	0.729772	0.266437	2.41 (0.58-10.09)	6.83224	7	0.446553	7.91866	8	0.441456	-0.0972068	0.0932607	0.331922
21	Pl7EUB	1pVL6b	LOMG	119genus.LachnospiraceaeNC2004group.id.11316	9	0.166843	0.175594	0.342029	1.18 (0.84-1.67)	0.185263	0.227968	0.416406	1.20 (0.77-1.88)	0.54625	0.73089	0.479185	1.73 (0.41-7.23)	4.22215	7	0.753865	4.50812	8	0.80862	-0.0437347	0.0817831	0.609371
166	SIyJP3	LZfelO	LOMG	59genus..Eubacteriumoxidoreducensgroup.id.11339	5	-0.34822	0.369558	0.346058	0.71 (0.34- 1.46)	-0.424299	0.297144	0.153313	0.65 (0.37- 1.17)	1.03613	1.04353	0.393946	2.82 (0.36-21.79)	8.23016	3	0.0414869	13.6017	4	0.00868115	-0.165311	0.11814	0.256201
147	F2rhDj	UCp5oK	LOMG	41family.Prevotellaceae.id.960	16	0.178816	0.189989	0.346607	1.20 (0.82- 1.74)	0.238642	0.255265	0.349849	1.27 (0.77- 2.09)	1.02728	0.66521	0.144816	2.79 (0.76-10.29)	7.67192	14	0.905709	9.44327	15	0.853224	-0.0616336	0.046309	0.204486
158	Tppdcf	bXlaXF	LOMG	51family.Victivallaceae.id.2255	12	0.141083	0.150346	0.348046	1.15 (0.86- 1.55)	-0.00155871	0.156892	0.992073	1.00 (0.73- 1.36)	1.1009	0.653246	0.122836	3.01 (0.84-10.82)	15.3388	10	0.120189	18.8154	11	0.0644894	-0.141682	0.0941102	0.163112
53	iWpcIm	LsFtHi	LOMG	148genus.RuminococcaceaeNK4A214group.id.11358	13	0.233574	0.255728	0.361047	1.26 (0.77-2.09)	0.153623	0.314422	0.625133	1.17 (0.63-2.16)	-0.469891	0.926213	0.621943	0.63 (0.10-3.84)	15.0132	11	0.181891	15.8678	12	0.197367	0.0538239	0.0680218	0.445511
42	FHvA4M	3ynBre	LOMG	138genus.Peptococcus.id.2037	12	-0.1222	0.140553	0.384614	0.88 (0.67-1.17)	-0.245797	0.188851	0.193074	0.78 (0.54-1.13)	-0.528749	0.531155	0.342984	0.59 (0.21-1.67)	10.0177	10	0.438946	10.6488	11	0.473137	0.0554384	0.0698435	0.445766
2	f12UqA	Z2egem	LOMG	101genus.ErysipelotrichaceaeUCG003.id.11384	17	-0.153395	0.177529	0.387558	0.86 (0.61-1.21)	-0.160216	0.239245	0.503067	0.85 (0.53-1.36)	0.407381	0.491233	0.419935	1.50 (0.57-3.94)	8.90713	15	0.882323	10.4061	16	0.844579	-0.052857	0.0431727	0.239715
88	RHPfFP	4zfJti	LOMG	17family.Acidaminococcaceae.id.2166	7	0.295011	0.343791	0.390831	1.34 (0.68-2.63)	-0.0284992	0.385656	0.941092	0.97 (0.46-2.07)	-0.145835	1.10956	0.900556	0.86 (0.10-7.61)	10.1309	5	0.0716106	10.4908	6	0.105449	0.0440389	0.104494	0.690931
51	CUJ164	MNrudE	LOMG	146genus.Ruminiclostridium6.id.11356	15	0.151935	0.178492	0.39465	1.16 (0.82-1.65)	0.165746	0.243314	0.495744	1.18 (0.73-1.90)	0.795454	0.454212	0.10344	2.22 (0.91-5.40)	6.24855	13	0.936637	8.6224	14	0.854453	-0.0667605	0.0433305	0.147365
149	NqnGfg	plw0yJ	LOMG	43family.Rikenellaceae.id.967	21	0.228036	0.268679	0.396031	1.26 (0.74-2.13)	-0.0296682	0.292542	0.919221	0.97 (0.55-1.72)	-0.145704	0.846507	0.865161	0.86 (0.16-4.54)	41.8758	19	0.00184207	42.3558	20	0.00248488	0.0272643	0.0584258	0.646058
43	ZZKWi9	EYst4r	LOMG	139genus.Phascolarctobacterium.id.2168	11	-0.166676	0.204242	0.414459	0.85 (0.57-1.26)	-0.256661	0.256131	0.316309	0.77 (0.47-1.28)	-1.11173	0.905524	0.250693	0.33 (0.06-1.94)	3.16546	9	0.957372	4.31305	10	0.932122	0.083205	0.0776703	0.311938
27	ZaXyAO	mhiAtF	LOMG	124genus.LachnospiraceaeUCG008.id.11328	10	0.150498	0.184765	0.415337	1.16 (0.81-1.67)	0.155487	0.235781	0.509604	1.17 (0.74-1.85)	-0.643333	0.904371	0.497076	0.53 (0.09-3.09)	9.66827	8	0.289085	10.6409	9	0.301127	0.082349	0.0917929	0.395851
85	cKBj4M	l9D5g6	LOMG	177genus.unknowngenus.id.1000001215	6	-0.155252	0.191548	0.417645	0.86 (0.59-1.25)	-0.212838	0.247088	0.389026	0.81 (0.50-1.31)	-0.178888	0.534081	0.754494	0.84 (0.29-2.38)	3.06917	4	0.546317	3.07142	5	0.688975	0.00303689	0.0640562	0.964459
103	o1NkoH	tZqMZj	LOMG	193order.Gastranaerophilales.id.1591	6	-0.155252	0.191548	0.417645	0.86 (0.59-1.25)	-0.212838	0.239651	0.374477	0.81 (0.51-1.29)	-0.178888	0.534081	0.754494	0.84 (0.29-2.38)	3.06917	4	0.546317	3.07142	5	0.688975	0.00303689	0.0640562	0.964459
152	yLyu0d	jLzlbU	LOMG	46family.unknownfamily.id.1000001214	6	-0.155252	0.191548	0.417645	0.86 (0.59-1.25)	-0.212838	0.245775	0.386497	0.81 (0.50-1.31)	-0.178888	0.534081	0.754494	0.84 (0.29-2.38)	3.06917	4	0.546317	3.07142	5	0.688975	0.00303689	0.0640562	0.964459
38	SlyjRa	yFqrmd	LOMG	134genus.Oxalobacter.id.2978	9	-0.109336	0.13884	0.430993	0.90 (0.68-1.18)	-0.108676	0.178498	0.542632	0.90 (0.63-1.27)	-0.176331	0.646933	0.793054	0.84 (0.24-2.98)	3.76674	7	0.806218	3.77798	8	0.876579	0.0101202	0.0954482	0.918535
25	bPOO4f	5PWFov	LOMG	122genus.LachnospiraceaeUCG001.id.11321	11	0.149732	0.192895	0.43761	1.16 (0.80- 1.70)	0.0470641	0.255811	0.854029	1.05 (0.63- 1.73)	0.801519	0.855276	0.373148	2.23 (0.42-11.92)	2.78028	9	0.972373	3.39217	10	0.970634	-0.0615432	0.0786765	0.454166
80	AaOWyd	GTgX2x	LOMG	172genus.unknowngenus.id.2001	8	-0.244223	0.314894	0.438002	0.78 (0.42- 1.45)	-0.242438	0.332411	0.465797	0.78 (0.41- 1.51)	1.40609	0.929845	0.181246	4.08 (0.66-25.24)	9.0163	6	0.172664	14.1897	7	0.0479081	-0.185256	0.099844	0.112933
194	SwXLEJ	jaIkf4	LOMG	84genus.CandidatusSoleaferrea.id.11350	9	0.134957	0.175671	0.442345	1.14 (0.81-1.61)	0.116768	0.221062	0.597352	1.12 (0.73-1.73)	-2.37349	1.96739	0.266842	0.09 (0.00-4.40)	1.95056	7	0.962526	3.58929	8	0.89215	0.230923	0.18039	0.241287
110	ZSCtIP	jjvvAz	LOMG	19family.Alcaligenaceae.id.2875	13	0.212668	0.277368	0.443239	1.24 (0.72-2.13)	0.195802	0.345127	0.570487	1.22 (0.62-2.39)	-0.198975	1.21566	0.872955	0.82 (0.08-8.88)	16.6238	11	0.119506	16.8074	12	0.156987	0.0272107	0.0780691	0.734009
96	BBrwP9	ZjCMnZ	LOMG	187order.Burkholderiales.id.2874	10	0.240817	0.31535	0.445076	1.27 (0.69-2.36)	0.0982922	0.375775	0.793651	1.10 (0.53-2.30)	-0.848014	1.05567	0.445012	0.43 (0.05-3.39)	11.2409	8	0.188417	12.8793	9	0.168145	0.0787169	0.0728992	0.311705
195	NOMZIK	N0Vsqj	LOMG	85genus.Catenibacterium.id.2153	5	0.164252	0.220892	0.457128	1.18 (0.76- 1.82)	0.0427383	0.222728	0.847832	1.04 (0.67- 1.61)	1.72481	2.08656	0.469058	5.61 (0.09-335.11)	6.01772	3	0.110751	7.15404	4	0.127968	-0.211498	0.281002	0.506332
9	dhudhH	ZvO55d	LOMG	108genus.Gordonibacter.id.821	12	-0.106041	0.143883	0.461128	0.90 (0.68-1.19)	-0.126359	0.154357	0.413004	0.88 (0.65-1.19)	-0.242112	0.659772	0.721293	0.78 (0.22-2.86)	18.522	10	0.0467707	18.6051	11	0.06856	0.0214249	0.101142	0.836495
116	OauIIF	PU34Of	LOMG	204phylum.Bacteroidetes.id.905	11	0.170325	0.231573	0.462028	1.19 (0.75-1.87)	0.12166	0.321451	0.705081	1.13 (0.60-2.12)	-0.0187289	0.478596	0.969639	0.98 (0.38-2.51)	7.61495	9	0.573366	7.81869	10	0.646542	0.0172266	0.038165	0.662401
37	VTsFMJ	JnAo8p	LOMG	133genus.Oscillospira.id.2064	8	0.174454	0.237237	0.462122	1.19 (0.75- 1.90)	0.0152508	0.300282	0.959494	1.02 (0.56- 1.83)	0.968765	1.00696	0.37317	2.63 (0.37-18.96)	3.12427	6	0.793096	3.78307	7	0.804397	-0.0777575	0.0958	0.447979
170	q7pYVn	y5eS6O	LOMG	62genus..Eubacteriumventriosumgroup.id.11341	12	-0.21712	0.295574	0.4626	0.80 (0.45-1.44)	-0.41127	0.310207	0.184909	0.66 (0.36-1.22)	-0.988154	1.25999	0.451068	0.37 (0.03-4.40)	18.3283	10	0.0496714	19.0571	11	0.0600765	0.0607028	0.0962673	0.542466
187	XMsNHm	4kKfTw	LOMG	78genus.Bifidobacterium.id.436	14	-0.145865	0.202979	0.472373	0.86 (0.58-1.29)	-0.20987	0.269091	0.435436	0.81 (0.48-1.37)	0.519465	0.62443	0.42171	1.68 (0.49-5.72)	7.56973	12	0.817787	8.83915	13	0.78498	-0.0495306	0.0439613	0.281901
52	rPnuCr	KWnQkp	LOMG	147genus.Ruminiclostridium9.id.11357	9	-0.202639	0.283027	0.47401	0.82 (0.47- 1.42)	-0.385475	0.390503	0.323581	0.68 (0.32- 1.46)	0.188244	1.24375	0.883968	1.21 (0.11-13.82)	7.8093	7	0.34971	7.92624	8	0.440708	-0.0271214	0.0837679	0.755572
13	fyJpu9	gWSNvR	LOMG	111genus.Holdemania.id.2157	15	0.120107	0.169182	0.477747	1.13 (0.81-1.57)	0.025582	0.2137	0.904713	1.03 (0.67-1.56)	0.300764	0.511496	0.566602	1.35 (0.50-3.68)	17.3073	13	0.185634	17.4953	14	0.230743	-0.0189857	0.050525	0.713149
128	jDS2Hz	X4xl0b	LOMG	24family.Clostridiaceae1.id.1869	10	-0.17007	0.247701	0.492339	0.84 (0.52-1.37)	-0.242328	0.31298	0.438776	0.78 (0.42-1.45)	-0.569633	0.722905	0.453423	0.57 (0.14-2.33)	3.50443	8	0.898846	3.85057	9	0.92097	0.0310602	0.0527936	0.572539
150	BYP7Ki	DSSDIJ	LOMG	44family.Ruminococcaceae.id.2050	10	0.168014	0.248151	0.498366	1.18 (0.73-1.92)	0.166948	0.345174	0.628626	1.18 (0.60-2.32)	-0.491146	0.516469	0.369462	0.61 (0.22-1.68)	7.56063	8	0.477521	9.63722	9	0.380644	0.0666758	0.0462693	0.187544
77	eT8IYY	bZaZGF	LOMG	16class.Verrucomicrobiae.id.4029	11	-0.16701	0.248501	0.501538	0.85 (0.52- 1.38)	-0.156303	0.291549	0.59188	0.86 (0.48- 1.51)	1.60297	0.754646	0.0626158	4.97 (1.13-21.80)	8.33067	9	0.501197	14.2837	10	0.16044	-0.14434	0.0591585	0.0373719
113	kBNiiJ	ebNPN3	LOMG	201order.Verrucomicrobiales.id.4030	11	-0.16701	0.248501	0.501538	0.85 (0.52- 1.38)	-0.156303	0.305776	0.609232	0.86 (0.47- 1.56)	1.60297	0.754646	0.0626158	4.97 (1.13-21.80)	8.33067	9	0.501197	14.2837	10	0.16044	-0.14434	0.0591585	0.0373719
157	yw8RZK	A6T0KK	LOMG	50family.Verrucomicrobiaceae.id.4036	11	-0.16697	0.24854	0.501709	0.85 (0.52- 1.38)	-0.156118	0.304949	0.608687	0.86 (0.47- 1.56)	1.60422	0.754792	0.0624888	4.97 (1.13-21.84)	8.32536	9	0.501719	14.2842	10	0.160419	-0.144418	0.0591616	0.0372991
177	jcWflc	ebhFxG	LOMG	69genus.Akkermansia.id.4037	11	-0.166219	0.248434	0.503452	0.85 (0.52- 1.38)	-0.155353	0.308797	0.614901	0.86 (0.47- 1.57)	1.60828	0.753582	0.0616017	4.99 (1.14-21.87)	8.2879	9	0.505414	14.2892	10	0.160204	-0.144786	0.0591024	0.0367715
122	BoOUlH	RboynT	LOMG	20family.Bacteroidaceae.id.917	9	0.190173	0.285453	0.505274	1.21 (0.69-2.12)	0.176144	0.380798	0.643676	1.19 (0.57-2.52)	-1.2591	1.52387	0.435915	0.28 (0.01-5.63)	6.74652	7	0.455741	7.6839	8	0.46494	0.0941698	0.0972643	0.365206
185	fQKpoe	Cb15w2	LOMG	76genus.Bacteroides.id.918	9	0.190173	0.285453	0.505274	1.21 (0.69-2.12)	0.176144	0.393637	0.65453	1.19 (0.55-2.58)	-1.2591	1.52387	0.435915	0.28 (0.01-5.63)	6.74652	7	0.455741	7.6839	8	0.46494	0.0941698	0.0972643	0.365206
175	1EKNJ7	KIoK1s	LOMG	67genus.Actinomyces.id.423	7	0.131993	0.199059	0.507278	1.14 (0.77-1.69)	0.163258	0.266158	0.539621	1.18 (0.70-1.98)	-0.150372	0.533511	0.78935	0.86 (0.30-2.45)	3.51656	5	0.620883	3.84198	6	0.698051	0.0331242	0.0580668	0.59305
50	MaMvSP	m8soxD	LOMG	145genus.Ruminiclostridium5.id.11355	10	-0.193822	0.292545	0.507626	0.82 (0.46-1.46)	-0.115708	0.383631	0.762946	0.89 (0.42-1.89)	-0.965475	1.2613	0.465977	0.38 (0.03-4.51)	9.4317	8	0.307196	9.89998	9	0.358643	0.0513291	0.0814448	0.546119
69	NW2LW9	L7goHh	LOMG	162genus.Slackia.id.825	6	-0.137747	0.209599	0.511056	0.87 (0.58-1.31)	0.0125627	0.257823	0.961138	1.01 (0.61-1.68)	-2.29373	1.14212	0.11502	0.10 (0.01-0.95)	1.48985	4	0.828439	5.17317	5	0.395114	0.224374	0.11691	0.127389
56	d9hZ3i	ECveqr	LOMG	150genus.RuminococcaceaeUCG003.id.11361	10	-0.193984	0.295722	0.511845	0.82 (0.46-1.47)	-0.125202	0.337334	0.710525	0.88 (0.46-1.71)	0.229156	0.939431	0.813424	1.26 (0.20-7.93)	14.0879	8	0.079502	14.4886	9	0.105974	-0.0340958	0.0714772	0.646109
204	4S7nke	20BVKN	LOMG	93genus.DefluviitaleaceaeUCG011.id.11287	7	-0.152457	0.234699	0.51596	0.86 (0.54-1.36)	-0.203923	0.282854	0.470943	0.82 (0.47-1.42)	-0.307222	0.896427	0.745748	0.74 (0.13-4.26)	7.87356	5	0.163343	7.92467	6	0.243674	0.0186722	0.103639	0.864097
121	BbmXyd	vSkgiP	LOMG	209phylum.Proteobacteria.id.2375	12	-0.167905	0.262928	0.523085	0.85 (0.50-1.42)	-0.174584	0.349459	0.617369	0.84 (0.42-1.67)	-0.742089	0.810768	0.38158	0.48 (0.10-2.33)	11.9493	10	0.288462	12.6223	11	0.318723	0.0389763	0.0519349	0.470254
210	PktF4g	ym01HD	LOMG	99genus.Enterorhabdus.id.820	5	-0.187554	0.298715	0.530088	0.83 (0.46-1.49)	0.191129	0.317585	0.547294	1.21 (0.65-2.26)	0.182538	0.809299	0.836042	1.20 (0.25-5.86)	6.42261	3	0.0927649	6.96047	4	0.137992	-0.0545431	0.108818	0.650677
201	Oi6yAD	GuVWnx	LOMG	90genus.Coprococcus1.id.11301	12	0.132583	0.213166	0.533963	1.14 (0.75-1.73)	-0.0633332	0.288145	0.82603	0.94 (0.53-1.65)	0.191205	0.519178	0.720338	1.21 (0.44-3.35)	10.7888	10	0.374206	10.8056	11	0.459688	-0.00491241	0.0393511	0.903128
124	1ULuGv	BfCqGQ	LOMG	211phylum.Verrucomicrobia.id.3982	11	0.161147	0.259347	0.534363	1.17 (0.71- 1.95)	0.572307	0.293867	0.0514742	1.77 (1.00- 3.15)	1.8964	0.563451	0.00831363	6.66 (2.21-20.10)	5.34404	9	0.803346	16.2504	10	0.0926844	-0.171368	0.0518906	0.00919342
29	iMzs2Z	6bUQSC	LOMG	126genus.Lactobacillus.id.1837	9	-0.107625	0.173417	0.534854	0.90 (0.64-1.26)	0.0296577	0.229029	0.896967	1.03 (0.66-1.61)	-0.0899956	0.540209	0.8724	0.91 (0.32-2.63)	7.57887	7	0.371188	7.58017	8	0.475516	-0.00205427	0.0593326	0.973347
6	tdBP4m	utA5Io	LOMG	105genus.FamilyXIIIUCG001.id.11294	8	0.149954	0.246713	0.543315	1.16 (0.72-1.88)	0.131068	0.318171	0.680382	1.14 (0.61-2.13)	-0.821795	0.678415	0.271303	0.44 (0.12-1.66)	1.78932	6	0.938019	4.15373	7	0.761911	0.090926	0.0591326	0.175047
34	38XeKe	TZbs9m	LOMG	130genus.Odoribacter.id.952	6	-0.192826	0.318769	0.54524	0.82 (0.44-1.54)	-0.318859	0.393697	0.417993	0.73 (0.34-1.57)	-0.458423	1.02751	0.678574	0.63 (0.08-4.74)	2.80513	4	0.590947	2.87907	5	0.718624	0.0216223	0.0795221	0.799154
89	edxLTT	Flzpva	LOMG	180genus.unknowngenus.id.1000006162	13	-0.0846841	0.143993	0.556456	0.92 (0.69-1.22)	-0.12759	0.181383	0.48179	0.88 (0.62-1.26)	0.736038	0.551298	0.208817	2.09 (0.71-6.15)	12.5222	11	0.325696	15.2098	12	0.230162	-0.0968869	0.0630559	0.152661
107	Fw0JZp	ppFUjd	LOMG	197order.NB1n.id.3953	13	-0.0846841	0.143993	0.556456	0.92 (0.69-1.22)	-0.12759	0.176735	0.47034	0.88 (0.62-1.24)	0.736038	0.551298	0.208817	2.09 (0.71-6.15)	12.5222	11	0.325696	15.2098	12	0.230162	-0.0968869	0.0630559	0.152661
154	6QEeFj	Y7W916	LOMG	48family.unknownfamily.id.1000006161	13	-0.0846841	0.143993	0.556456	0.92 (0.69-1.22)	-0.12759	0.18371	0.487358	0.88 (0.61-1.26)	0.736038	0.551298	0.208817	2.09 (0.71-6.15)	12.5222	11	0.325696	15.2098	12	0.230162	-0.0968869	0.0630559	0.152661
136	uouEss	bSxBaP	LOMG	31family.FamilyXI.id.1936	8	0.0800632	0.136635	0.557899	1.08 (0.83-1.42)	-0.0715507	0.169045	0.672102	0.93 (0.67-1.30)	-0.281333	0.949369	0.776962	0.75 (0.12-4.85)	7.54048	6	0.273738	7.72699	7	0.357282	0.0479356	0.124431	0.713347
59	nyLx4P	2vI1uS	LOMG	153genus.RuminococcaceaeUCG009.id.11366	11	-0.126619	0.218669	0.562561	0.88 (0.57- 1.35)	0.27405	0.248407	0.269926	1.32 (0.81- 2.14)	0.838464	0.95885	0.404605	2.31 (0.35-15.15)	14.3811	9	0.109401	16.088	10	0.097142	-0.097345	0.0941853	0.32832
180	qZfXha	XMaKUM	LOMG	71genus.Allisonella.id.2174	6	0.157798	0.282154	0.575984	1.17 (0.67- 2.04)	-0.117011	0.228324	0.608316	0.89 (0.57- 1.39)	0.966308	2.184	0.681035	2.63 (0.04-189.98)	17.3767	4	0.00163285	17.9843	5	0.00296614	-0.119735	0.320158	0.727394
57	Q3HaD9	Hu4coc	LOMG	151genus.RuminococcaceaeUCG004.id.11362	11	-0.112469	0.201418	0.576582	0.89 (0.60-1.33)	0.106642	0.263221	0.685371	1.11 (0.66-1.86)	-0.506487	1.17283	0.676012	0.60 (0.06-6.00)	11.3692	9	0.251251	11.5165	10	0.318717	0.0337449	0.0988067	0.740548
11	NTfyO3	4yKLnd	LOMG	10class.Gammaproteobacteria.id.3303	6	-0.16954	0.304124	0.577205	0.84 (0.47-1.53)	-0.215121	0.397184	0.588084	0.81 (0.37-1.76)	-0.232245	0.931802	0.815448	0.79 (0.13-4.92)	2.15201	4	0.707824	2.15708	5	0.827011	0.00497777	0.0699202	0.946662
91	1pQIcb	MJ9OqE	LOMG	182genus.Victivallis.id.2256	11	-0.075141	0.136436	0.581812	0.93 (0.71-1.21)	0.00287348	0.171877	0.986661	1.00 (0.72-1.40)	-1.59765	0.752815	0.0628089	0.20 (0.05-0.89)	9.92503	9	0.356589	14.5508	10	0.149318	0.209054	0.102073	0.0708338
184	IfKsSE	ttnhGI	LOMG	75genus.Anaerotruncus.id.2054	12	0.131857	0.239459	0.581877	1.14 (0.71-1.82)	0.17585	0.306024	0.565543	1.19 (0.65-2.17)	0.495081	0.746884	0.522404	1.64 (0.38-7.09)	8.89642	10	0.541961	9.16002	11	0.607125	-0.025556	0.0497757	0.618808
63	9kHz6z	p9OEQr	LOMG	157genus.RuminococcaceaeUCG014.id.11371	10	0.130496	0.248494	0.59948	1.14 (0.70-1.85)	0.181692	0.318788	0.568713	1.20 (0.64-2.24)	0.501621	0.688527	0.487058	1.65 (0.43-6.37)	10.8057	8	0.212956	11.2623	9	0.258158	-0.0324086	0.0557392	0.57696
102	FnIUq6	jCNnGX	LOMG	192order.Erysipelotrichales.id.2148	13	0.137507	0.263168	0.601317	1.15 (0.69- 1.92)	0.220532	0.356868	0.536598	1.25 (0.62- 2.51)	1.82712	1.04878	0.109336	6.22 (0.80-48.56)	11.5104	11	0.401546	14.3842	12	0.276852	-0.107707	0.0649927	0.125692
135	ZcE8Uk	8O9cNG	LOMG	30family.Erysipelotrichaceae.id.2149	13	0.137507	0.263168	0.601317	1.15 (0.69- 1.92)	0.220532	0.340085	0.516687	1.25 (0.64- 2.43)	1.82712	1.04878	0.109336	6.22 (0.80-48.56)	11.5104	11	0.401546	14.3842	12	0.276852	-0.107707	0.0649927	0.125692
211	9t0NAZ	qOXE7U	LOMG	9class.Erysipelotrichia.id.2147	13	0.137507	0.263168	0.601317	1.15 (0.69- 1.92)	0.220532	0.345639	0.523447	1.25 (0.63- 2.45)	1.82712	1.04878	0.109336	6.22 (0.80-48.56)	11.5104	11	0.401546	14.3842	12	0.276852	-0.107707	0.0649927	0.125692
108	Ve1gns	xpzhGU	LOMG	198order.Pasteurellales.id.3688	14	-0.0956299	0.190502	0.615675	0.91 (0.63-1.32)	-0.123825	0.229944	0.590231	0.88 (0.56-1.39)	0.70289	0.381771	0.090446	2.02 (0.96-4.27)	14.8565	12	0.249378	21.5127	13	0.0633868	-0.101171	0.0436325	0.0388577
142	xTw6Et	LpvEWN	LOMG	37family.Pasteurellaceae.id.3689	14	-0.0956299	0.190502	0.615675	0.91 (0.63-1.32)	-0.123825	0.236275	0.600228	0.88 (0.56-1.40)	0.70289	0.381771	0.090446	2.02 (0.96-4.27)	14.8565	12	0.249378	21.5127	13	0.0633868	-0.101171	0.0436325	0.0388577
87	yZsdN8	YOav6Q	LOMG	179genus.unknowngenus.id.1000005479	8	-0.0970978	0.193938	0.616608	0.91 (0.62-1.33)	-0.107345	0.253394	0.671837	0.90 (0.55-1.48)	0.228204	0.861998	0.800071	1.26 (0.23-6.81)	5.7976	6	0.446241	5.9476	7	0.54588	-0.0320383	0.0827199	0.711892
125	vmKxh2	FzTVqI	LOMG	21family.BacteroidalesS24.7group.id.11173	8	-0.0970978	0.193938	0.616608	0.91 (0.62-1.33)	-0.107345	0.246348	0.663023	0.90 (0.55-1.46)	0.228204	0.861998	0.800071	1.26 (0.23-6.81)	5.7976	6	0.446241	5.9476	7	0.54588	-0.0320383	0.0827199	0.711892
146	Sd7M02	Wep80j	LOMG	40family.Porphyromonadaceae.id.943	10	-0.140729	0.281455	0.617071	0.87 (0.50-1.51)	-0.376472	0.380547	0.32252	0.69 (0.33-1.45)	-0.816256	1.0764	0.470008	0.44 (0.05-3.65)	7.02993	8	0.533407	7.45269	9	0.590097	0.0431242	0.0663246	0.533786
10	64bpaG	Nns2Rc	LOMG	109genus.Haemophilus.id.3698	9	0.101471	0.208444	0.626398	1.11 (0.74-1.67)	0.140492	0.251712	0.576745	1.15 (0.70-1.88)	0.670327	0.473497	0.199783	1.95 (0.77-4.95)	8.49509	7	0.290965	10.6237	8	0.223946	-0.0717947	0.05421	0.226979
92	HFyaup	mjBacF	LOMG	183order.Actinomycetales.id.420	5	0.123244	0.256415	0.630772	1.13 (0.68-1.87)	0.0444623	0.297076	0.881028	1.05 (0.58-1.87)	-0.635646	0.601173	0.367965	0.53 (0.16-1.72)	2.81206	3	0.421518	4.69767	4	0.319747	0.0849817	0.061887	0.263331
99	JRJXtg	wwoC1s	LOMG	18family.Actinomycetaceae.id.421	5	0.122818	0.25612	0.631559	1.13 (0.68-1.87)	0.0432903	0.296159	0.883785	1.04 (0.58-1.87)	-0.636693	0.600456	0.366793	0.53 (0.16-1.72)	2.8057	3	0.422563	4.69885	4	0.319615	0.0851587	0.0618921	0.262571
151	xYOavP	u5vM4S	LOMG	45family.Streptococcaceae.id.1850	15	-0.100186	0.211798	0.636193	0.90 (0.60- 1.37)	0.0189229	0.28192	0.946485	1.02 (0.59- 1.77)	0.727955	0.830302	0.396543	2.07 (0.41-10.54)	6.05258	13	0.944218	7.11662	14	0.930123	-0.0670983	0.0650479	0.321106
132	wDAGiI	H6xmy8	LOMG	28family.Desulfovibrionaceae.id.3169	9	0.146222	0.314197	0.641657	1.16 (0.63-2.14)	0.140733	0.375139	0.70755	1.15 (0.55-2.40)	0.521658	0.860578	0.563533	1.68 (0.31-9.10)	12.5967	7	0.0825666	12.9985	8	0.111902	-0.0319955	0.0677107	0.650925
209	hzWVU4	QORsf3	LOMG	98genus.Eisenbergiella.id.11304	11	0.0783007	0.1689	0.64294	1.08 (0.78-1.51)	0.128353	0.2054	0.532041	1.14 (0.76-1.70)	-1.1992	1.37617	0.406177	0.30 (0.02-4.47)	11.0917	9	0.269474	12.1702	10	0.273826	0.132082	0.141194	0.373968
144	zGZ8CT	mAfkeH	LOMG	39family.Peptostreptococcaceae.id.2042	14	0.107981	0.234521	0.645204	1.11 (0.70-1.76)	0.173765	0.281204	0.536621	1.19 (0.69-2.06)	1.01887	0.474415	0.0528657	2.77 (1.09-7.02)	13.748	12	0.317089	18.9739	13	0.123914	-0.0777938	0.0364243	0.0539974
26	r28mHN	rSkIno	LOMG	123genus.LachnospiraceaeUCG004.id.11324	13	-0.103081	0.229297	0.653033	0.90 (0.58-1.41)	0.240873	0.305836	0.430937	1.27 (0.70-2.32)	-0.858078	0.89285	0.357174	0.42 (0.07-2.44)	12.7499	11	0.309983	13.6385	12	0.324386	0.0514923	0.0588105	0.399983
1	pS8hOa	UpQHIt	LOMG	100genus.Erysipelatoclostridium.id.11381	13	0.0769955	0.173924	0.657985	1.08 (0.77-1.52)	-0.0631067	0.238174	0.79104	0.94 (0.59-1.50)	1.01269	0.657312	0.151661	2.75 (0.76-9.98)	9.02586	11	0.619505	11.2048	12	0.511453	-0.0811959	0.0550061	0.167954
75	bOuhjK	QQfNkc	LOMG	168genus.Tyzzerella3.id.11335	11	0.0599063	0.136758	0.661353	1.06 (0.81-1.39)	0.052341	0.182178	0.773878	1.05 (0.74-1.51)	0.800771	0.762379	0.320938	2.23 (0.50-9.92)	4.09178	9	0.905269	5.06753	10	0.886621	-0.108973	0.110318	0.34906
101	jzvPMh	W8KPNX	LOMG	191order.Enterobacteriales.id.3468	7	-0.134547	0.307546	0.66176	0.87 (0.48- 1.60)	-0.394387	0.386885	0.308017	0.67 (0.32- 1.44)	1.22032	1.96023	0.560874	3.39 (0.07-157.96)	6.19687	5	0.287531	6.80533	6	0.339226	-0.101235	0.144484	0.514766
133	3wTrKU	q2vNgk	LOMG	29family.Enterobacteriaceae.id.3469	7	-0.134547	0.307546	0.66176	0.87 (0.48- 1.60)	-0.394387	0.388868	0.310491	0.67 (0.31- 1.44)	1.22032	1.96023	0.560874	3.39 (0.07-157.96)	6.19687	5	0.287531	6.80533	6	0.339226	-0.101235	0.144484	0.514766
33	OAXgsi	13WcK8	LOMG	12class.Melainabacteria.id.1589	6	-0.0835251	0.191889	0.66336	0.92 (0.63-1.34)	-0.158372	0.239209	0.50793	0.85 (0.53-1.36)	-0.386917	0.544878	0.516849	0.68 (0.23-1.98)	4.24963	4	0.373275	4.629	5	0.462812	0.0387598	0.064863	0.582315
24	FZ6P76	JKAwUK	LOMG	121genus.LachnospiraceaeNK4A136group.id.11319	13	0.0853311	0.206254	0.67908	1.09 (0.73-1.63)	0.0976142	0.277407	0.724928	1.10 (0.64-1.90)	0.132118	0.426651	0.762605	1.14 (0.49-2.63)	7.14474	11	0.787244	7.16043	12	0.846832	-0.00395801	0.0315956	0.902569
14	Nuq5fi	2TsrPt	LOMG	112genus.Howardella.id.2000	10	0.0514852	0.132851	0.698356	1.05 (0.81-1.37)	0.11711	0.185546	0.527936	1.12 (0.78-1.62)	-0.297511	0.614243	0.641117	0.74 (0.22-2.48)	8.5519	8	0.381493	8.91516	9	0.445142	0.0515115	0.0883658	0.575996
193	3qu1V8	IUR6q3	LOMG	83genus.Butyrivibrio.id.1993	14	-0.0442428	0.114882	0.700153	0.96 (0.76-1.20)	0.0721197	0.141185	0.60948	1.07 (0.81-1.42)	-0.250181	0.527151	0.643598	0.78 (0.28-2.19)	15.2084	12	0.230237	15.4122	13	0.282333	0.0299146	0.0746046	0.695487
117	oN5YuO	JqfLtf	LOMG	205phylum.Cyanobacteria.id.1500	6	-0.0873882	0.229395	0.70324	0.92 (0.58-1.44)	0.0113409	0.281049	0.967813	1.01 (0.58-1.75)	0.88066	0.695243	0.274001	2.41 (0.62-9.42)	3.41022	4	0.491659	5.5594	5	0.351477	-0.124166	0.084697	0.216527
18	4K1w76	mDIGOv	LOMG	116genus.Lachnoclostridium.id.11308	10	-0.109366	0.287152	0.703304	0.90 (0.51- 1.57)	-0.0917929	0.35308	0.794881	0.91 (0.46- 1.82)	0.656087	1.0598	0.55309	1.93 (0.24-15.38)	4.42761	8	0.816631	4.9906	9	0.835127	-0.0572947	0.0763598	0.474545
100	9801Ke	qieg1Y	LOMG	190order.Desulfovibrionales.id.3156	11	0.0987474	0.262641	0.706932	1.10 (0.66-1.85)	-0.0106623	0.339656	0.974957	0.99 (0.51-1.93)	0.56166	0.733503	0.463448	1.75 (0.42-7.38)	12.6238	9	0.180383	13.27	10	0.208966	-0.0363992	0.0536256	0.51436
90	jqQzuM	coh5kX	LOMG	181genus.Veillonella.id.2198	6	0.114145	0.30786	0.71081	1.12 (0.61-2.05)	0.0425463	0.328703	0.897012	1.04 (0.55-1.99)	-4.39183	2.18696	0.115037	0.01 (0.00-0.90)	2.73421	4	0.603242	7.03998	5	0.217684	0.351978	0.169625	0.106621
134	WTlmGc	A0SBPU	LOMG	2class.Alphaproteobacteria.id.2379	7	0.124369	0.346299	0.719493	1.13 (0.57-2.23)	0.071983	0.326572	0.825544	1.07 (0.57-2.04)	-0.393377	1.36309	0.784476	0.67 (0.05-9.76)	12.1226	5	0.0331458	12.5008	6	0.0516848	0.0493827	0.125035	0.709164
196	hOYHMj	OIwBBJ	LOMG	86genus.ChristensenellaceaeR.7group.id.11283	9	-0.101667	0.285513	0.721777	0.90 (0.52-1.58)	0.100588	0.381184	0.791871	1.11 (0.52-2.33)	-0.931314	0.91473	0.342508	0.39 (0.07-2.37)	7.34729	7	0.393637	8.30507	8	0.404252	0.0704049	0.073703	0.371267
65	gVWpgo	E9ncDl	LOMG	159genus.Ruminococcus2.id.11374	15	0.0670211	0.195639	0.731918	1.07 (0.73-1.57)	0.233484	0.252879	0.355849	1.26 (0.77-2.07)	0.260752	0.532454	0.632494	1.30 (0.46-3.69)	4.53808	13	0.984007	4.69112	14	0.989664	-0.0157369	0.0402262	0.701978
174	PzTYSl	hGsFRm	LOMG	66genus..Ruminococcustorquesgroup.id.14377	9	-0.0882193	0.266079	0.740227	0.92 (0.54-1.54)	0.126546	0.362294	0.726871	1.13 (0.56-2.31)	-0.297676	0.74663	0.702001	0.74 (0.17-3.21)	8.0357	7	0.329456	8.14116	8	0.419804	0.0152216	0.050222	0.770633
35	ESs8ZQ	GGZFcS	LOMG	131genus.Olsenella.id.822	11	0.0401992	0.121784	0.741335	1.04 (0.82-1.32)	0.0978757	0.169082	0.562681	1.10 (0.79-1.54)	0.069027	0.465623	0.885417	1.07 (0.43-2.67)	8.41396	9	0.493026	8.41808	10	0.58807	-0.00384519	0.059945	0.950257
176	EhrG4U	vE8J8A	LOMG	68genus.Adlercreutzia.id.812	8	0.0668348	0.214734	0.755614	1.07 (0.70-1.63)	0.0561714	0.267386	0.833608	1.06 (0.63-1.79)	-0.977709	0.981953	0.357851	0.38 (0.05-2.58)	2.2102	6	0.899387	3.39857	7	0.845849	0.0941737	0.0863879	0.317491
67	DrsuPr	NolfJ6	LOMG	160genus.Sellimonas.id.14369	10	0.0358488	0.115378	0.756024	1.04 (0.83-1.30)	0.08204	0.151122	0.587218	1.09 (0.81-1.46)	0.0334186	0.637433	0.959474	1.03 (0.30-3.61)	5.79681	8	0.66998	5.79682	9	0.760068	0.000347972	0.0897635	0.997002
32	OyS1s5	XploA1	LOMG	129genus.Methanobrevibacter.id.123	5	-0.0589084	0.195667	0.763365	0.94 (0.64-1.38)	-0.16025	0.240224	0.504716	0.85 (0.53-1.36)	-0.0773299	0.86835	0.934651	0.93 (0.17-5.08)	5.07895	3	0.166107	5.07977	4	0.279211	0.0030885	0.140571	0.983851
15	FT2xn2	woiyh0	LOMG	113genus.Hungatella.id.11306	5	0.0583933	0.196007	0.765769	1.06 (0.72-1.56)	0.087166	0.248503	0.725765	1.09 (0.67-1.78)	-0.222062	1.2212	0.867302	0.80 (0.07-8.77)	1.74821	3	0.626268	1.80235	4	0.772052	0.0366368	0.157462	0.830987
200	EknXF9	Wj9256	LOMG	8class.Deltaproteobacteria.id.3087	12	0.0704306	0.244189	0.77302	1.07 (0.66-1.73)	-0.0393358	0.317324	0.901346	0.96 (0.52-1.79)	0.553766	0.719958	0.459577	1.74 (0.42-7.13)	12.7917	10	0.235551	13.4471	11	0.265108	-0.0375005	0.0523895	0.49049
155	0CultH	mN7IA3	LOMG	49family.Veillonellaceae.id.2172	17	-0.0543237	0.189165	0.773977	0.95 (0.65-1.37)	0.0992937	0.258716	0.701131	1.10 (0.67-1.83)	-0.354604	0.400958	0.390441	0.70 (0.32-1.54)	18.8396	15	0.221096	19.7502	16	0.231681	0.0270234	0.0317359	0.407876
111	ombalZ	erBvtu	LOMG	1class.Actinobacteria.id.419	13	-0.066008	0.234369	0.778219	0.94 (0.59-1.48)	-0.0782007	0.314281	0.803497	0.92 (0.50-1.71)	0.859884	0.654744	0.215812	2.36 (0.65-8.53)	11.4912	11	0.403072	13.8543	12	0.310111	-0.0679924	0.0452077	0.160739
36	QolYkY	OxQdvP	LOMG	132genus.Oscillibacter.id.2063	14	-0.0462495	0.168748	0.784027	0.95 (0.69-1.33)	0.0380929	0.219037	0.861936	1.04 (0.68-1.60)	-0.971408	0.562723	0.109929	0.38 (0.13-1.14)	12.1287	12	0.4354	15.0927	13	0.301601	0.0890898	0.0520241	0.112505
68	Pfa1n4	nVL0rV	LOMG	161genus.Senegalimassilia.id.11160	5	0.0714435	0.264614	0.787166	1.07 (0.64- 1.80)	0.166464	0.32971	0.613645	1.18 (0.62- 2.25)	1.22735	0.781916	0.214511	3.41 (0.74-15.80)	2.66962	3	0.445416	5.07197	4	0.279993	-0.116389	0.0750921	0.21893
31	sQwjZ8	kYCXpU	LOMG	128genus.Marvinbryantia.id.2005	9	0.0865067	0.336095	0.79688	1.09 (0.56- 2.11)	-0.20614	0.348918	0.554656	0.81 (0.41- 1.61)	1.98357	1.24557	0.1553	7.27 (0.63-83.50)	12.2608	7	0.0923033	16.59	8	0.0346731	-0.178196	0.113344	0.15991
197	zkOnup	GKksjB	LOMG	87genus.Clostridiumsensustricto1.id.1873	7	-0.0586615	0.23992	0.80684	0.94 (0.59-1.51)	-0.157389	0.327222	0.630527	0.85 (0.45-1.62)	-0.483703	0.507621	0.384409	0.62 (0.23-1.67)	2.56773	5	0.766263	3.4705	6	0.747891	0.0536431	0.056458	0.385672
98	8mi0L2	cDaVYr	LOMG	189order.Coriobacteriales.id.810	18	0.0490354	0.207612	0.813287	1.05 (0.70-1.58)	-0.182269	0.276285	0.509437	0.83 (0.48-1.43)	-0.605015	0.84401	0.48381	0.55 (0.10-2.86)	14.2808	16	0.577805	14.92	17	0.601246	0.0439403	0.0549599	0.435711
130	oV51K9	wKpYSr	LOMG	26family.Coriobacteriaceae.id.811	18	0.0490354	0.207612	0.813287	1.05 (0.70-1.58)	-0.182269	0.291449	0.531716	0.83 (0.47-1.48)	-0.605015	0.84401	0.48381	0.55 (0.10-2.86)	14.2808	16	0.577805	14.92	17	0.601246	0.0439403	0.0549599	0.435711
189	uFXqFA	nMW50q	LOMG	7class.Coriobacteriia.id.809	18	0.0490354	0.207612	0.813287	1.05 (0.70-1.58)	-0.182269	0.291024	0.531117	0.83 (0.47-1.47)	-0.605015	0.84401	0.48381	0.55 (0.10-2.86)	14.2808	16	0.577805	14.92	17	0.601246	0.0439403	0.0549599	0.435711
7	2IDQsu	jxrdhs	LOMG	106genus.Flavonifractor.id.2059	3	0.0818226	0.364491	0.82238	1.09 (0.53-2.22)	0.186032	0.43184	0.666621	1.20 (0.52-2.81)	-1.23302	1.57458	0.577071	0.29 (0.01-6.38)	0.323285	1	0.56964	1.06006	2	0.588588	0.13422	0.156369	0.54843
41	iWs1E3	P39tuU	LOMG	137genus.Parasutterella.id.2892	13	-0.0462177	0.212787	0.828051	0.95 (0.63-1.45)	-0.122347	0.259099	0.636783	0.88 (0.53-1.47)	-0.26192	0.671	0.703736	0.77 (0.21-2.87)	15.3539	11	0.166861	15.5157	12	0.214436	0.0180929	0.05314	0.739911
16	nhg883	J2TTqc	LOMG	114genus.Intestinibacter.id.11345	13	0.057731	0.268177	0.829555	1.06 (0.63-1.79)	-0.241939	0.283473	0.393393	0.79 (0.45-1.37)	-1.16238	0.913801	0.229598	0.31 (0.05-1.88)	18.8641	11	0.0635767	22.1868	12	0.0354783	0.0971251	0.069776	0.191438
173	2W89Ra	eEfLtP	LOMG	65genus..Ruminococcusgnavusgroup.id.14376	10	0.034267	0.167692	0.838084	1.03 (0.74-1.44)	0.0957936	0.224724	0.66991	1.10 (0.71-1.71)	-0.10308	0.713384	0.888684	0.90 (0.22-3.65)	6.91676	8	0.545639	6.956	9	0.641701	0.0146236	0.073827	0.847924
70	wEfcDc	2svJe6	LOMG	163genus.Streptococcus.id.1853	15	-0.0418486	0.210657	0.842531	0.96 (0.63-1.45)	-0.00293366	0.276425	0.991532	1.00 (0.58-1.71)	-0.381919	0.774425	0.630122	0.68 (0.15-3.11)	10.0657	13	0.688557	10.2739	14	0.741897	0.0268141	0.0587599	0.65568
79	HkE3dQ	CaenBC	LOMG	171genus.unknowngenus.id.1868	9	-0.0427514	0.240174	0.858721	0.96 (0.60-1.53)	-0.0708965	0.303205	0.815122	0.93 (0.51-1.69)	-0.490696	0.673295	0.489784	0.61 (0.16-2.29)	9.93628	7	0.192213	10.6631	8	0.221531	0.044561	0.0622753	0.497437
44	kzfbF9	Sg0i0Y	LOMG	13class.Methanobacteria.id.119	9	-0.0262403	0.175172	0.880924	0.97 (0.69-1.37)	-0.242636	0.196493	0.216891	0.78 (0.53-1.15)	-0.915152	0.75794	0.26648	0.40 (0.09-1.77)	11.9473	7	0.102305	14.4199	8	0.0714553	0.155422	0.129128	0.267851
105	ZrtusR	bitd5b	LOMG	195order.Methanobacteriales.id.120	9	-0.0262403	0.175172	0.880924	0.97 (0.69-1.37)	-0.242636	0.200511	0.226244	0.78 (0.53-1.16)	-0.915152	0.75794	0.26648	0.40 (0.09-1.77)	11.9473	7	0.102305	14.4199	8	0.0714553	0.155422	0.129128	0.267851
140	wkTHI2	3vjBKC	LOMG	35family.Methanobacteriaceae.id.121	9	-0.0262403	0.175172	0.880924	0.97 (0.69-1.37)	-0.242636	0.193274	0.209334	0.78 (0.54-1.15)	-0.915152	0.75794	0.26648	0.40 (0.09-1.77)	11.9473	7	0.102305	14.4199	8	0.0714553	0.155422	0.129128	0.267851
171	bWW8ON	d8qEw4	LOMG	63genus..Eubacteriumxylanophilumgroup.id.14375	9	-0.0346234	0.288202	0.904376	0.97 (0.55-1.70)	-0.235741	0.349211	0.499632	0.79 (0.40-1.57)	-0.360097	0.963621	0.719695	0.70 (0.11-4.61)	10.7995	7	0.147608	10.9951	8	0.201976	0.0270448	0.0759447	0.732248
119	TKlE7f	cVSMCi	LOMG	207phylum.Firmicutes.id.1672	14	0.0246891	0.213863	0.908094	1.02 (0.67-1.56)	-0.0643999	0.292775	0.8259	0.94 (0.53-1.66)	0.273345	0.566245	0.637973	1.31 (0.43-3.99)	10.4537	12	0.576223	10.6786	13	0.637721	-0.019757	0.0416588	0.64383
162	wm5IYY	wpIwac	LOMG	55genus..Eubacteriumeligensgroup.id.14372	6	0.037646	0.366864	0.918268	1.04 (0.51-2.13)	-0.035468	0.435348	0.935068	0.97 (0.41-2.27)	-1.94236	1.72788	0.323855	0.14 (0.00-4.24)	4.64967	4	0.325167	6.24294	5	0.283292	0.175392	0.149812	0.306688
78	K8eX6o	ws1BpU	LOMG	170genus.unknowngenus.id.959	12	0.0133141	0.135081	0.921485	1.01 (0.78-1.32)	0.0807434	0.181405	0.656247	1.08 (0.76-1.55)	-0.219183	0.819265	0.794493	0.80 (0.16-4.00)	5.60083	10	0.847611	5.68362	11	0.893619	0.0258879	0.0899744	0.779432
55	bmlGyU	FpYbmh	LOMG	14class.Mollicutes.id.3920	11	0.0242973	0.259107	0.925289	1.02 (0.62- 1.70)	0.150786	0.294243	0.608334	1.16 (0.65- 2.07)	0.72551	0.835552	0.407787	2.07 (0.40-10.62)	15.762	9	0.072021	17.1299	10	0.0715376	-0.0648751	0.0734055	0.399802
123	FhOZPE	piYM3r	LOMG	210phylum.Tenericutes.id.3919	11	0.0242973	0.259107	0.925289	1.02 (0.62- 1.70)	0.150786	0.294769	0.608974	1.16 (0.65- 2.07)	0.72551	0.835552	0.407787	2.07 (0.40-10.62)	15.762	9	0.072021	17.1299	10	0.0715376	-0.0648751	0.0734055	0.399802
71	5zXrNf	fwHL5J	LOMG	164genus.Subdoligranulum.id.2070	11	0.0239093	0.25692	0.925855	1.02 (0.62-1.69)	-0.274207	0.376504	0.466431	0.76 (0.36-1.59)	0.188595	0.688889	0.790443	1.21 (0.31-4.66)	7.67173	9	0.567537	7.73811	10	0.654401	-0.0121614	0.0472014	0.802472
64	jxiLR2	688ZHm	LOMG	158genus.Ruminococcus1.id.11373	9	-0.0240321	0.261818	0.926865	0.98 (0.58-1.63)	-0.18875	0.349687	0.589358	0.83 (0.42-1.64)	0.243286	0.736219	0.750728	1.28 (0.30-5.40)	8.11986	7	0.322144	8.29798	8	0.404917	-0.0215592	0.0550172	0.706816
186	EbRm5L	1wd0RT	LOMG	77genus.Barnesiella.id.944	13	-0.0191874	0.211465	0.927702	0.98 (0.65-1.48)	0.210471	0.296926	0.478428	1.23 (0.69-2.21)	0.254636	0.710059	0.726673	1.29 (0.32-5.19)	10.998	11	0.443427	11.1612	12	0.515154	-0.0237437	0.0587765	0.693981
45	iuXxbn	5VsKgM	LOMG	140genus.Prevotella7.id.11182	10	0.0104081	0.154584	0.946319	1.01 (0.75-1.37)	-0.0781756	0.171155	0.647849	0.92 (0.66-1.29)	-0.274606	0.941438	0.777946	0.76 (0.12-4.81)	13.8502	8	0.0857553	14.0138	9	0.121837	0.0408063	0.132753	0.766399
82	nO6wQw	X43cM0	LOMG	174genus.unknowngenus.id.2071	15	-0.0128492	0.196577	0.947884	0.99 (0.67-1.45)	0.0130781	0.252526	0.958697	1.01 (0.62-1.66)	-0.345088	0.958898	0.724716	0.71 (0.11-4.64)	15.5431	13	0.274683	15.6934	14	0.332454	0.0274048	0.0773019	0.728637
118	5RiLoq	sn08WY	LOMG	206phylum.Euryarchaeota.id.55	11	-0.0100277	0.165069	0.95156	0.99 (0.72-1.37)	-0.0301766	0.184698	0.870217	0.97 (0.68-1.39)	0.18226	0.746611	0.812615	1.20 (0.28-5.18)	17.8222	9	0.0372934	17.961	10	0.0556247	-0.0283436	0.107045	0.797142
139	8KZAaA	nBUnZW	LOMG	34family.Lactobacillaceae.id.1836	9	0.00926615	0.175268	0.957837	1.01 (0.72-1.42)	0.0243385	0.222631	0.912947	1.02 (0.66-1.59)	-0.61184	0.472232	0.236187	0.54 (0.21-1.37)	3.09133	7	0.876427	5.09759	8	0.747097	0.0752327	0.0531145	0.199578
30	KFYfmT	wDRUhT	LOMG	127genus.Lactococcus.id.1851	9	0.00897696	0.187558	0.961826	1.01 (0.70-1.46)	0.178439	0.190787	0.349645	1.20 (0.82-1.74)	-1.20069	0.737559	0.147567	0.30 (0.07-1.28)	10.6614	7	0.154085	14.9856	8	0.0594256	0.167007	0.0991147	0.135861
84	2W0qmj	uGJM9h	LOMG	176genus.unknowngenus.id.1000000073	14	0.00764641	0.169069	0.963927	1.01 (0.72-1.40)	-0.0920529	0.232275	0.691876	0.91 (0.58-1.44)	0.728187	0.457815	0.137691	2.07 (0.84-5.08)	7.46807	12	0.825197	10.3363	13	0.66623	-0.0728106	0.042992	0.116119
129	HUdCws	CBTJCP	LOMG	25family.ClostridialesvadinBB60group.id.11286	14	0.00764641	0.169069	0.963927	1.01 (0.72-1.40)	-0.0920529	0.229075	0.687797	0.91 (0.58-1.43)	0.728187	0.457815	0.137691	2.07 (0.84-5.08)	7.46807	12	0.825197	10.3363	13	0.66623	-0.0728106	0.042992	0.116119
47	n4drRt	3WQL2K	LOMG	142genus.RikenellaceaeRC9gutgroup.id.11191	11	0.00761938	0.174419	0.965156	1.01 (0.72-1.42)	0.139607	0.164297	0.395478	1.15 (0.83-1.59)	-0.910994	1.1006	0.429226	0.40 (0.05-3.48)	20.5797	9	0.014653	22.215	10	0.0140461	0.128865	0.152386	0.419661
172	kROIKz	9JQi77	LOMG	64genus..Ruminococcusgauvreauiigroup.id.11342	11	0.00904142	0.228789	0.968477	1.01 (0.64-1.58)	-0.0420403	0.312274	0.892907	0.96 (0.52-1.77)	-1.31201	1.12974	0.275377	0.27 (0.03-2.47)	7.29816	9	0.606107	8.72401	10	0.558481	0.0917704	0.076854	0.262965
17	XeueYK	1hMlbm	LOMG	115genus.Intestinimonas.id.2062	17	0.00613312	0.157673	0.968972	1.01 (0.74-1.37)	0.0920838	0.227338	0.685439	1.10 (0.70-1.71)	0.497457	0.394757	0.226864	1.64 (0.76-3.57)	11.2754	15	0.73284	13.1185	16	0.664074	-0.0497657	0.0366566	0.194659
127	zgVMav	OmXPL5	LOMG	23family.Christensenellaceae.id.1866	10	0.00985861	0.257828	0.969499	1.01 (0.61-1.67)	-0.42616	0.328725	0.194836	0.65 (0.34-1.24)	-0.160441	0.556258	0.78035	0.85 (0.29-2.53)	11.2716	8	0.186779	11.4449	9	0.246439	0.0159875	0.0455838	0.73485
49	6Cgigl	FIsi5u	LOMG	144genus.Roseburia.id.2012	13	0.00611162	0.239768	0.979664	1.01 (0.63-1.61)	0.0179486	0.339411	0.957826	1.02 (0.52-1.98)	-0.0627084	0.6956	0.929789	0.94 (0.24-3.67)	13.3905	11	0.268571	13.4042	12	0.34036	0.00550102	0.0518773	0.91746
60	lrkwL7	VuAv7g	LOMG	154genus.RuminococcaceaeUCG010.id.11367	3	0.010616	0.42214	0.979937	1.01 (0.44- 2.31)	-0.0719099	0.504192	0.886587	0.93 (0.35- 2.50)	-2.37785	6.79427	0.785678	0.09 (0.00-56326.31)	0.117637	1	0.731611	0.241697	2	0.886168	0.146542	0.416052	0.784407
61	2W6W0w	jwVwOi	LOMG	155genus.RuminococcaceaeUCG011.id.11368	8	-0.00285012	0.138178	0.983544	1.00 (0.76-1.31)	0.0545918	0.163538	0.738518	1.06 (0.77-1.46)	-0.683073	0.70346	0.36904	0.51 (0.13-2.01)	1.87846	6	0.93053	2.85101	7	0.898435	0.0915743	0.0928577	0.362129
39	EsChoQ	pWF1EE	LOMG	135genus.Parabacteroides.id.954	5	-0.010948	0.595332	0.985328	0.99 (0.31- 3.18)	0.167957	0.579911	0.772102	1.18 (0.38- 3.69)	4.91298	3.3228	0.235792	136.04 (0.20-91644.39)	5.6512	3	0.12987	9.8914	4	0.0422973	-0.414811	0.276482	0.230508
28	jIS7JT	UTrT2C	LOMG	125genus.LachnospiraceaeUCG010.id.11330	10	-0.00169166	0.211981	0.993633	1.00 (0.66-1.51)	0.040036	0.290078	0.890226	1.04 (0.59-1.84)	-0.0372966	0.547437	0.947355	0.96 (0.33-2.82)	4.62096	8	0.797213	4.62594	9	0.865622	0.00320941	0.045496	0.945493

## Sheet: serum metabolites
	id.exposure	id.outcome	outcome	exposure	nsnp	b_Inverse variance weighted	se_Inverse variance weighted	pval_Inverse variance weighted	estimate_Inverse variance weighted	b_Weighted median	se_Weighted median	pval_Weighted median	estimate_Weighted median	b_MR Egger	se_MR Egger	pval_MR Egger	estimate_MR Egger	Q_MR Egger	Q_df_MR Egger	Q_pval_MR Egger	Q_Inverse variance weighted	Q_df_Inverse variance weighted	Q_pval_Inverse variance weighted	egger_intercept	se	pval
474	MegnHr	ZHvsrT	LOMG	succinylcarnitine	39	2.38122	0.748989	0.00147659	10.82 (2.49- 46.96)	2.05292	1.04207	0.0488336	7.79 (1.01- 60.06)	3.4205	2.92747	0.250113	30.58 (0.10-9493.23)	40.3338	37	0.325088	40.4811	38	0.361374	-0.0108303	0.0294679	0.715317
108	92byWe	xCznGG	LOMG	glycylvaline	6	1.45899	0.480504	0.00239434	4.30 (1.68- 11.03)	1.61416	0.599857	0.00712575	5.02 (1.55- 16.28)	1.95905	2.01833	0.386698	7.09 (0.14-370.55)	1.57272	4	0.813686	1.63779	5	0.896642	-0.0224349	0.0879493	0.811234
388	qKKCcj	tlUKrl	LOMG	X-12816	7	-1.02342	0.364416	0.00497905	0.36 (0.18-0.73)	-0.71167	0.471794	0.131444	0.49 (0.19-1.24)	-0.952198	0.666469	0.212459	0.39 (0.10-1.42)	6.78306	5	0.237281	6.80717	6	0.339049	-0.00599321	0.0449524	0.899137
258	mk3bTF	jnExlL	LOMG	X-11795	12	2.17786	0.796425	0.00624674	8.83 (1.85- 42.05)	2.40017	1.09913	0.0289845	11.03 (1.28- 95.06)	1.28303	2.38508	0.602386	3.61 (0.03-386.75)	9.23535	10	0.509923	9.39377	11	0.585594	0.0208591	0.0524067	0.698978
459	x0uX1P	L3XKvb	LOMG	X-14588	9	-7.44766	2.81998	0.00826547	0.00 (0.00- 0.15)	-5.72344	3.73373	0.125301	0.00 (0.00- 4.93)	-11.1368	5.80003	0.0963108	0.00 (0.00- 1.26)	2.10172	7	0.953997	2.63153	8	0.955315	0.0277392	0.0381092	0.490308
237	ggsMGe	2XRCkh	LOMG	X-11485	6	1.60113	0.610004	0.00867019	4.96 (1.50- 16.39)	1.71939	0.723998	0.0175557	5.58 (1.35- 23.07)	1.43327	1.8049	0.471589	4.19 (0.12-144.15)	6.44903	4	0.16803	6.4653	5	0.263538	0.00805892	0.0802413	0.924833
70	xyG8eq	hAaZhO	LOMG	beta-hydroxyisovalerate	23	-1.63675	0.632758	0.00969028	0.19 (0.06- 0.67)	-1.43688	0.956213	0.132922	0.24 (0.04- 1.55)	0.608912	1.62335	0.71135	1.84 (0.08-44.29)	12.6523	21	0.920315	14.9088	22	0.866124	-0.0405637	0.0270035	0.147943
27	4dmNNZ	TIddIn	LOMG	methionine	20	-4.05814	1.59609	0.0110048	0.02 (0.00- 0.39)	-3.93568	2.331	0.0913332	0.02 (0.00- 1.88)	-3.42175	5.1692	0.516389	0.03 (0.00-820.47)	16.3055	18	0.571233	16.3223	19	0.635678	-0.00588622	0.0454757	0.898448
128	c8zFBy	gp7xWy	LOMG	glucose	37	-2.04179	0.81321	0.0120467	0.13 (0.03- 0.64)	-1.30475	1.34724	0.332814	0.27 (0.02- 3.80)	-2.93395	1.51283	0.0605494	0.05 (0.00- 1.03)	32.1881	35	0.604574	32.6772	36	0.627429	0.0119554	0.0170945	0.488944
191	3jUHiU	ZZ0jaw	LOMG	dehydroisoandrosterone sulfate (DHEA-S)	20	-0.951809	0.380472	0.0123615	0.39 (0.18-0.81)	-0.818556	0.570972	0.151681	0.44 (0.14-1.35)	-1.46117	1.05887	0.184508	0.23 (0.03-1.85)	16.3236	18	0.569973	16.5893	19	0.617668	0.0170765	0.0331279	0.612497
156	Rm7xb9	6d3CgD	LOMG	X-10510	22	-1.66541	0.687049	0.0153505	0.19 (0.05- 0.73)	-0.820955	0.902961	0.363255	0.44 (0.07- 2.58)	0.227682	1.38995	0.871528	1.26 (0.08-19.14)	21.9761	20	0.341807	24.6198	21	0.264004	-0.0418604	0.0269871	0.136552
77	qyddjA	NbZNgq	LOMG	kynurenine	32	1.84647	0.782044	0.0182217	6.34 (1.37- 29.35)	2.31768	1.17053	0.0477009	10.15 (1.02- 100.68)	3.86651	1.82606	0.0426255	47.78 (1.33-1712.27)	32.5203	30	0.343735	34.1391	31	0.319158	-0.0266418	0.0218013	0.231212
173	Ux7Vom	WZchcV	LOMG	androsterone sulfate	19	-0.41769	0.183989	0.0231962	0.66 (0.46-0.94)	-0.480019	0.23214	0.0386586	0.62 (0.39-0.98)	-0.589144	0.273093	0.0455856	0.55 (0.32-0.95)	16.8766	17	0.462759	17.5983	18	0.482392	0.016523	0.0194485	0.407366
337	t2BVxt	PXp8fm	LOMG	decanoylcarnitine	14	-1.01901	0.459877	0.026703	0.36 (0.15-0.89)	-1.28326	0.552207	0.0201327	0.28 (0.09-0.82)	-1.28556	0.884613	0.171803	0.28 (0.05-1.57)	16.05	12	0.188958	16.2209	13	0.237405	0.0111142	0.0310874	0.726915
222	J5wMjm	2B5Iod	LOMG	X-11422--xanthine	7	-2.53218	1.15102	0.027811	0.08 (0.01-0.76)	-3.37559	1.46015	0.0207881	0.03 (0.00-0.60)	-4.50848	3.17087	0.214336	0.01 (0.00-5.51)	4.18572	5	0.522999	4.63314	6	0.59165	0.0491423	0.0734679	0.5332
105	Kk6sUy	iA2RgN	LOMG	X-05426	9	1.11064	0.51511	0.0310747	3.04 (1.11- 8.33)	0.696038	0.717315	0.331878	2.01 (0.49- 8.18)	-0.803197	1.74752	0.659722	0.45 (0.01-13.76)	4.8673	7	0.676154	6.18083	8	0.626985	0.0626524	0.054666	0.289421
346	VK9sdd	ivo7Qn	LOMG	epiandrosterone sulfate	11	-0.896183	0.418545	0.0322591	0.41 (0.18- 0.93)	-1.08774	0.362934	0.00272573	0.34 (0.17- 0.69)	-1.44708	0.699989	0.0686657	0.24 (0.06- 0.93)	18.8446	9	0.0265473	20.867	10	0.0220405	0.0398187	0.0405161	0.351392
306	LM9mXz	MZFc28	LOMG	X-12189	25	-0.166977	0.0780134	0.0323257	0.85 (0.73-0.99)	-0.12077	0.11586	0.297237	0.89 (0.71-1.11)	-0.210016	0.118035	0.0884151	0.81 (0.64-1.02)	23.3567	23	0.440112	23.5993	24	0.484689	0.0101006	0.0206625	0.629585
428	ydmOHS	EICqdj	LOMG	X-13658	18	0.143484	0.068036	0.0349498	1.15 (1.01-1.32)	0.167703	0.0915892	0.0670955	1.18 (0.99-1.42)	0.128267	0.10364	0.233709	1.14 (0.93-1.39)	17.927	16	0.32819	17.9714	17	0.390645	0.0051001	0.0256032	0.844618
468	TE7a6j	iqhfaq	LOMG	leucylleucine	10	-1.24539	0.600238	0.0380025	0.29 (0.09- 0.93)	-0.515914	0.825201	0.531841	0.60 (0.12- 3.01)	-1.04362	2.07989	0.629347	0.35 (0.01-20.76)	9.70129	8	0.28662	9.71389	9	0.374141	-0.00588483	0.0577544	0.921348
250	lEgBZc	NPk7uE	LOMG	X-11593--O-methylascorbate*	42	1.52721	0.739195	0.038824	4.61 (1.08- 19.61)	2.09291	1.13169	0.0644036	8.11 (0.88- 74.52)	1.62926	2.06771	0.435368	5.10 (0.09- 293.53)	39.2293	40	0.504781	39.2321	41	0.549398	-0.00113831	0.0215398	0.958117
75	T4FEGj	1lf4eS	LOMG	X-03094	24	-1.69551	0.821054	0.0389196	0.18 (0.04-0.92)	-2.43925	1.18591	0.0397005	0.09 (0.01-0.89)	-3.10113	1.95089	0.126194	0.04 (0.00-2.06)	15.1051	22	0.857689	15.736	23	0.866337	0.0197482	0.0248632	0.43552
400	5FdcNS	Scp0k3	LOMG	X-13183--stearamide	9	-0.818611	0.397782	0.0395961	0.44 (0.20-0.96)	-0.812433	0.535842	0.129474	0.44 (0.16-1.27)	-1.34942	0.912086	0.182547	0.26 (0.04-1.55)	4.46169	7	0.725326	4.87994	8	0.770328	0.0314989	0.0487055	0.538431
24	xSB0qM	ltrGrG	LOMG	threonine	17	1.85945	0.905842	0.0400985	6.42 (1.09- 37.90)	-0.597489	1.35531	0.659322	0.55 (0.04- 7.84)	3.89172	3.21292	0.24453	48.99 (0.09-26610.15)	14.9226	15	0.457007	15.3572	16	0.498645	-0.0309819	0.0469941	0.519714
109	1k4vR4	9xoIVr	LOMG	gamma-glutamylleucine	28	1.63903	0.809945	0.0430076	5.15 (1.05- 25.19)	1.27594	1.21307	0.292879	3.58 (0.33- 38.61)	1.37656	1.71009	0.428142	3.96 (0.14-113.11)	26.8241	26	0.418599	26.8558	27	0.471597	0.00351163	0.0200576	0.862375
275	wsCvAV	C2OXj9	LOMG	1-palmitoleoylglycerophosphocholine*	14	1.58617	0.796874	0.0465363	4.89 (1.02- 23.29)	1.44571	1.13047	0.200949	4.24 (0.46- 38.92)	4.05365	2.53488	0.135771	57.61 (0.40-8283.50)	11.6481	12	0.474338	12.6995	13	0.471279	-0.0467575	0.0455997	0.325406
278	CImYcH	sTWlMc	LOMG	X-12013	9	0.401645	0.206875	0.0521998	1.49 (1.00-2.24)	0.263014	0.266491	0.323667	1.30 (0.77-2.19)	0.255563	0.316644	0.446161	1.29 (0.69-2.40)	8.74302	7	0.271636	9.2369	8	0.322707	0.0203696	0.0323932	0.549425
433	dIALd5	LTMPXd	LOMG	1-myristoylglycerophosphocholine	5	1.56993	0.809163	0.0523561	4.81 (0.98- 23.47)	1.40965	0.970814	0.146494	4.09 (0.61- 27.45)	1.15405	1.91367	0.589013	3.17 (0.07-134.94)	0.515349	3	0.915507	0.572861	4	0.966031	0.0130049	0.0542285	0.825925
378	SHSioO	AywiQk	LOMG	isovalerylcarnitine	15	-1.10083	0.569221	0.0531227	0.33 (0.11-1.01)	-0.771449	0.732826	0.292477	0.46 (0.11-1.94)	-1.00058	1.04176	0.354347	0.37 (0.05-2.83)	16.2131	13	0.237816	16.2301	14	0.299527	-0.003002	0.0257018	0.908803
148	Q8e5hT	H22SNi	LOMG	X-09026	15	1.64427	0.859324	0.0556915	5.18 (0.96- 27.90)	0.935494	1.20222	0.436489	2.55 (0.24- 26.89)	8.66176	3.40328	0.024417	5777.72 (7.33-4557126.14)	5.13191	13	0.972173	9.67319	14	0.785665	-0.110079	0.0516551	0.0527505
74	U39bBm	ZZ52Cf	LOMG	X-03088	19	-1.09329	0.576877	0.0580666	0.34 (0.11-1.04)	-0.503413	0.822527	0.540516	0.60 (0.12-3.03)	-0.567683	0.863895	0.519902	0.57 (0.10-3.08)	16.3575	17	0.498645	17.0256	18	0.521345	-0.0149524	0.0182936	0.425032
91	pjWpG4	7xcS8u	LOMG	glycerophosphorylcholine (GPC)	16	0.769952	0.419539	0.0664709	2.16 (0.95- 4.91)	1.07873	0.523001	0.0391525	2.94 (1.06- 8.20)	1.3773	0.547888	0.0247947	3.96 (1.35-11.60)	15.2276	14	0.362772	18.0682	15	0.259095	-0.0277551	0.0171748	0.12839
333	i8EygH	GT45lm	LOMG	piperine	8	0.869311	0.47643	0.0680564	2.39 (0.94- 6.07)	1.00145	0.56612	0.0768983	2.72 (0.90- 8.26)	2.20713	0.83046	0.0376384	9.09 (1.79-46.29)	7.13395	6	0.308637	11.2166	7	0.129447	-0.0850667	0.045907	0.113314
178	WUBSxX	MD8QWA	LOMG	trans-4-hydroxyproline	5	-1.35179	0.740906	0.0680749	0.26 (0.06-1.11)	-1.71732	1.00758	0.088306	0.18 (0.02-1.29)	-1.93529	1.64293	0.323751	0.14 (0.01-3.61)	4.38251	3	0.223013	4.63039	4	0.327365	0.0218977	0.0531588	0.708056
176	naXfmf	pQrsfi	LOMG	acetylcarnitine	17	-1.27447	0.722051	0.0775509	0.28 (0.07- 1.15)	-0.593643	0.939941	0.527665	0.55 (0.09- 3.49)	-0.993012	1.99341	0.625604	0.37 (0.01-18.43)	6.36473	15	0.972948	6.38768	16	0.983341	-0.00544883	0.0359697	0.881613
9	XnAtVi	PAnkCT	LOMG	3-hydroxybutyrate (BHBA)	10	0.37017	0.214718	0.08471	1.45 (0.95-2.21)	0.460549	0.290215	0.11253	1.58 (0.90-2.80)	0.500022	0.30064	0.134845	1.65 (0.91-2.97)	4.08637	8	0.849248	4.46715	9	0.87807	-0.017493	0.0283482	0.554337
83	e182D5	um8FiV	LOMG	N-acetylornithine	20	0.449841	0.268019	0.0932708	1.57 (0.93-2.65)	0.583952	0.305681	0.0560906	1.79 (0.98-3.26)	0.620021	0.382771	0.122657	1.86 (0.88-3.94)	16.6922	18	0.544354	17.08	19	0.584447	-0.0107922	0.0173301	0.541263
485	GnaIMY	pyp2yX	LOMG	15-methylpalmitate (isobar with 2-methylpalmitate)	14	1.40194	0.847861	0.0982286	4.06 (0.77- 21.41)	1.36297	1.1268	0.226436	3.91 (0.43- 35.57)	2.59879	1.80834	0.176246	13.45 (0.39-465.51)	6.77569	12	0.872074	7.33716	13	0.883951	-0.0239843	0.0320083	0.468104
411	C4MYRR	PCNo6t	LOMG	X-13435	20	-0.881978	0.533741	0.0984436	0.41 (0.15- 1.18)	-0.38231	0.76462	0.617076	0.68 (0.15- 3.05)	0.288944	0.989652	0.773651	1.34 (0.19- 9.29)	10.1683	18	0.926275	12.1424	19	0.87945	-0.0292103	0.02079	0.177039
234	p0pDXM	3hRVay	LOMG	X-11470	9	1.15602	0.700629	0.0989496	3.18 (0.80- 12.54)	0.936566	0.967528	0.333045	2.55 (0.38- 17.00)	-0.78093	1.6809	0.656328	0.46 (0.02- 12.35)	4.42563	7	0.729653	6.0327	8	0.643568	0.0619084	0.048835	0.245442
203	XDsHln	RYRv6o	LOMG	X-11247	17	0.438984	0.269582	0.103443	1.55 (0.91-2.63)	0.128642	0.374593	0.731284	1.14 (0.55-2.37)	-0.209276	0.675302	0.7609	0.81 (0.22-3.05)	11.2132	15	0.737337	12.3094	16	0.722418	0.0356363	0.0340365	0.311678
4	kyUfBs	Q1V7bg	LOMG	leucine	144	-1.27682	0.787218	0.104816	0.28 (0.06- 1.30)	-0.256843	1.51694	0.865547	0.77 (0.04- 15.13)	0.758127	2.12465	0.721753	2.13 (0.03-137.34)	155.363	142	0.20936	156.527	143	0.207518	-0.0109121	0.0105826	0.304229
8	ENA196	2m5Ej1	LOMG	lactate	12	-1.81522	1.13351	0.109285	0.16 (0.02- 1.50)	-2.14933	1.63765	0.18937	0.12 (0.00- 2.89)	1.4021	3.43854	0.692043	4.06 (0.00-3434.57)	7.60392	10	0.667463	8.58612	11	0.660035	-0.0502703	0.0507237	0.34503
409	E68YQK	jLM8RG	LOMG	X-13429	7	-0.454811	0.286998	0.11303	0.63 (0.36-1.11)	-0.270814	0.346666	0.434688	0.76 (0.39-1.50)	-0.308109	0.669811	0.664831	0.73 (0.20-2.73)	1.446	5	0.919216	1.50476	6	0.959178	-0.0131999	0.0544554	0.818101
180	NjqrAf	fbpM3T	LOMG	hexanoylcarnitine	16	-0.735967	0.465092	0.113555	0.48 (0.19-1.19)	-0.994661	0.625668	0.111889	0.37 (0.11-1.26)	-1.26988	0.888255	0.174756	0.28 (0.05-1.60)	7.82502	14	0.898242	8.32279	15	0.910191	0.0181326	0.0257006	0.492053
17	g2XeN5	sYUJG3	LOMG	linoleate (18:2n6)	17	-1.50615	0.953166	0.11407	0.22 (0.03- 1.44)	-2.35814	1.36277	0.0835576	0.09 (0.01- 1.37)	3.89489	3.35523	0.263848	49.15 (0.07-35282.68)	10.1756	15	0.808554	12.9943	16	0.673174	-0.0809904	0.0482398	0.113874
477	Jno5pq	XhNYcV	LOMG	chiro-inositol	13	0.214832	0.137134	0.117213	1.24 (0.95-1.62)	0.123409	0.1826	0.499139	1.13 (0.79-1.62)	0.113688	0.33911	0.743741	1.12 (0.58-2.18)	4.56771	11	0.950285	4.67406	12	0.96799	0.0119552	0.0366592	0.750455
281	TTF7oE	WRim2o	LOMG	X-12029	37	-1.26938	0.822183	0.12261	0.28 (0.06- 1.41)	-2.06783	1.23376	0.0937299	0.13 (0.01- 1.42)	-3.4328	1.8499	0.0719372	0.03 (0.00- 1.21)	30.5599	35	0.682357	32.2642	36	0.646957	0.0271072	0.0207637	0.200235
464	ZMTE5u	iqoAAN	LOMG	X-14662	16	-0.347037	0.225772	0.124265	0.71 (0.45-1.10)	-0.447515	0.341003	0.189403	0.64 (0.33-1.25)	-0.514078	0.361699	0.177125	0.60 (0.29-1.22)	10.3087	14	0.739284	10.6581	15	0.776432	0.0136396	0.0230742	0.563862
104	7UsuA0	l561FB	LOMG	2-hydroxyhippurate (salicylurate)	13	-0.152858	0.0995843	0.124794	0.86 (0.71-1.04)	-0.183228	0.145943	0.209307	0.83 (0.63-1.11)	-0.304297	0.192235	0.14174	0.74 (0.51-1.08)	11.358	11	0.413774	12.2379	12	0.426768	0.0366293	0.0396803	0.375754
481	gh4eVt	3KUJdY	LOMG	2-hydroxyglutarate	12	1.03798	0.681757	0.127883	2.82 (0.74-10.74)	0.572405	0.853875	0.502628	1.77 (0.33- 9.45)	0.253888	1.48552	0.867704	1.29 (0.07-23.70)	4.19876	10	0.937936	4.55169	11	0.950923	0.0203227	0.0342085	0.565654
163	NG9D0F	xzmw1u	LOMG	creatine	8	0.863525	0.579722	0.136343	2.37 (0.76- 7.39)	0.721428	0.72056	0.316728	2.06 (0.50- 8.45)	0.423977	1.3222	0.759342	1.53 (0.11-20.40)	5.46628	6	0.485541	5.6031	7	0.586779	0.01575	0.0425807	0.724172
436	iOu5B5	u6tNs3	LOMG	3-(3-hydroxyphenyl)propionate	10	0.339127	0.228352	0.137516	1.40 (0.90-2.20)	0.180277	0.307502	0.557698	1.20 (0.66-2.19)	-0.41658	0.7923	0.613296	0.66 (0.14-3.12)	7.50988	8	0.482747	8.50206	9	0.484446	0.0558422	0.0560618	0.348381
42	xtBZy3	vUkRbF	LOMG	citrate	37	1.13748	0.771005	0.140125	3.12 (0.69- 14.13)	0.409069	1.08613	0.70645	1.51 (0.18- 12.65)	-1.3976	2.04677	0.499208	0.25 (0.00- 13.65)	31.8966	35	0.618715	33.6843	36	0.579216	0.0294987	0.0220622	0.189826
246	7j1jQR	63ozCp	LOMG	X-11540	8	-0.734587	0.500363	0.142075	0.48 (0.18- 1.28)	-0.653445	0.599586	0.27579	0.52 (0.16- 1.68)	0.356967	1.95941	0.86144	1.43 (0.03-66.51)	2.36335	6	0.883437	2.69534	7	0.911685	-0.0398361	0.0691376	0.585438
302	iUNxId	m5H8zr	LOMG	X-12100--hydroxytryptophan*	40	1.25193	0.862719	0.146741	3.50 (0.64- 18.97)	1.56208	1.14636	0.172995	4.77 (0.50- 45.10)	3.08954	3.69343	0.408105	21.97 (0.02-30597.35)	49.182	38	0.105708	49.5212	39	0.120516	-0.0182851	0.0357148	0.61163
434	hTrBB8	IdYsFv	LOMG	1-oleoylglycerophosphoethanolamine	8	1.35451	0.954519	0.155885	3.87 (0.60- 25.16)	1.87183	1.32692	0.158347	6.50 (0.48- 87.58)	-0.585954	5.63911	0.920628	0.56 (0.00-35126.19)	7.23219	6	0.299907	7.37975	7	0.390439	0.0373808	0.106837	0.738378
87	h1oSbQ	yTAYK8	LOMG	3-phenylpropionate (hydrocinnamate)	13	0.663846	0.4702	0.157998	1.94 (0.77- 4.88)	0.602971	0.672515	0.369937	1.83 (0.49- 6.83)	0.75362	0.930215	0.435027	2.12 (0.34-13.16)	9.54977	11	0.571281	9.56228	12	0.654301	-0.00339663	0.0303676	0.912957
339	efSD7x	SfAjtb	LOMG	1-heptadecanoylglycerophosphocholine	9	-1.18567	0.841761	0.158966	0.31 (0.06- 1.59)	-0.100415	1.16147	0.931105	0.90 (0.09- 8.81)	-2.37517	2.96411	0.449292	0.09 (0.00-31.02)	9.19999	7	0.238615	9.43255	8	0.30713	0.0324446	0.0771286	0.68662
367	yAGZkS	DqATeX	LOMG	X-12729	19	0.208105	0.148609	0.161409	1.23 (0.92-1.65)	0.211069	0.211068	0.31731	1.23 (0.82-1.87)	0.368525	0.270417	0.190726	1.45 (0.85-2.46)	16.4849	17	0.489756	16.9891	18	0.523853	-0.0225264	0.0317243	0.487289
127	Z0MwO3	OOpjOv	LOMG	myo-inositol	34	-0.891064	0.642701	0.165614	0.41 (0.12-1.45)	-1.7227	0.900526	0.0557486	0.18 (0.03-1.04)	-0.0864983	1.21268	0.94358	0.92 (0.09-9.88)	24.1686	32	0.83825	24.7807	33	0.847678	-0.0129854	0.0165973	0.439744
471	dJwcw4	hwgtlh	LOMG	dimethylarginine (SDMA + ADMA)	30	1.76086	1.27942	0.16873	5.82 (0.47-71.42)	0.10119	1.5487	0.947904	1.11 (0.05-23.03)	-3.62515	3.63616	0.327316	0.03 (0.00-33.17)	44.8118	28	0.02305	48.792	29	0.0121471	0.0568787	0.0360676	0.126027
220	2WNH41	zDexx5	LOMG	X-11412	39	0.960768	0.699795	0.169774	2.61 (0.66- 10.30)	-0.319595	1.12514	0.776373	0.73 (0.08- 6.59)	-1.79134	1.73057	0.307334	0.17 (0.01- 4.96)	28.8998	37	0.826807	31.9232	38	0.745531	0.0339744	0.0195392	0.0903877
7	llRG6F	gvISKv	LOMG	creatinine	24	1.75233	1.28056	0.171185	5.77 (0.47- 70.97)	0.0204824	1.9963	0.991814	1.02 (0.02- 51.07)	-0.675973	3.05102	0.826703	0.51 (0.00- 201.14)	17.0453	22	0.760856	17.8142	23	0.767487	0.0241722	0.0275664	0.390031
300	vYPXAX	xuYz7T	LOMG	X-12094	7	-1.07504	0.789856	0.173497	0.34 (0.07- 1.60)	-1.0504	0.990103	0.288736	0.35 (0.05- 2.44)	1.24558	2.39551	0.62528	3.47 (0.03-380.23)	0.757923	5	0.979639	1.81085	6	0.936247	-0.0615528	0.059986	0.351891
321	4EXfNF	zJNTV2	LOMG	1-docosahexaenoylglycerophosphocholine*	8	1.148	0.845462	0.174515	3.15 (0.60- 16.53)	0.774737	1.12032	0.489231	2.17 (0.24- 19.50)	3.75943	2.54097	0.18949	42.92 (0.29-6246.23)	1.80618	6	0.936633	2.99389	7	0.885566	-0.0651224	0.059755	0.317614
26	D5ybWZ	NxqtW5	LOMG	lysine	21	1.76599	1.30231	0.175085	5.85 (0.46- 75.08)	2.36397	1.89929	0.213256	10.63 (0.26- 439.91)	-1.83213	6.13867	0.768594	0.16 (0.00-26894.11)	17.3585	19	0.565595	17.7182	20	0.605963	0.0355971	0.059349	0.555731
397	U1lLhM	kRmc1K	LOMG	X-12990--docosapentaenoic acid (n6-DPA)	12	0.652331	0.482985	0.176816	1.92 (0.75- 4.95)	1.00713	0.677141	0.136928	2.74 (0.73-10.32)	1.76435	1.14616	0.154737	5.84 (0.62-55.19)	10.8017	10	0.373177	12.0346	11	0.361047	-0.0543447	0.0508664	0.310461
285	YO5461	FH6pr9	LOMG	X-12040	15	-0.174357	0.12919	0.177138	0.84 (0.65-1.08)	-0.148446	0.141392	0.293767	0.86 (0.65-1.14)	0.081435	0.197225	0.686406	1.08 (0.74-1.60)	24.0293	13	0.0308617	29.0609	14	0.0102538	-0.0688092	0.0417052	0.122905
133	93c7wP	3FRr6E	LOMG	1,6-anhydroglucose	14	-0.371192	0.276028	0.178703	0.69 (0.40-1.19)	-0.488327	0.388601	0.208889	0.61 (0.29-1.31)	-0.605756	0.559202	0.299983	0.55 (0.18-1.63)	13.8861	12	0.308044	14.1608	13	0.362621	0.0158614	0.032554	0.634873
19	JVeFaC	rqKxQO	LOMG	arachidonate (20:4n6)	18	0.923011	0.701212	0.18807	2.52 (0.64- 9.95)	1.10177	0.86723	0.203925	3.01 (0.55- 16.47)	2.44185	1.15948	0.051349	11.49 (1.18-111.55)	15.9433	16	0.456927	18.526	17	0.356407	-0.0365016	0.0227128	0.127587
262	qBzT5s	GAM4Vn	LOMG	X-11820	12	-0.652537	0.501053	0.192803	0.52 (0.20-1.39)	-0.769283	0.591686	0.193548	0.46 (0.15-1.48)	-0.81818	1.08573	0.468474	0.44 (0.05-3.71)	13.9225	10	0.176556	13.9648	11	0.234948	0.00658451	0.0377842	0.865134
183	03mmwZ	dYPgF1	LOMG	glycochenodeoxycholate	14	0.35627	0.274762	0.194752	1.43 (0.83-2.45)	0.118678	0.403051	0.768414	1.13 (0.51-2.48)	-0.11633	0.601414	0.849859	0.89 (0.27-2.89)	12.7389	12	0.388304	13.571	13	0.404734	0.0282432	0.0318998	0.393351
268	trayQR	yOdZnK	LOMG	X-11849	12	0.261603	0.202024	0.19535	1.30 (0.87-1.93)	0.347467	0.270043	0.198194	1.42 (0.83-2.40)	0.39467	0.44988	0.400919	1.48 (0.61-3.58)	6.76467	10	0.747459	6.87426	11	0.809173	-0.0111555	0.0336984	0.747447
419	me75GU	2WeuEo	LOMG	catechol sulfate	12	-0.621337	0.48455	0.199739	0.54 (0.21-1.39)	-0.288396	0.633865	0.649123	0.75 (0.22-2.60)	-0.0469421	0.827475	0.955878	0.95 (0.19-4.83)	8.45529	10	0.584456	9.18859	11	0.60449	-0.0208418	0.0243386	0.411866
403	HTdyVN	j3MUuN	LOMG	phenylacetylglutamine	16	-0.646209	0.509181	0.2044	0.52 (0.19-1.42)	-1.26229	0.555538	0.023075	0.28 (0.10-0.84)	-1.06399	1.01658	0.312999	0.35 (0.05-2.53)	25.4782	14	0.0301297	25.8961	15	0.0391292	0.01725	0.0359982	0.639201
349	57636D	FLmHlK	LOMG	X-12524	28	-1.45079	1.14615	0.205588	0.23 (0.02- 2.22)	-1.25376	1.71597	0.464996	0.29 (0.01- 8.24)	0.554254	2.54136	0.829059	1.74 (0.01-253.49)	31.6269	26	0.205746	32.5794	27	0.211306	-0.026747	0.0302266	0.384331
260	oznVbI	TJpzp5	LOMG	X-11805	9	0.260852	0.207214	0.208085	1.30 (0.86- 1.95)	0.0491231	0.252918	0.845999	1.05 (0.64- 1.72)	-0.158113	0.290542	0.603199	0.85 (0.48- 1.51)	2.13431	7	0.952034	6.36631	8	0.606271	0.0639054	0.0310645	0.0786914
445	hfYRdH	PWPVkL	LOMG	X-14086	13	0.582888	0.466261	0.211251	1.79 (0.72- 4.47)	0.761527	0.609161	0.211254	2.14 (0.65- 7.07)	1.42797	1.50271	0.36239	4.17 (0.22-79.30)	13.1861	11	0.281335	13.6082	12	0.326425	-0.034745	0.0585548	0.564931
59	YXJgy7	caftPp	LOMG	serotonin (5HT)	14	-0.776629	0.62292	0.212487	0.46 (0.14- 1.56)	-0.898553	0.841031	0.285342	0.41 (0.08- 2.12)	-1.76652	1.23067	0.176718	0.17 (0.02- 1.91)	7.8265	12	0.798537	8.69634	13	0.795472	0.0258735	0.027742	0.369387
82	lEF9Yq	i2Mnwt	LOMG	choline	23	1.94711	1.56367	0.213049	7.01 (0.33- 150.19)	0.568249	1.99429	0.775692	1.77 (0.04- 87.98)	-0.263885	4.5509	0.954309	0.77 (0.00-5743.77)	27.4831	21	0.155429	27.835	22	0.181215	0.0216179	0.0416908	0.60951
160	LWBRkQ	cK8zSU	LOMG	3-indoxyl sulfate	5	-1.31732	1.05901	0.21353	0.27 (0.03-2.130000e+00)	-1.81298	0.90007	0.043982	0.16 (0.03-9.500000e-01)	-0.113728	11.1579	0.992508	0.89 (0.00-2.808232e+09)	8.94612	3	0.0300159	8.98124	4	0.0615701	-0.0409754	0.377585	0.920435
371	NliUpJ	R0VbKS	LOMG	3-(cystein-S-yl)acetaminophen*	52	-0.0550242	0.0448255	0.219627	0.95 (0.87-1.03)	-0.0453234	0.0617103	0.462671	0.96 (0.85-1.08)	-0.143269	0.158113	0.369218	0.87 (0.64-1.18)	60.7245	50	0.142366	61.1363	51	0.156492	0.0169895	0.0291751	0.562962
117	Mwojkc	toxzj1	LOMG	taurocholate	15	-0.218183	0.178475	0.221524	0.80 (0.57-1.14)	-0.0909584	0.252877	0.719076	0.91 (0.56-1.50)	-0.369013	0.267843	0.191545	0.69 (0.41-1.17)	15.8523	13	0.257196	16.5652	14	0.280088	0.0181962	0.023798	0.458158
377	Ox6bNl	qBXqEZ	LOMG	1,3,7-trimethylurate	9	0.233512	0.191456	0.222591	1.26 (0.87-1.84)	0.305229	0.261401	0.242941	1.36 (0.81-2.27)	0.409635	0.540294	0.473097	1.51 (0.52-4.34)	4.15181	7	0.762135	4.27333	8	0.831659	-0.0185634	0.0532522	0.737643
417	rahszR	kNsNJ9	LOMG	X-13496	35	-1.13486	0.93085	0.222781	0.32 (0.05- 1.99)	-1.32914	1.33863	0.320757	0.26 (0.02- 3.65)	-3.31699	3.53205	0.354497	0.04 (0.00-36.81)	32.4792	33	0.492882	32.8894	34	0.521929	0.0221753	0.0346247	0.526304
416	Pmdf0D	wIUOMV	LOMG	2-linoleoylglycerophosphocholine*	20	-0.904356	0.742184	0.223031	0.40 (0.09- 1.73)	0.0897368	1.03406	0.930845	1.09 (0.14- 8.30)	6.2121	2.64048	0.0302176	498.75 (2.82-88207.31)	13.8356	18	0.73974	21.6408	19	0.302496	-0.131392	0.0470303	0.0119958
84	4oBbL3	YCM6wY	LOMG	N1-methyladenosine	8	-3.23383	2.65527	0.223266	0.04 (0.00- 7.17)	-2.83601	3.85631	0.462084	0.06 (0.00- 112.43)	-1.47413	10.7472	0.895388	0.23 (0.00-322127208.99)	6.41506	6	0.378335	6.44572	7	0.488771	-0.0120877	0.0713754	0.871084
188	ut5XBp	Ad6pV9	LOMG	indolepropionate	13	0.588374	0.48503	0.225105	1.80 (0.70- 4.66)	0.674792	0.664002	0.30951	1.96 (0.53- 7.22)	-0.56724	0.99131	0.578685	0.57 (0.08- 3.96)	7.93272	11	0.719317	9.71941	12	0.640562	0.0391072	0.0292572	0.208319
348	GbqFNa	WWI6d8	LOMG	X-12510--2-aminooctanoic acid	14	0.445643	0.368564	0.226611	1.56 (0.76-3.22)	0.897643	0.435925	0.0394779	2.45 (1.04-5.77)	1.08072	0.562779	0.078895	2.95 (0.98-8.88)	8.67436	12	0.730464	10.9041	13	0.618847	-0.0334252	0.0223842	0.161192
396	UpJC2r	jSSITJ	LOMG	X-12855	19	0.535432	0.444365	0.228227	1.71 (0.71- 4.08)	0.307869	0.640052	0.630512	1.36 (0.39- 4.77)	1.00777	1.25005	0.431267	2.74 (0.24-31.75)	15.3986	17	0.566792	15.5621	18	0.623081	-0.0151765	0.0375409	0.691059
57	PXG5Xf	Gh8Way	LOMG	citrulline	35	-1.05627	0.879216	0.229603	0.35 (0.06- 1.95)	-1.16904	1.19322	0.327217	0.31 (0.03- 3.22)	-4.32199	2.4148	0.0826679	0.01 (0.00- 1.51)	34.9338	33	0.376257	37.1552	34	0.325728	0.0354048	0.024441	0.156891
479	Htkltr	gDlPkh	LOMG	4-androsten-3beta,17beta-diol disulfate 1*	16	-0.327328	0.272518	0.229703	0.72 (0.42-1.23)	-0.252925	0.322639	0.433084	0.78 (0.41-1.46)	0.0971555	0.446495	0.830883	1.10 (0.46-2.64)	19.5352	14	0.145491	21.5133	15	0.121216	-0.0324068	0.0272178	0.25359
463	ZcDuFJ	quK2LT	LOMG	X-14658	11	0.522892	0.435808	0.230209	1.69 (0.72- 3.96)	0.966277	0.596147	0.105046	2.63 (0.82- 8.45)	-2.50381	1.46573	0.121769	0.08 (0.00- 1.45)	5.12528	9	0.823253	9.80296	10	0.457947	0.128203	0.0592767	0.0587993
271	93h5v2	pDF975	LOMG	X-11858	14	-0.181405	0.152014	0.232734	0.83 (0.62-1.12)	-0.229711	0.203675	0.259391	0.79 (0.53-1.18)	-0.121543	0.272201	0.663173	0.89 (0.52-1.51)	11.0614	12	0.523666	11.1317	13	0.599789	-0.00860854	0.0324716	0.795424
126	crlJCP	8YIO9W	LOMG	X-06351	6	-1.06826	0.899581	0.235026	0.34 (0.06- 2.00)	-0.927323	0.942941	0.325392	0.40 (0.06- 2.51)	-1.14931	1.58094	0.507503	0.32 (0.01- 7.02)	7.32919	4	0.119481	7.33728	5	0.196741	0.00315762	0.047538	0.950228
140	Kr7jPo	ssrI3s	LOMG	X-08766	12	0.785592	0.665914	0.238112	2.19 (0.59- 8.09)	1.14991	0.864997	0.183722	3.16 (0.58-17.21)	1.46761	1.43506	0.330564	4.34 (0.26-72.26)	5.30517	10	0.869883	5.59301	11	0.899095	-0.0175062	0.0326298	0.603336
484	s4WNNd	JTL0gt	LOMG	cis-4-decenoyl carnitine	8	-0.677239	0.580786	0.243584	0.51 (0.16- 1.59)	-1.06419	0.668364	0.111333	0.35 (0.09- 1.28)	-1.64723	1.16172	0.205998	0.19 (0.02- 1.88)	1.83665	6	0.934092	2.76611	7	0.905764	0.036671	0.0380372	0.372236
120	wzZcDr	afqOWq	LOMG	1-stearoylglycerophosphoinositol	7	-0.636393	0.545865	0.243677	0.53 (0.18-1.54)	-0.397987	0.682346	0.559717	0.67 (0.18-2.56)	-0.342287	0.896466	0.718285	0.71 (0.12-4.12)	4.79663	5	0.4412	4.96769	6	0.547964	-0.017676	0.0427384	0.696318
289	JE6PWD	m7pSUT	LOMG	gamma-glutamylphenylalanine	32	-0.89859	0.777399	0.247725	0.41 (0.09- 1.87)	-1.84959	1.2261	0.131424	0.16 (0.01- 1.74)	-2.69641	1.37989	0.0600704	0.07 (0.00- 1.01)	21.5063	30	0.871391	23.9931	31	0.810828	0.02643	0.0167603	0.125296
159	sHM0V3	9FrwX4	LOMG	hyodeoxycholate	13	-0.316834	0.274627	0.248629	0.73 (0.43-1.25)	-0.424705	0.381017	0.264995	0.65 (0.31-1.38)	-0.329952	0.478771	0.504997	0.72 (0.28-1.84)	13.3566	11	0.270657	13.358	12	0.343562	0.00102802	0.0300403	0.973314
482	gLaAaN	1ocDNw	LOMG	palmitoyl sphingomyelin	39	0.938795	0.815624	0.249726	2.56 (0.52- 12.65)	0.695962	1.10208	0.527716	2.01 (0.23- 17.39)	-5.5668	2.85192	0.0585442	0.00 (0.00- 1.02)	28.3278	37	0.84627	33.9949	38	0.655192	0.0671589	0.0282115	0.0225492
280	LNQM7j	ReZF90	LOMG	gamma-glutamylthreonine*	10	-0.875598	0.764589	0.252131	0.42 (0.09- 1.86)	-1.63226	1.05626	0.12227	0.20 (0.02- 1.55)	-0.631074	2.04282	0.765272	0.53 (0.01-29.16)	7.55755	8	0.477837	7.57421	9	0.577558	-0.00637705	0.0494034	0.90048
56	H2qUwn	1n6Y3h	LOMG	proline	30	0.806067	0.704165	0.252328	2.24 (0.56- 8.90)	0.490247	1.08496	0.651373	1.63 (0.19-13.69)	0.790738	1.40465	0.577954	2.21 (0.14-34.60)	22.0494	28	0.778998	22.0496	29	0.818131	0.000231155	0.0183276	0.990026
158	POnoTS	5aKcb8	LOMG	indoleacetate	19	0.783501	0.684954	0.252676	2.19 (0.57- 8.38)	-0.819183	0.812846	0.313552	0.44 (0.09- 2.17)	-0.0966731	1.21248	0.937382	0.91 (0.08- 9.77)	24.9556	17	0.095708	26.0984	18	0.0975285	0.0246321	0.0279169	0.389902
37	vN0MXa	DnLMgn	LOMG	5-oxoproline	21	-1.37948	1.2117	0.254925	0.25 (0.02- 2.71)	-1.34986	1.06046	0.203053	0.26 (0.03- 2.07)	-1.3603	1.93915	0.491501	0.26 (0.01- 11.48)	41.9165	19	0.00181897	41.9169	20	0.0028354	-0.000380515	0.0295244	0.989851
80	rBaz8U	U5TK9U	LOMG	acetylphosphate	16	1.996	1.75534	0.255494	7.36 (0.24- 229.63)	0.491927	2.00215	0.805915	1.64 (0.03- 82.78)	2.2141	7.2631	0.764971	9.15 (0.00-13933065.35)	20.8801	14	0.104745	20.8815	15	0.140657	-0.00197796	0.0637764	0.975696
362	b37fTY	5Dp4k6	LOMG	X-12712	38	0.0982882	0.0877229	0.262527	1.10 (0.93-1.31)	0.0909702	0.123822	0.462532	1.10 (0.86-1.40)	0.0960051	0.166272	0.567266	1.10 (0.79-1.52)	55.7599	36	0.0188668	55.7603	37	0.0245248	0.000461778	0.0284156	0.987124
79	NRvHdX	j9rtB8	LOMG	glycerol 3-phosphate (G3P)	14	1.07108	0.957682	0.263391	2.92 (0.45- 19.07)	1.18852	1.36968	0.385539	3.28 (0.22- 48.09)	0.443652	2.2859	0.849358	1.56 (0.02-137.55)	8.49648	12	0.745229	8.58786	13	0.803309	0.011338	0.0375073	0.767609
197	QpiVp4	LI7lYP	LOMG	docosapentaenoate (n3 DPA; 22:5n3)	10	-0.879959	0.786867	0.263436	0.41 (0.09- 1.94)	-0.774967	0.895362	0.386745	0.46 (0.08- 2.66)	-1.87418	2.3225	0.443013	0.15 (0.00-14.55)	13.2233	8	0.104395	13.5698	9	0.138474	0.0320454	0.0699894	0.659232
473	8Vg6Mv	v1uwLj	LOMG	X-14977--vanillin	9	0.699395	0.626629	0.26437	2.01 (0.59- 6.87)	0.0524789	0.865779	0.951666	1.05 (0.19- 5.75)	2.36795	1.50804	0.160357	10.68 (0.56-205.14)	4.58753	7	0.710153	6.06722	8	0.639702	-0.058814	0.0483499	0.263243
343	w2SBcp	PrNyJ8	LOMG	stearidonate (18:4n3)	10	0.68875	0.619051	0.265884	1.99 (0.59- 6.70)	0.775868	0.830644	0.350275	2.17 (0.43- 11.07)	2.02087	1.5952	0.240845	7.54 (0.33-171.99)	7.81333	8	0.451914	8.63434	9	0.471689	-0.0399954	0.0441404	0.391359
414	JjEAyv	q7XQSE	LOMG	2-oleoylglycerophosphocholine*	18	-0.914693	0.827441	0.268966	0.40 (0.08- 2.03)	-0.400563	1.08731	0.712576	0.67 (0.08- 5.64)	1.20982	2.88087	0.680109	3.35 (0.01-949.87)	12.08	16	0.738458	12.6727	17	0.757807	-0.0327313	0.0425141	0.452581
313	lmYSwh	okhggy	LOMG	X-12236	8	0.37909	0.34396	0.270403	1.46 (0.74-2.87)	0.205669	0.431746	0.633814	1.23 (0.53-2.86)	0.396099	0.812452	0.64318	1.49 (0.30-7.30)	2.78406	6	0.835421	2.78459	7	0.904189	-0.00105937	0.0458431	0.982313
407	jkxaWF	FUTEdn	LOMG	oleoylcarnitine	12	-0.762165	0.691832	0.270609	0.47 (0.12- 1.81)	-1.15207	0.914407	0.2077	0.32 (0.05- 1.90)	-1.00011	1.91197	0.612313	0.37 (0.01-15.60)	6.12671	10	0.804508	6.14453	11	0.863549	0.0056457	0.0422913	0.89645
130	cuPkLy	IEe0U1	LOMG	erythritol	22	0.572768	0.529254	0.279156	1.77 (0.63- 5.00)	0.439074	0.649736	0.499184	1.55 (0.43- 5.54)	1.68648	0.847812	0.060531	5.40 (1.03-28.45)	25.58	20	0.180137	29.0314	21	0.11325	-0.0387601	0.0235951	0.116071
111	9LJD22	cJhy5c	LOMG	theophylline	12	-0.403637	0.374525	0.281154	0.67 (0.32-1.39)	-0.50201	0.495247	0.310748	0.61 (0.23-1.60)	-0.049597	0.867859	0.955553	0.95 (0.17-5.21)	12.0015	10	0.284957	12.2514	11	0.345048	-0.0177189	0.0388322	0.657929
355	LQIjxI	fxcCLf	LOMG	X-12627	10	-0.640584	0.595768	0.282274	0.53 (0.16- 1.69)	-1.48841	0.809138	0.0658414	0.23 (0.05- 1.10)	0.873698	1.94048	0.664482	2.40 (0.05-107.45)	8.90897	8	0.350033	9.66064	9	0.37865	-0.0459906	0.0559789	0.43512
357	NUpaiH	YBnUEC	LOMG	X-12645	19	0.444073	0.413276	0.282591	1.56 (0.69- 3.50)	0.357709	0.584613	0.540622	1.43 (0.45- 4.50)	0.632822	1.04253	0.551867	1.88 (0.24-14.53)	13.6241	17	0.693509	13.663	18	0.750782	-0.0057985	0.029403	0.846004
334	zb920P	QC8db5	LOMG	octanoylcarnitine	16	-0.531025	0.495448	0.283807	0.59 (0.22-1.55)	-0.955357	0.554816	0.0850814	0.38 (0.13-1.14)	-1.16648	0.884884	0.208587	0.31 (0.05-1.76)	19.6352	14	0.142068	20.6968	15	0.146801	0.0221144	0.025419	0.398975
286	sGSBs3	B6Fl2x	LOMG	X-12056	13	-0.365291	0.340951	0.283995	0.69 (0.36-1.35)	-0.327337	0.419744	0.43548	0.72 (0.32-1.64)	0.284856	0.641918	0.66582	1.33 (0.38-4.68)	15.5956	11	0.15682	17.5955	12	0.128536	-0.0424033	0.0357026	0.259972
454	584CDy	iQAdab	LOMG	X-14304--leucylalanine	17	0.340384	0.318657	0.285439	1.41 (0.75-2.62)	0.364387	0.418185	0.383561	1.44 (0.63-3.27)	0.424663	0.922176	0.651762	1.53 (0.25-9.32)	6.37644	15	0.972707	6.38592	16	0.983365	-0.00384171	0.0394467	0.923706
101	7z5hMA	e92MTQ	LOMG	X-18601	20	-0.41384	0.387858	0.285978	0.66 (0.31-1.41)	0.181768	0.509048	0.721036	1.20 (0.44-3.25)	-0.0823828	0.831922	0.922211	0.92 (0.18-4.70)	24.4283	18	0.141491	24.7069	19	0.170417	-0.0129045	0.0284792	0.655877
165	HiHMRM	ewcQP8	LOMG	glycerol 2-phosphate	30	-0.543931	0.512467	0.28851	0.58 (0.21- 1.58)	0.288866	0.735914	0.694669	1.33 (0.32- 5.65)	-0.266468	1.0457	0.800723	0.77 (0.10- 5.95)	28.0472	28	0.461946	28.1401	29	0.510432	-0.00582346	0.0191261	0.763016
145	AD1fBR	R50qog	LOMG	levulinate (4-oxovalerate)	48	0.656841	0.619548	0.289057	1.93 (0.57- 6.50)	0.0433324	1.066	0.967575	1.04 (0.13- 8.44)	0.412224	1.27079	0.747117	1.51 (0.13-18.23)	36.3067	46	0.846363	36.3553	47	0.869414	0.00322432	0.0146248	0.826482
295	ToIVhU	jh77AD	LOMG	alpha-ketoglutarate	18	0.617474	0.583052	0.289583	1.85 (0.59- 5.81)	0.622371	0.739093	0.399746	1.86 (0.44- 7.93)	0.366601	1.46496	0.805582	1.44 (0.08-25.48)	21.5489	16	0.158363	21.5964	17	0.200744	0.00622553	0.0331611	0.853444
38	yGRhwQ	cnDgM8	LOMG	pantothenate	26	-0.654551	0.618385	0.289835	0.52 (0.15- 1.75)	-0.565265	0.926484	0.541783	0.57 (0.09- 3.49)	-2.66103	1.35365	0.060991	0.07 (0.00- 0.99)	22.4084	24	0.554903	25.1798	25	0.452333	0.0387345	0.0232675	0.108966
379	215xYh	LTi0WP	LOMG	stearoylcarnitine	6	-1.16389	1.1071	0.293123	0.31 (0.04- 2.73)	-1.61436	1.37524	0.240446	0.20 (0.01- 2.95)	-9.70852	7.12305	0.244573	0.00 (0.00-70.29)	1.45106	4	0.835273	2.92567	5	0.711445	0.157537	0.129732	0.291407
106	oyZhF5	rVIt5k	LOMG	quinate	6	-0.435368	0.421957	0.302174	0.65 (0.28- 1.48)	-0.133892	0.498573	0.788276	0.87 (0.33- 2.32)	0.151488	1.26291	0.910305	1.16 (0.10-13.83)	5.56594	4	0.233994	5.91185	5	0.314891	-0.0376836	0.0755805	0.64424
228	meTXpG	QkkuHO	LOMG	X-11441	12	0.342486	0.33338	0.304273	1.41 (0.73-2.71)	0.200102	0.409175	0.624814	1.22 (0.55-2.72)	0.0460434	0.540831	0.933835	1.05 (0.36-3.02)	9.29603	10	0.504258	9.78059	11	0.550224	0.0168751	0.0242422	0.502221
166	aE6NZM	AaTa1u	LOMG	threonate	18	-0.48547	0.473987	0.305729	0.62 (0.24-1.56)	-0.298876	0.647641	0.644451	0.74 (0.21-2.64)	-0.500608	0.802468	0.541529	0.61 (0.13-2.92)	9.17605	16	0.905987	9.17659	17	0.934558	0.00055869	0.0238985	0.981638
171	QWSmEj	uDvukY	LOMG	DSGEGDFXAEGGGVR*	13	0.417652	0.410016	0.308382	1.52 (0.68- 3.39)	0.300651	0.551462	0.585623	1.35 (0.46- 3.98)	0.0445877	1.33104	0.973877	1.05 (0.08-14.20)	13.2543	11	0.27703	13.3598	12	0.343441	0.0159417	0.0538782	0.77283
20	3bLVod	bq4sHO	LOMG	deoxycholate	15	0.30362	0.298098	0.308428	1.35 (0.76-2.43)	0.374605	0.385933	0.331724	1.45 (0.68-3.10)	0.432479	0.658375	0.522712	1.54 (0.42-5.60)	4.96587	13	0.975937	5.01405	14	0.985616	-0.00779628	0.0355164	0.82966
435	d1XzQg	gyAiWa	LOMG	1-palmitoylglycerophosphoethanolamine	24	0.603585	0.596319	0.31145	1.83 (0.57- 5.88)	0.0893883	0.817603	0.912941	1.09 (0.22- 5.43)	0.85555	1.18389	0.477502	2.35 (0.23- 23.95)	25.2391	22	0.285776	25.3098	23	0.334513	-0.00539116	0.0217243	0.80631
78	fPo9uy	gZtaLU	LOMG	mannitol	11	-0.340915	0.338054	0.313233	0.71 (0.37-1.38)	-0.0294377	0.342542	0.931515	0.97 (0.50-1.90)	-0.149293	0.832135	0.86159	0.86 (0.17-4.40)	19.8719	9	0.0187197	20.015	10	0.0291108	-0.014872	0.0584089	0.80474
219	6HSBAs	VxxMvz	LOMG	X-03056--N-[3-(2-Oxopyrrolidin-1-yl)propyl]acetamide	25	-0.503097	0.499946	0.31427	0.60 (0.23- 1.61)	-0.902459	0.681591	0.185487	0.41 (0.11- 1.54)	-1.26161	0.90435	0.176328	0.28 (0.05- 1.67)	23.3007	23	0.44333	24.3268	24	0.443042	0.0202601	0.020131	0.324689
257	0W5SZj	XHSG9Y	LOMG	X-11793--oxidized bilirubin*	14	-0.39036	0.391468	0.318682	0.68 (0.31-1.46)	0.0964024	0.464703	0.835659	1.10 (0.44-2.74)	0.691206	0.669176	0.32201	2.00 (0.54-7.41)	4.69096	12	0.967513	8.66241	13	0.797936	-0.0486766	0.0244256	0.0695213
96	kFReZi	9Lhnof	LOMG	X-04498	20	-0.621363	0.625016	0.320147	0.54 (0.16- 1.83)	-0.324823	0.907422	0.720372	0.72 (0.12- 4.28)	0.900944	1.515	0.559457	2.46 (0.13-47.96)	16.4603	18	0.560454	17.6771	19	0.544095	-0.0313466	0.0284176	0.284526
207	OHlbDj	SFpuBe	LOMG	heme*	13	0.546047	0.549955	0.320762	1.73 (0.59- 5.07)	0.447076	0.720226	0.534768	1.56 (0.38- 6.42)	-0.973342	1.19252	0.431703	0.38 (0.04- 3.91)	11.7083	11	0.385962	13.8575	12	0.309901	0.0511788	0.0360169	0.183049
227	1A5iSe	mJAc2E	LOMG	X-11440	18	-0.250695	0.252963	0.321668	0.78 (0.47-1.28)	-0.230681	0.322468	0.474386	0.79 (0.42-1.49)	-0.273272	0.392231	0.49598	0.76 (0.35-1.64)	9.65304	16	0.884109	9.65871	17	0.917309	0.00146464	0.019446	0.940895
347	G0PFLk	fsz5S1	LOMG	linolenate [alpha or gamma; (18:3n3 or 6)]	5	0.862661	0.887216	0.33089	2.37 (0.42-13.49)	1.19182	1.13529	0.293809	3.29 (0.36-30.48)	1.03944	1.81016	0.606044	2.83 (0.08-98.23)	0.879456	3	0.830382	0.892009	4	0.925704	-0.0056856	0.0507461	0.917868
449	3Xrs85	t8rQ4h	LOMG	4-ethylphenylsulfate	6	-0.527303	0.543472	0.331922	0.59 (0.20- 1.71)	-0.660144	0.609614	0.278858	0.52 (0.16- 1.71)	0.252594	1.52053	0.876119	1.29 (0.07-25.35)	6.97736	4	0.137089	7.51613	5	0.184996	-0.0447247	0.0804754	0.607995
336	rH64YS	xt2EcK	LOMG	N-acetylthreonine	12	-0.899094	0.928343	0.332798	0.41 (0.07- 2.51)	-1.35549	1.23109	0.270877	0.26 (0.02- 2.88)	-0.196142	2.8169	0.94586	0.82 (0.00-205.40)	6.98629	10	0.726738	7.05616	11	0.794518	-0.0130078	0.0492132	0.796905
292	33OsMA	ENVjUZ	LOMG	pseudouridine	26	-1.23042	1.27493	0.334501	0.29 (0.02- 3.56)	-0.852249	1.82629	0.640747	0.43 (0.01- 15.29)	1.58487	3.40213	0.645526	4.88 (0.01-3839.26)	27.6198	24	0.2764	28.5379	25	0.283694	-0.0320787	0.0359165	0.380648
470	ylItaq	5dU5U1	LOMG	n-Butyl Oleate	9	-0.989102	1.02633	0.335181	0.37 (0.05- 2.78)	-0.342612	1.29553	0.791427	0.71 (0.06- 8.99)	-1.35801	3.12996	0.677438	0.26 (0.00-118.71)	10.1185	7	0.181957	10.1414	8	0.255243	0.00791088	0.0628702	0.903405
265	Gw1pTv	GA0vSH	LOMG	X-11843	3	-0.359459	0.37489	0.33764	0.70 (0.33-1.46)	-0.30176	0.449635	0.502143	0.74 (0.31-1.79)	-0.348802	0.889929	0.762196	0.71 (0.12-4.04)	1.93156	1	0.164587	1.93199	2	0.380605	-0.00108139	0.0732079	0.990597
208	t0M02k	RmfJvh	LOMG	X-11299	12	-0.310446	0.323778	0.337647	0.73 (0.39- 1.38)	-0.0698049	0.427201	0.870203	0.93 (0.40- 2.15)	-0.686032	1.68133	0.69185	0.50 (0.02-13.59)	13.6716	10	0.188505	13.7427	11	0.247559	0.0193978	0.0850549	0.824193
453	C55tX1	SUP6st	LOMG	X-14208--phenylalanylserine	13	-0.296979	0.309762	0.337692	0.74 (0.40-1.36)	0.0177822	0.432624	0.967214	1.02 (0.44-2.38)	-0.170747	0.598874	0.780853	0.84 (0.26-2.73)	13.8119	11	0.243578	13.8905	12	0.307757	-0.00876339	0.0350271	0.807052
139	TPC0x2	Fz7xwj	LOMG	2-hydroxyisobutyrate	18	-0.90549	0.951935	0.341498	0.40 (0.06- 2.61)	-1.03979	1.15743	0.36899	0.35 (0.04- 3.42)	-0.405385	2.79788	0.886607	0.67 (0.00-160.53)	24.9314	16	0.0710437	24.9882	17	0.0949749	-0.00858761	0.0449998	0.851054
53	sjstOD	FQRg8Z	LOMG	urea	13	1.00109	1.0534	0.34194	2.72 (0.35- 21.45)	1.08776	1.46976	0.45924	2.97 (0.17- 52.90)	1.70625	2.95245	0.574964	5.51 (0.02-1795.52)	10.2359	11	0.509303	10.3012	12	0.589551	-0.0117378	0.0459109	0.802927
247	qngIRA	H9AdoX	LOMG	X-11546	14	0.225099	0.23773	0.343707	1.25 (0.79-2.00)	0.36092	0.27041	0.181971	1.43 (0.84-2.44)	-0.227928	0.489704	0.64995	0.80 (0.30-2.08)	18.8319	12	0.0926659	20.5843	13	0.0815682	0.0427254	0.0404325	0.311455
121	9C3NO2	JkVv0w	LOMG	X-06226	20	-0.925786	0.977849	0.343762	0.40 (0.06- 2.69)	-0.13069	1.45129	0.928247	0.88 (0.05- 15.09)	-0.285904	1.97505	0.886511	0.75 (0.02- 36.06)	15.0461	18	0.658801	15.1851	19	0.710761	-0.0090933	0.0243858	0.713582
33	XKC54X	EWM4bp	LOMG	pentadecanoate (15:0)	20	-0.782797	0.828049	0.344479	0.46 (0.09- 2.32)	-0.984188	1.13279	0.384945	0.37 (0.04- 3.44)	-1.20002	2.26823	0.60323	0.30 (0.00-25.68)	21.0946	18	0.274669	21.1407	19	0.32908	0.00708818	0.0357278	0.84496
332	ACdBzg	ehNOok	LOMG	X-12465	11	0.377584	0.399513	0.344602	1.46 (0.67-3.19)	0.251406	0.548249	0.646549	1.29 (0.44-3.77)	0.909968	0.643488	0.190974	2.48 (0.70-8.77)	7.88638	9	0.545636	9.00021	10	0.532083	-0.0288015	0.0272901	0.318756
418	chI71W	5R5CeV	LOMG	1-palmitoylglycerophosphoinositol*	10	-0.544865	0.580325	0.347784	0.58 (0.19- 1.81)	-0.0970916	0.827767	0.906628	0.91 (0.18- 4.60)	-0.172774	1.09727	0.878786	0.84 (0.10- 7.23)	7.18584	8	0.516721	7.34549	9	0.601197	-0.0117904	0.0295085	0.699936
383	m1DbdR	LZYEvW	LOMG	X-12771	15	0.362637	0.387827	0.349763	1.44 (0.67-3.07)	-0.167926	0.562191	0.76517	0.85 (0.28-2.54)	0.0551986	1.0068	0.957111	1.06 (0.15-7.60)	10.7813	13	0.629137	10.8907	14	0.694596	0.0113956	0.0344381	0.745993
301	cPtgLo	nQWd0K	LOMG	X-12095--N1-methyl-3-pyridone-4-carboxamide	21	-0.526057	0.564004	0.350966	0.59 (0.20-1.78)	-0.684219	0.774998	0.377309	0.50 (0.11-2.30)	-0.648434	1.05806	0.547242	0.52 (0.07-4.16)	11.9748	19	0.886698	11.9935	20	0.916299	0.00291412	0.0213173	0.892704
283	336qzi	aKs2tH	LOMG	X-12038	50	0.700872	0.754081	0.352661	2.02 (0.46- 8.84)	-0.232163	1.05322	0.825536	0.79 (0.10- 6.25)	1.48865	3.53358	0.675426	4.43 (0.00-4511.83)	57.4812	48	0.164167	57.5436	49	0.188372	-0.00782099	0.0342568	0.820379
162	gxxmXe	qQ38Is	LOMG	bilirubin (Z,Z)	9	0.208399	0.225626	0.355672	1.23 (0.79-1.92)	0.108683	0.261996	0.678268	1.11 (0.67-1.86)	0.0126375	0.386358	0.974819	1.01 (0.47-2.16)	4.49727	7	0.721046	4.88686	8	0.769597	0.0181748	0.0291181	0.552304
194	MxH63g	W6odLj	LOMG	caproate (6:0)	30	-0.818735	0.890524	0.357894	0.44 (0.08- 2.53)	0.0794764	1.36537	0.953582	1.08 (0.07- 15.73)	2.1846	2.78855	0.43996	8.89 (0.04-2100.97)	29.5854	28	0.383307	30.9487	29	0.367848	-0.0313597	0.0276079	0.26563
465	8uDLCc	kewsUI	LOMG	X-14745	12	0.665034	0.723909	0.358268	1.94 (0.47- 8.04)	-0.119139	0.96164	0.901401	0.89 (0.13- 5.85)	-5.21577	4.72192	0.295207	0.01 (0.00-56.78)	7.37447	10	0.689683	8.96289	11	0.625318	0.126243	0.100167	0.236167
169	eGt4Xk	6ScUL8	LOMG	pyroglutamylglycine	4	0.42362	0.462162	0.359349	1.53 (0.62- 3.78)	0.692434	0.564704	0.220127	2.00 (0.66- 6.05)	1.61905	1.30492	0.340503	5.05 (0.39-65.15)	0.973025	2	0.614767	1.93263	3	0.586506	-0.0762668	0.0778553	0.430584
242	ogRin0	4c6BmN	LOMG	X-11529	12	-0.167606	0.183346	0.360637	0.85 (0.59-1.21)	-0.10277	0.199332	0.606154	0.90 (0.61-1.33)	-0.0765979	0.254717	0.769789	0.93 (0.56-1.53)	11.4072	10	0.326686	11.7337	11	0.383986	-0.012655	0.0236525	0.604314
279	fQeMDw	8vpkP1	LOMG	gamma-glutamylmethionine*	7	-0.839153	0.922419	0.362964	0.43 (0.07- 2.63)	-0.0891687	1.0532	0.932528	0.91 (0.12- 7.21)	-3.49586	1.57282	0.0768691	0.03 (0.00- 0.66)	6.51654	5	0.259149	11.3853	6	0.0771727	0.100506	0.0520001	0.111091
469	5xriVC	esFPsF	LOMG	7-alpha-hydroxy-3-oxo-4-cholestenoate (7-Hoca)	15	1.16434	1.28359	0.364357	3.20 (0.26- 39.65)	0.399449	1.44197	0.781768	1.49 (0.09- 25.17)	-7.57919	3.3058	0.0391863	0.00 (0.00- 0.33)	14.3543	13	0.349375	22.9516	14	0.061062	0.134982	0.0483744	0.0153093
478	MkFDXz	mtFgLW	LOMG	5alpha-androstan-3beta,17beta-diol disulfate	15	-0.244244	0.27036	0.366312	0.78 (0.46-1.33)	-0.556411	0.362146	0.124434	0.57 (0.28-1.17)	-1.22197	0.490157	0.0269412	0.29 (0.11-0.77)	5.6418	13	0.958224	11.3606	14	0.657507	0.0614339	0.0256896	0.0326058
64	mkTmvM	1DVUyr	LOMG	xanthine	5	-1.0924	1.21108	0.367054	0.34 (0.03- 3.60)	-1.07575	1.59248	0.499346	0.34 (0.02- 7.73)	-0.491169	2.78091	0.871056	0.61 (0.00-142.51)	1.63873	3	0.650639	1.69642	4	0.791368	-0.0173877	0.0723972	0.825674
254	iTDAAY	c0NHHG	LOMG	X-11786--methylcysteine	13	-0.432648	0.48225	0.369642	0.65 (0.25- 1.67)	-0.459609	0.655496	0.483202	0.63 (0.17- 2.28)	-0.738196	1.98234	0.71668	0.48 (0.01-23.27)	12.5631	11	0.322834	12.5921	12	0.399369	0.0101843	0.0639103	0.876279
153	AQfphU	0GQg1U	LOMG	X-10429	21	-0.466946	0.524629	0.373439	0.63 (0.22-1.75)	0.379695	0.708985	0.592271	1.46 (0.36-5.87)	0.478853	0.844301	0.577246	1.61 (0.31-8.45)	12.8127	19	0.84802	14.8568	20	0.784539	-0.0260216	0.0182003	0.169031
455	2rontS	u3rGJQ	LOMG	X-14374	9	0.645903	0.732844	0.37812	1.91 (0.45- 8.02)	0.809157	0.976437	0.407284	2.25 (0.33-15.23)	-0.124592	1.90587	0.949705	0.88 (0.02-37.00)	4.82539	7	0.681262	5.01719	8	0.755738	0.0194415	0.0443924	0.674621
118	8G0e0M	hulORc	LOMG	X-05907	12	-1.20305	1.36717	0.378881	0.30 (0.02-4.38)	-3.11827	1.36902	0.0227421	0.04 (0.00-0.65)	-4.47483	3.39953	0.217443	0.01 (0.00-8.92)	21.3953	10	0.0184995	23.7552	11	0.0138057	0.0622794	0.0593006	0.31833
61	BnxaRC	apO3uO	LOMG	gamma-glutamyltyrosine	43	0.641503	0.732751	0.381318	1.90 (0.45- 7.99)	1.1788	1.06076	0.266453	3.25 (0.41- 25.99)	2.08118	2.5429	0.417844	8.01 (0.05-1170.58)	37.6966	41	0.618246	38.0461	42	0.645176	-0.0150401	0.0254385	0.557609
264	QA9vJs	isMmnE	LOMG	2-methoxyacetaminophen sulfate*	293	0.0191728	0.021975	0.382945	1.02 (0.98-1.06)	0.0228923	0.0354256	0.518144	1.02 (0.95-1.10)	-0.00574129	0.0633923	0.927898	0.99 (0.88-1.13)	271.802	291	0.784119	271.978	292	0.794034	0.00760622	0.0181535	0.67553
146	E3jDdt	QkHd04	LOMG	palmitoylcarnitine	10	-0.622592	0.713789	0.38308	0.54 (0.13- 2.17)	-0.657904	0.963367	0.494657	0.52 (0.08- 3.42)	-0.489401	1.78196	0.79055	0.61 (0.02-20.15)	3.44669	8	0.903288	3.45334	9	0.943587	-0.00349167	0.0428031	0.936989
25	CqePbo	ZO83Af	LOMG	tyrosine	28	0.912463	1.05652	0.387782	2.49 (0.31- 19.75)	0.925426	1.53026	0.545345	2.52 (0.13- 50.64)	5.63258	4.68861	0.240452	279.38 (0.03-2736683.62)	18.1663	26	0.869639	19.234	27	0.861317	-0.045901	0.044422	0.310982
325	Fj8hR8	TxKEEU	LOMG	1-eicosadienoylglycerophosphocholine*	12	0.509742	0.592613	0.389701	1.66 (0.52- 5.32)	0.685843	0.72164	0.341912	1.99 (0.48- 8.17)	0.74073	1.04422	0.494306	2.10 (0.27-16.24)	14.334	10	0.158294	14.4422	11	0.209483	-0.00934354	0.0340115	0.789125
124	KnEcpo	5H6IGQ	LOMG	X-06307	8	0.631987	0.735581	0.390248	1.88 (0.44- 7.95)	0.642802	0.949653	0.498482	1.90 (0.30- 12.23)	1.58198	2.45429	0.543042	4.86 (0.04-597.28)	6.97744	6	0.322939	7.17146	7	0.411249	-0.0267723	0.0655446	0.697114
309	5HX5lN	ybVIbi	LOMG	X-12216	10	-0.33527	0.390985	0.391169	0.72 (0.33-1.54)	0.0115198	0.487986	0.981166	1.01 (0.39-2.63)	-0.163185	0.668512	0.813295	0.85 (0.23-3.15)	10.7641	8	0.215425	10.9079	9	0.282076	-0.0102485	0.0313556	0.752169
218	fTJQ0D	mwWmk7	LOMG	X-11381	15	0.809523	0.947899	0.393095	2.25 (0.35- 14.40)	0.953256	1.20134	0.42749	2.59 (0.25- 27.33)	2.9896	2.57348	0.266244	19.88 (0.13-3082.87)	5.70251	13	0.956313	6.53279	14	0.951227	-0.0389307	0.0427249	0.378779
267	f0UxUF	pb9bbx	LOMG	X-11847	11	0.249305	0.291945	0.393135	1.28 (0.72-2.27)	0.227088	0.38074	0.550881	1.25 (0.60-2.65)	-0.0746227	0.71643	0.919327	0.93 (0.23-3.78)	11.7471	9	0.227946	12.0723	10	0.280247	0.0243441	0.0487697	0.629636
201	8kC77f	39EcY3	LOMG	X-06126	14	-0.398704	0.46866	0.394918	0.67 (0.27- 1.68)	-0.490425	0.58209	0.399495	0.61 (0.20- 1.92)	-0.382964	1.74472	0.829951	0.68 (0.02-20.84)	16.3242	12	0.176833	16.3243	13	0.232058	-0.00058686	0.0624564	0.992657
385	kXGc1c	ye0APv	LOMG	gamma-glutamylisoleucine*	24	0.618586	0.731383	0.397677	1.86 (0.44- 7.78)	0.3569	0.90046	0.691845	1.43 (0.24- 8.35)	-1.62571	1.77853	0.37059	0.20 (0.01- 6.43)	31.9867	22	0.0776226	34.7518	23	0.0550403	0.0411884	0.0298669	0.181736
214	3eVJYt	efpNNl	LOMG	3-dehydrocarnitine*	20	-0.694817	0.835213	0.405463	0.50 (0.10-2.57)	-1.43235	1.13819	0.208229	0.24 (0.03-2.22)	-4.13516	2.55283	0.122655	0.02 (0.00-2.38)	20.5757	18	0.301358	22.8865	19	0.242379	0.0643355	0.0452492	0.172179
71	ZTfrSZ	DMdLak	LOMG	taurodeoxycholate	12	0.199862	0.240522	0.406003	1.22 (0.76- 1.96)	0.356765	0.325335	0.272813	1.43 (0.76- 2.70)	0.913643	0.734133	0.241686	2.49 (0.59-10.51)	5.94049	10	0.820238	6.99949	11	0.799125	-0.0519213	0.0504542	0.327691
394	3Gk4Qp	Mv3oVP	LOMG	laurylcarnitine	11	-0.446714	0.539353	0.407534	0.64 (0.22-1.84)	-0.358265	0.729008	0.623114	0.70 (0.17-2.92)	-0.91248	1.43834	0.54161	0.40 (0.02-6.73)	9.77899	9	0.368672	9.91347	10	0.448117	0.0146254	0.0415719	0.733078
239	JYmXTP	cI7bgo	LOMG	X-11497	14	-0.777106	0.939256	0.408031	0.46 (0.07- 2.90)	-1.5028	1.31437	0.252889	0.22 (0.02- 2.93)	-2.89582	4.71182	0.550304	0.06 (0.00-566.43)	9.62119	12	0.649155	9.83175	13	0.707632	0.0302575	0.0659393	0.654529
277	qATW5S	gFZcK8	LOMG	X-12007	19	-0.141265	0.170887	0.40843	0.87 (0.62-1.21)	0.121133	0.230787	0.599673	1.13 (0.72-1.77)	0.101016	0.316781	0.753701	1.11 (0.59-2.06)	20.8121	17	0.234808	21.8262	18	0.239794	-0.0256852	0.0282219	0.375485
402	0FU68E	Xbo82L	LOMG	7-methylguanine	9	0.602702	0.739042	0.414776	1.83 (0.43- 7.78)	0.688889	1.00343	0.492378	1.99 (0.28-14.23)	-0.969321	2.04382	0.649746	0.38 (0.01-20.83)	4.69319	7	0.697346	5.37378	8	0.71698	0.0399003	0.048365	0.436589
361	30PzvL	0ciJPA	LOMG	X-12704	9	0.279486	0.344311	0.416949	1.32 (0.67-2.60)	0.121014	0.447299	0.786742	1.13 (0.47-2.71)	-0.309767	1.04985	0.776509	0.73 (0.09-5.74)	4.05109	7	0.773874	4.40409	8	0.81895	0.0330064	0.0555539	0.571117
370	jwj5FK	ZzBI55	LOMG	X-12749	38	-0.491324	0.614226	0.423765	0.61 (0.18- 2.04)	-0.529798	0.956492	0.579649	0.59 (0.09- 3.84)	-0.738099	1.11081	0.510623	0.48 (0.05- 4.22)	27.5678	36	0.842244	27.6389	37	0.868029	0.00378656	0.0142016	0.791276
195	WCkE4l	7meX10	LOMG	caprylate (8:0)	40	-0.57922	0.724804	0.424209	0.56 (0.14- 2.32)	0.0487347	1.04886	0.96294	1.05 (0.13- 8.20)	1.55277	1.60759	0.340204	4.72 (0.20-110.35)	40.6063	38	0.356239	42.9476	39	0.305837	-0.0261459	0.0176638	0.147065
185	YttohB	tKV457	LOMG	scyllo-inositol	11	-0.35817	0.450715	0.426806	0.70 (0.29-1.69)	-0.182734	0.615335	0.766492	0.83 (0.25-2.78)	-0.0439904	0.707201	0.95176	0.96 (0.24-3.83)	5.96236	9	0.74368	6.29472	10	0.789924	-0.0165671	0.0287368	0.578401
364	hNvScd	tJeoRn	LOMG	X-12719	12	0.237884	0.300557	0.428666	1.27 (0.70-2.29)	0.169972	0.338845	0.615933	1.19 (0.61-2.30)	0.0162869	0.757752	0.983275	1.02 (0.23-4.49)	15.562	10	0.112877	15.7226	11	0.151747	0.0163553	0.0509122	0.754639
316	dwzMwE	aRNmmp	LOMG	X-12261	12	-0.125747	0.160322	0.432839	0.88 (0.64-1.21)	-0.132924	0.219744	0.545243	0.88 (0.57-1.35)	-0.153627	0.289807	0.607612	0.86 (0.49-1.51)	6.7915	10	0.744971	6.80484	11	0.814661	0.00378594	0.0327845	0.910351
12	Q1wELB	LizOl5	LOMG	arabinose	5	0.448211	0.573519	0.434502	1.57 (0.51-4.82)	0.266487	0.441739	0.546331	1.31 (0.55-3.10)	-0.0841255	1.04284	0.940785	0.92 (0.12-7.10)	8.50386	3	0.0366692	9.64971	4	0.0467603	0.0482136	0.075832	0.570095
391	OET2PL	vE56tc	LOMG	X-12844	13	0.655994	0.86138	0.446322	1.93 (0.36- 10.43)	0.511273	0.89654	0.568492	1.67 (0.29- 9.66)	0.27418	3.44479	0.937991	1.32 (0.00-1125.49)	19.7226	11	0.0492937	19.7462	12	0.0720417	0.00880947	0.0767254	0.910658
431	dhjxD1	G86Mql	LOMG	4-hydroxyhippurate	7	-0.363724	0.48061	0.449172	0.70 (0.27- 1.78)	-0.58331	0.626678	0.351959	0.56 (0.16- 1.91)	-0.00889799	1.97675	0.996583	0.99 (0.02-47.73)	1.62451	5	0.89827	1.65876	6	0.948261	-0.0149139	0.0805928	0.86046
248	2tWwTb	Or2KpK	LOMG	X-11550	21	-1.13873	1.52053	0.453915	0.32 (0.02- 6.31)	-0.663509	2.12528	0.754889	0.52 (0.01- 33.18)	-2.96144	5.55792	0.600327	0.05 (0.00-2785.20)	15.5047	19	0.690023	15.621	20	0.739841	0.0138907	0.0407404	0.736879
189	Mge4Oo	lpduIA	LOMG	butyrylcarnitine	28	-0.212212	0.284975	0.456473	0.81 (0.46-1.41)	-0.305031	0.319251	0.339346	0.74 (0.39-1.38)	-0.0843932	0.455797	0.854544	0.92 (0.38-2.25)	32.9687	26	0.163008	33.136	27	0.192619	-0.00722147	0.0198823	0.719383
350	4HjmTO	lzlvGA	LOMG	bilirubin (E,Z or Z,E)*	16	-0.302326	0.407643	0.458303	0.74 (0.33- 1.64)	0.209668	0.474348	0.658479	1.23 (0.49- 3.12)	1.56286	0.731809	0.0508606	4.77 (1.14-20.03)	14.4652	14	0.415659	22.9558	15	0.0850829	-0.0896494	0.0312735	0.0124353
102	Xm5W9s	hTuDkF	LOMG	2-hydroxystearate	31	-0.690813	0.932003	0.458564	0.50 (0.08- 3.11)	-0.0743666	1.29911	0.954351	0.93 (0.07- 11.84)	0.680479	2.3596	0.775102	1.97 (0.02- 201.40)	36.5056	29	0.159297	37.0112	30	0.176818	-0.0154411	0.0243633	0.531189
284	1xdreR	v8JPUV	LOMG	X-12039	15	0.196667	0.26588	0.459492	1.22 (0.72-2.05)	0.269112	0.346755	0.437699	1.31 (0.66-2.58)	0.580679	0.50642	0.2722	1.79 (0.66-4.82)	8.02402	13	0.842032	8.81782	14	0.842541	-0.0286553	0.0321623	0.389144
467	Ku1Tvr	NXjJEA	LOMG	octadecanedioate	9	-0.464375	0.627803	0.459493	0.63 (0.18- 2.15)	-0.443723	0.812007	0.584756	0.64 (0.13- 3.15)	0.332796	1.35001	0.812357	1.39 (0.10-19.66)	3.58801	7	0.825818	4.03291	8	0.854142	-0.0279837	0.0419542	0.526137
447	NaVtFw	aUyOTb	LOMG	4-acetaminophen sulfate	23	-0.0227999	0.0310223	0.462368	0.98 (0.92-1.04)	-0.0295786	0.0403519	0.463549	0.97 (0.90-1.05)	-0.041535	0.0742502	0.581812	0.96 (0.83-1.11)	25.6302	21	0.2209	25.7253	22	0.263664	0.0100747	0.0361074	0.78296
274	Y3HdXu	0OY5JZ	LOMG	1-arachidonoylglycerophosphocholine*	20	0.380253	0.51752	0.462485	1.46 (0.53- 4.03)	1.19378	0.728419	0.101242	3.30 (0.79-13.76)	0.549017	0.929601	0.562135	1.73 (0.28-10.71)	19.1705	18	0.381398	19.2226	19	0.442644	-0.00435058	0.0196703	0.827446
427	ijk7dd	gwXJsl	LOMG	glutaroyl carnitine	31	0.326583	0.445286	0.4633	1.39 (0.58- 3.32)	0.497585	0.670831	0.458242	1.64 (0.44- 6.13)	0.865973	0.977986	0.383189	2.38 (0.35-16.16)	25.5477	29	0.649543	25.9314	30	0.678626	-0.0131865	0.0212869	0.540446
46	9vNhaV	GN2aIi	LOMG	urate	18	-0.801021	1.10506	0.468533	0.45 (0.05- 3.92)	-0.584543	1.32853	0.659943	0.56 (0.04- 7.53)	-0.718133	2.13609	0.741096	0.49 (0.01- 32.09)	18.8146	16	0.278397	18.817	17	0.339135	-0.00130557	0.0284636	0.963983
86	tW46d1	8cVqkl	LOMG	3-methylhistidine	10	-0.256522	0.355553	0.470618	0.77 (0.39-1.55)	-0.323077	0.452967	0.475694	0.72 (0.30-1.76)	-1.43986	0.887161	0.143246	0.24 (0.04-1.35)	9.94257	8	0.26908	12.5241	9	0.18535	0.0724677	0.0502821	0.187493
168	WHNHPS	dd4F65	LOMG	cysteine	18	0.468184	0.649305	0.470876	1.60 (0.45- 5.70)	-0.296373	0.907933	0.744102	0.74 (0.13- 4.41)	0.85662	1.11729	0.454426	2.36 (0.26-21.04)	17.9361	16	0.327655	18.146	17	0.379685	-0.0116811	0.0269908	0.67095
23	s9xZRO	IzWrvQ	LOMG	isoleucine	17	1.06909	1.5091	0.478678	2.91 (0.15- 56.09)	0.464447	2.05635	0.821311	1.59 (0.03- 89.56)	1.53688	3.83625	0.694347	4.65 (0.00-8569.28)	17.8718	15	0.269466	17.893	16	0.3302	-0.00532016	0.039871	0.895624
98	el5uQP	lHHdwN	LOMG	X-04500	10	0.176128	0.248961	0.479286	1.19 (0.73-1.94)	0.392845	0.261587	0.133155	1.48 (0.89-2.47)	0.696634	0.487997	0.191272	2.01 (0.77-5.22)	12.958	8	0.113302	15.4031	9	0.0804431	-0.0566463	0.0461056	0.254128
462	hriwLw	eXsZDJ	LOMG	X-14632	18	0.176103	0.249572	0.480424	1.19 (0.73-1.95)	0.276819	0.374528	0.459837	1.32 (0.63-2.75)	0.24792	0.37947	0.52282	1.28 (0.61-2.70)	13.747	16	0.617553	13.8102	17	0.680492	-0.00550616	0.021916	0.804828
372	vYcKPV	cqso80	LOMG	stachydrine	7	-0.25165	0.357007	0.48088	0.78 (0.39-1.57)	0.0979104	0.373001	0.792941	1.10 (0.53-2.29)	-1.62209	1.52019	0.334747	0.20 (0.01-3.89)	9.61564	5	0.0868879	11.2721	6	0.0803235	0.113068	0.121831	0.395966
231	Spr5Ik	dqfnWm	LOMG	X-11445--5-alpha-pregnan-3beta,20alpha-disulfate	14	0.189627	0.269552	0.48175	1.21 (0.71-2.05)	0.383601	0.366829	0.29569	1.47 (0.72-3.01)	-0.672056	0.911808	0.475252	0.51 (0.09-3.05)	10.0304	12	0.613294	11.009	13	0.610064	0.0528416	0.0534163	0.342073
341	UYztsd	hE80kT	LOMG	1-stearoylglycerophosphocholine	13	-0.505095	0.728222	0.487933	0.60 (0.14- 2.51)	-0.392619	0.991483	0.692111	0.68 (0.10- 4.71)	-1.96531	1.63786	0.255375	0.14 (0.01- 3.47)	11.7423	11	0.383321	12.8	12	0.38374	0.0367343	0.0369032	0.340924
3	dJLavY	0l8IWJ	LOMG	histidine	7	1.65751	2.39457	0.488815	5.25 (0.05- 572.99)	3.37137	2.76875	0.223358	29.12 (0.13- 6621.79)	2.86437	3.94428	0.500269	17.54 (0.01-39941.43)	7.76886	5	0.169443	8.02329	6	0.236402	-0.0183388	0.0453191	0.702458
93	9XDjIz	tF8luj	LOMG	X-04357	10	0.506399	0.73293	0.489613	1.66 (0.39- 6.98)	-0.385898	0.721856	0.592932	0.68 (0.17- 2.80)	-0.314249	1.51479	0.840839	0.73 (0.04-14.22)	17.9319	8	0.0217431	18.8103	9	0.026855	0.0417562	0.0667016	0.548745
329	FfDcBY	m3aBBH	LOMG	X-12443	13	-0.164032	0.237524	0.489822	0.85 (0.53-1.35)	-0.365313	0.327842	0.265151	0.69 (0.36-1.32)	-0.86436	0.455129	0.084071	0.42 (0.17-1.03)	9.85347	11	0.543614	13.0152	12	0.36794	0.0627687	0.0353007	0.103004
317	UQxkL4	RgpDGf	LOMG	X-12329	25	0.0382618	0.0554882	0.490478	1.04 (0.93-1.16)	0.0262983	0.0727727	0.717818	1.03 (0.89-1.18)	-9.76267e-05	0.0731722	0.998947	1.00 (0.87-1.15)	13.8817	23	0.93021	14.5284	24	0.933802	0.0149954	0.0186465	0.429521
259	5P2bqz	HW0KZG	LOMG	X-11799	7	0.21123	0.3095	0.49493	1.24 (0.67-2.27)	0.124746	0.352624	0.723515	1.13 (0.57-2.26)	0.333635	0.685531	0.647067	1.40 (0.36-5.35)	7.02038	5	0.219129	7.07948	6	0.31356	-0.0100751	0.0491083	0.845537
213	dLyOLc	WpIr8L	LOMG	X-11334	23	0.582906	0.859718	0.497759	1.79 (0.33- 9.66)	-0.729333	1.0506	0.487555	0.48 (0.06- 3.78)	3.46086	2.75609	0.223012	31.84 (0.14-7064.23)	35.729	21	0.0234475	37.7821	22	0.0193802	-0.0466695	0.0424846	0.28442
384	AizN5n	4updpe	LOMG	X-12776	3	-4.21339	6.26489	0.501239	0.01 (0.00-3183.65)	-7.34986	3.89504	0.0591629	0.00 (0.00- 1.33)	-13.6165	4.84189	0.217499	0.00 (0.00- 0.02)	0.201307	1	0.653668	7.22784	2	0.026946	0.181548	0.0684891	0.229655
303	SFiRgq	eWaPIp	LOMG	X-12116	8	0.367077	0.546515	0.501795	1.44 (0.49- 4.21)	0.423225	0.725914	0.559877	1.53 (0.37- 6.33)	-0.637233	1.57041	0.698982	0.53 (0.02-11.48)	2.19904	6	0.900513	2.66439	7	0.914218	0.0423213	0.0620398	0.520586
13	w6UZt5	1dyM4L	LOMG	fructose	3	-1.14823	1.72087	0.504619	0.32 (0.01- 9.25)	-2.53734	1.82776	0.16507	0.08 (0.00- 2.84)	2.5928	7.54347	0.789238	13.37 (0.00-35250934.71)	2.54377	1	0.11073	3.22535	2	0.199353	-0.0968406	0.187084	0.695917
152	bhPdnA	voz1gN	LOMG	X-10395	26	-0.335462	0.502918	0.504753	0.72 (0.27- 1.92)	0.179825	0.647988	0.781387	1.20 (0.34- 4.26)	-0.0159548	0.686229	0.981643	0.98 (0.26- 3.78)	28.4978	24	0.239603	29.068	25	0.261085	-0.00973348	0.014047	0.495008
430	1Bc15S	Cyw0px	LOMG	2-tetradecenoyl carnitine	19	0.252509	0.378619	0.504823	1.29 (0.61-2.70)	-0.0372078	0.545909	0.94566	0.96 (0.33-2.81)	-0.0279092	0.780555	0.971894	0.97 (0.21-4.49)	16.0491	17	0.52036	16.2178	18	0.577348	0.011226	0.0273258	0.686335
399	jzrv1S	J8XOIv	LOMG	X-13069	16	-0.419155	0.631088	0.506576	0.66 (0.19-2.27)	-0.723758	0.764281	0.34365	0.48 (0.11-2.17)	-2.88173	1.85307	0.142231	0.06 (0.00-2.12)	19.7212	14	0.13918	22.5128	15	0.0950471	0.0738246	0.0524419	0.181023
297	iDmC5O	L8VSBS	LOMG	lathosterol	17	-0.235142	0.355944	0.508858	0.79 (0.39- 1.59)	-0.215001	0.562186	0.702137	0.81 (0.27- 2.43)	-0.173936	0.652163	0.793327	0.84 (0.23- 3.02)	15.4841	15	0.417143	15.4972	16	0.488568	-0.0032057	0.0284243	0.9117
116	nYhSHu	LdjgTM	LOMG	taurochenodeoxycholate	13	-0.196234	0.297626	0.509683	0.82 (0.46-1.47)	0.338948	0.415263	0.414372	1.40 (0.62-3.17)	0.372837	0.474681	0.448778	1.45 (0.57-3.68)	11.091	11	0.435672	13.3429	12	0.344616	-0.0407049	0.027237	0.163175
387	o6wGld	31cERR	LOMG	X-12798	9	-0.222951	0.338657	0.510319	0.80 (0.41-1.55)	-0.167716	0.369054	0.649505	0.85 (0.41-1.74)	-0.177596	0.469691	0.716552	0.84 (0.33-2.10)	3.41036	7	0.844627	3.42978	8	0.90457	-0.0033909	0.0243321	0.893091
32	FalFxK	1c7Fiv	LOMG	oleate (18:1n9)	19	0.615277	0.935373	0.510674	1.85 (0.30- 11.57)	-0.48003	1.29455	0.710781	0.62 (0.05- 7.82)	1.61134	3.48034	0.649248	5.01 (0.01-4595.37)	11.9553	17	0.802836	12.0436	18	0.844979	-0.0143276	0.0482204	0.769969
256	0LRWJm	SdUG8J	LOMG	X-11792	13	0.157485	0.23977	0.511298	1.17 (0.73-1.87)	-0.165373	0.330228	0.616524	0.85 (0.44-1.62)	-0.261625	0.78627	0.745584	0.77 (0.16-3.59)	12.8438	11	0.303656	13.2119	12	0.353831	0.029018	0.051685	0.585754
327	CieWHF	fBreDr	LOMG	X-12441--12-hydroxyeicosatetraenoate (12-HETE)	13	0.199212	0.308358	0.518252	1.22 (0.67-2.23)	0.121527	0.296125	0.681519	1.13 (0.63-2.02)	-0.579579	1.00174	0.574534	0.56 (0.08-3.99)	25.6558	11	0.00729975	27.2177	12	0.00718827	0.0556728	0.0680327	0.430543
307	W6Pf65	vEK8ez	LOMG	X-12206	11	0.643511	1.00293	0.521112	1.90 (0.27- 13.59)	0.367514	1.13028	0.745066	1.44 (0.16- 13.24)	3.63806	3.63365	0.342881	38.02 (0.03-47099.33)	16.4256	9	0.0585091	17.7703	10	0.0589641	-0.0669603	0.0780078	0.412959
238	macEne	Z3wjZO	LOMG	X-11491	14	-0.213134	0.333548	0.522829	0.81 (0.42- 1.55)	-0.321334	0.476175	0.499789	0.73 (0.29- 1.84)	1.00236	0.681036	0.166803	2.72 (0.72-10.35)	9.87126	12	0.627254	13.9719	13	0.375826	-0.0595707	0.0294176	0.065704
456	FOTepW	fwlO7j	LOMG	X-14450--phenylalanylleucine	5	-0.452348	0.709262	0.523621	0.64 (0.16- 2.55)	0.303254	0.690055	0.660326	1.35 (0.35- 5.24)	6.41222	2.87417	0.111894	609.25 (2.18-170346.51)	1.25629	3	0.739539	7.16144	4	0.127599	-0.277225	0.114082	0.0933256
466	FLYdbq	mgkX36	LOMG	gamma-glutamylglutamate	10	-0.232749	0.365388	0.524131	0.79 (0.39-1.62)	-0.00977878	0.506466	0.984595	0.99 (0.37-2.67)	-0.408343	1.00542	0.695285	0.66 (0.09-4.77)	8.66622	8	0.37123	8.70478	9	0.46496	0.00964029	0.0510974	0.855054
240	RAPv6A	ZmmoDr	LOMG	HWESASXX*	6	0.400123	0.631054	0.526045	1.49 (0.43- 5.14)	0.541204	0.709011	0.445271	1.72 (0.43- 6.90)	-1.10726	3.03934	0.734069	0.33 (0.00-127.72)	6.60832	4	0.158092	7.03635	5	0.217951	0.0707204	0.138939	0.637542
66	1dDAIc	xDcagR	LOMG	phosphate	4	1.05556	1.67981	0.529754	2.87 (0.11- 77.32)	0.679362	1.97858	0.731329	1.97 (0.04- 95.33)	-2.12527	2.79715	0.526722	0.12 (0.00- 28.71)	0.263501	2	0.87656	2.28612	3	0.515185	0.0639638	0.0449756	0.290908
125	vbxWvG	GR1Hi8	LOMG	X-06350	12	-0.434521	0.697424	0.53326	0.65 (0.17- 2.54)	0.425333	0.964996	0.659386	1.53 (0.23-10.14)	-0.14989	1.25059	0.906971	0.86 (0.07- 9.99)	9.01141	10	0.531021	9.08659	11	0.6139	-0.0074958	0.0273376	0.789516
16	LDppOK	1FZSUC	LOMG	uridine	20	-0.726824	1.17536	0.536322	0.48 (0.05- 4.84)	-0.12593	1.69088	0.940632	0.88 (0.03- 24.24)	3.43353	3.29153	0.310691	30.99 (0.05-19632.32)	13.9561	18	0.731946	15.7872	19	0.671425	-0.0500979	0.0370226	0.192753
255	gYOYYG	lKAj4y	LOMG	X-11787	25	0.51343	0.833575	0.537936	1.67 (0.33- 8.56)	1.07563	1.1747	0.359842	2.93 (0.29- 29.31)	1.90599	1.49677	0.215595	6.73 (0.36-126.43)	14.3167	23	0.917443	15.5714	24	0.902921	-0.0253712	0.0226495	0.274204
351	4VC3pp	bud3aS	LOMG	metoprolol acid metabolite*	32	0.0203315	0.0332824	0.54128	1.02 (0.96-1.09)	0.0142332	0.0510725	0.780486	1.01 (0.92-1.12)	0.0656343	0.0572092	0.260338	1.07 (0.95-1.19)	20.7596	30	0.895254	21.7075	31	0.891986	-0.0259165	0.0266193	0.338042
141	0SOLUV	D2udNv	LOMG	4-methyl-2-oxopentanoate	14	-0.568808	0.934392	0.542692	0.57 (0.09- 3.53)	-0.0170788	1.28654	0.989408	0.98 (0.08- 12.24)	2.25122	3.14335	0.487581	9.50 (0.02-4501.61)	11.9974	12	0.445887	12.8803	13	0.4571	-0.0459732	0.0489277	0.365944
412	fI2brI	EtAVrp	LOMG	X-13477	8	0.64846	1.06533	0.542726	1.91 (0.24- 15.43)	0.161021	1.45823	0.912075	1.17 (0.07- 20.47)	0.528192	2.84002	0.858588	1.70 (0.01-443.47)	6.12185	6	0.409679	6.12399	7	0.525349	0.002506	0.0547643	0.964987
251	djDucK	isHiwt	LOMG	adrenate (22:4n6)	10	-0.50237	0.82816	0.54411	0.61 (0.12- 3.07)	-0.956599	1.03689	0.356233	0.38 (0.05- 2.93)	-1.14523	2.02456	0.587131	0.32 (0.01-16.83)	12.8907	8	0.115666	13.0901	9	0.15857	0.0193018	0.0548646	0.73407
328	v4pCTR	HtHs9p	LOMG	X-12442--5,8-tetradecadienoate	12	-0.278573	0.459749	0.544565	0.76 (0.31-1.86)	-0.387991	0.599741	0.517676	0.68 (0.21-2.20)	-0.638205	1.03417	0.55095	0.53 (0.07-4.01)	6.28468	10	0.790806	6.43539	11	0.842793	0.0152289	0.0392276	0.70599
147	U1azgu	3FdS3k	LOMG	X-08988	28	-0.387713	0.640342	0.544861	0.68 (0.19- 2.38)	-1.11371	0.788897	0.158027	0.33 (0.07- 1.54)	-0.913662	1.01261	0.375191	0.40 (0.06- 2.92)	38.8307	26	0.0505999	39.5114	27	0.0568821	0.0131283	0.0194459	0.50556
410	hWfnhI	wO0JvL	LOMG	X-13431--nonanoylcarnitine*	13	-0.197312	0.326187	0.545243	0.82 (0.43-1.56)	-0.0752027	0.395095	0.849042	0.93 (0.43-2.01)	-0.05423	0.568222	0.925683	0.95 (0.31-2.88)	5.07728	11	0.927366	5.17185	12	0.951991	-0.00796748	0.0259086	0.76419
423	iVgWIo	D4VD0S	LOMG	X-13553	8	-0.432218	0.715175	0.545609	0.65 (0.16- 2.64)	-1.21389	0.937994	0.195619	0.30 (0.05- 1.87)	-1.02378	1.03694	0.361617	0.36 (0.05- 2.74)	2.6897	6	0.846662	3.31043	7	0.854878	0.0248202	0.0315032	0.46076
40	5Xs83F	uE79hv	LOMG	4-acetamidobutanoate	32	0.482861	0.804267	0.548257	1.62 (0.34- 7.84)	0.322538	1.2777	0.800705	1.38 (0.11- 16.89)	2.56738	1.92532	0.192411	13.03 (0.30-567.37)	27.9482	30	0.573184	29.3682	31	0.550066	-0.025283	0.0212171	0.242746
476	504PFu	24dXpL	LOMG	cyclo(leu-pro)	13	-0.261834	0.436592	0.548691	0.77 (0.33- 1.81)	-0.358921	0.522847	0.492413	0.70 (0.25- 1.95)	-0.530202	0.869898	0.554574	0.59 (0.11- 3.24)	16.7999	11	0.113934	16.9995	12	0.149617	0.013354	0.0369442	0.724599
406	8qrY0X	94dDw7	LOMG	cysteine-glutathione disulfide	9	0.261141	0.436882	0.550015	1.30 (0.55- 3.06)	0.70455	0.597702	0.238492	2.02 (0.63- 6.53)	0.711718	2.10158	0.744798	2.04 (0.03-125.31)	6.72729	7	0.457815	6.77534	8	0.561055	-0.0168515	0.0768817	0.832758
137	cLIxdN	MjOfPh	LOMG	1-stearoylglycerol (1-monostearin)	25	0.377769	0.633081	0.550697	1.46 (0.42- 5.05)	0.361984	0.951237	0.703545	1.44 (0.22- 9.27)	-1.5508	1.68765	0.367678	0.21 (0.01- 5.79)	18.3959	23	0.735677	19.9156	24	0.701565	0.0339462	0.0275363	0.23011
405	yasN1s	lNYfhU	LOMG	N2,N2-dimethylguanosine	50	-0.402626	0.68304	0.555551	0.67 (0.18- 2.55)	0.0998575	1.0053	0.920875	1.11 (0.15- 7.93)	0.569557	1.24051	0.648211	1.77 (0.16-20.10)	68.1621	48	0.0293405	69.415	49	0.0290194	-0.0136062	0.0144851	0.352267
1	cXVAFr	qYe3B9	LOMG	glutamine	7	-1.55004	2.64419	0.557738	0.21 (0.00- 37.81)	-2.67299	2.91187	0.358638	0.07 (0.00- 20.79)	-3.82081	5.07788	0.485678	0.02 (0.00- 460.28)	10.4726	5	0.0629004	11.0775	6	0.0860098	0.0278325	0.0517884	0.614019
298	ONCoRQ	xn2dVV	LOMG	X-12092	26	-0.106644	0.18252	0.559027	0.90 (0.63-1.29)	0.0193847	0.169672	0.909041	1.02 (0.73-1.42)	0.090877	0.223996	0.688551	1.10 (0.71-1.70)	31.1571	24	0.149305	33.9243	25	0.109535	-0.0210485	0.0144169	0.157259
294	JOeI73	UG2uIc	LOMG	palmitoleate (16:1n7)	9	-0.451964	0.778235	0.561406	0.64 (0.14- 2.93)	-0.749388	0.910152	0.4103	0.47 (0.08- 2.81)	-0.212388	1.57949	0.896819	0.81 (0.04-17.88)	11.3681	7	0.123348	11.4198	8	0.179031	-0.00820886	0.0460433	0.863549
404	6XxOEE	Elwl1e	LOMG	pro-hydroxy-pro	17	0.527781	0.910679	0.56222	1.70 (0.28-10.10)	0.488081	1.12232	0.663645	1.63 (0.18-14.70)	-0.210446	2.4307	0.932152	0.81 (0.01-94.99)	25.1002	15	0.0486143	25.2815	16	0.0650147	0.0134727	0.0409308	0.746587
136	vFj6x4	i2xGqu	LOMG	1-oleoylglycerol (1-monoolein)	16	-0.252118	0.435942	0.563042	0.78 (0.33- 1.83)	0.145674	0.57696	0.800666	1.16 (0.37- 3.58)	-0.0446135	1.7699	0.980246	0.96 (0.03-30.70)	16.5292	14	0.282135	16.5466	15	0.346685	-0.00694707	0.0572986	0.905221
190	3QNkZJ	fXXZ7f	LOMG	myristoleate (14:1n5)	13	0.31762	0.551886	0.564941	1.37 (0.47- 4.05)	0.0458106	0.761804	0.952049	1.05 (0.24- 4.66)	0.195938	1.15788	0.868695	1.22 (0.13-11.77)	8.67371	11	0.651981	8.68801	12	0.729323	0.00390613	0.0326755	0.907
47	6XZtlc	iTDmv3	LOMG	ursodeoxycholate	11	0.182327	0.318568	0.567096	1.20 (0.64-2.24)	0.176853	0.381018	0.642534	1.19 (0.57-2.52)	0.330458	0.732173	0.662424	1.39 (0.33-5.84)	11.015	9	0.274682	11.0783	10	0.351447	-0.00915397	0.0402371	0.825118
65	CI0GB9	ZFbXr2	LOMG	caprate (10:0)	28	-0.532036	0.930838	0.567616	0.59 (0.09- 3.64)	-0.828347	1.32768	0.532688	0.44 (0.03- 5.89)	-1.36989	2.1572	0.530957	0.25 (0.00-17.43)	21.4231	26	0.719807	21.6085	27	0.756996	0.0098132	0.0227925	0.670348
45	lYxjcR	XW46LR	LOMG	N-acetylalanine	23	-0.882761	1.54593	0.567983	0.41 (0.02-8.560000e+00)	-2.198	2.0422	0.281797	0.11 (0.00-6.080000e+00)	18.2142	27.2377	0.510964	81343967.04 (0.00-1.246036e+31)	24.4936	21	0.269761	25.0689	22	0.293793	-0.155532	0.221467	0.490216
132	nZ5azR	hZVD3C	LOMG	3-methyl-2-oxobutyrate	17	-0.661795	1.16115	0.568714	0.52 (0.05- 5.02)	-0.205849	1.54367	0.893916	0.81 (0.04- 16.77)	2.56014	4.1474	0.546302	12.94 (0.00-43872.80)	18.5301	15	0.235822	19.3406	16	0.251399	-0.0450551	0.0556252	0.430617
420	8ncrs8	3gXnBp	LOMG	hydroquinone sulfate	15	0.123343	0.216462	0.568804	1.13 (0.74-1.73)	0.224434	0.28023	0.423194	1.25 (0.72-2.17)	0.0775855	0.40342	0.850464	1.08 (0.49-2.38)	20.3811	13	0.0861056	20.4104	14	0.117726	0.00491694	0.0360195	0.893511
432	v4mGWl	oK7tg0	LOMG	X-13741	12	0.195191	0.343152	0.56948	1.22 (0.62-2.38)	0.19208	0.468159	0.681595	1.21 (0.48-3.03)	-1.53344	1.38046	0.292639	0.22 (0.01-3.23)	6.7902	10	0.745092	8.46153	11	0.671461	0.079674	0.0616291	0.225151
186	E9pAMW	915Bt8	LOMG	dodecanedioate	6	0.350696	0.617875	0.570318	1.42 (0.42- 4.77)	0.419582	0.773738	0.587626	1.52 (0.33- 6.93)	3.34952	2.32675	0.223401	28.49 (0.30-2724.24)	2.08537	4	0.72006	3.87252	5	0.567912	-0.101207	0.0757058	0.25224
457	FBZTlB	DXrBTI	LOMG	X-14473	10	-0.250297	0.446757	0.575307	0.78 (0.32-1.87)	-0.372673	0.616542	0.545541	0.69 (0.21-2.31)	-1.11798	1.40584	0.449421	0.33 (0.02-5.14)	7.55698	8	0.477896	7.98071	9	0.536092	0.0326798	0.0502036	0.533328
216	UrHrDP	jxgYMD	LOMG	C-glycosyltryptophan*	21	0.732609	1.30845	0.575544	2.08 (0.16- 27.04)	1.06738	1.82256	0.558112	2.91 (0.08- 103.50)	0.603145	2.60939	0.819674	1.83 (0.01- 304.16)	24.2609	19	0.186334	24.2652	20	0.231	0.00175594	0.0303497	0.954467
426	5Jdww7	lSMhWC	LOMG	hydroxyisovaleroyl carnitine	8	0.579518	1.03513	0.575581	1.79 (0.23- 13.58)	0.907149	1.00381	0.366152	2.48 (0.35- 17.72)	3.84466	1.32467	0.0272507	46.74 (3.48-627.05)	6.89564	6	0.330606	16.7707	7	0.0189359	-0.131322	0.0448002	0.026243
460	I0ADkk	lLieUb	LOMG	X-14625	17	0.667513	1.19528	0.576532	1.95 (0.19- 20.29)	-1.04833	1.614	0.516001	0.35 (0.01- 8.29)	-2.19321	2.3761	0.370602	0.11 (0.00- 11.75)	17.2778	15	0.302531	19.4732	16	0.24489	0.0389045	0.02818	0.187637
97	AMRGZr	IJqane	LOMG	X-04499--3,4-dihydroxybutyrate	20	0.51727	0.935473	0.580297	1.68 (0.27- 10.49)	1.37894	1.08446	0.203536	3.97 (0.47- 33.26)	3.73854	3.9205	0.352924	42.04 (0.02-91374.57)	24.2768	18	0.146168	25.2431	19	0.152694	-0.0482133	0.0569578	0.408402
230	GePVTn	1QdK0p	LOMG	X-11444	10	-0.391938	0.712304	0.582155	0.68 (0.17- 2.73)	0.263983	0.994221	0.790611	1.30 (0.19- 9.14)	0.44775	1.53839	0.778416	1.56 (0.08-31.91)	9.10259	8	0.333715	9.54286	9	0.388743	-0.0243562	0.0391551	0.551225
249	5sRL7X	q0IYwj	LOMG	X-11552	16	-0.284216	0.523188	0.586965	0.75 (0.27- 2.10)	-0.497771	0.677488	0.462504	0.61 (0.16- 2.29)	1.31057	2.16848	0.555265	3.71 (0.05-260.03)	19.5463	14	0.145105	20.3496	15	0.158927	-0.0514388	0.0678157	0.460726
29	zg9F7j	PRuvM8	LOMG	palmitate (16:0)	26	-0.507359	0.934671	0.587253	0.60 (0.10- 3.76)	-0.587016	1.32357	0.657398	0.56 (0.04- 7.44)	-1.80695	2.45479	0.468809	0.16 (0.00-20.17)	22.2329	24	0.565369	22.5607	25	0.6032	0.0152984	0.0267204	0.572284
415	KGs60j	i9aw2M	LOMG	2-stearoylglycerophosphocholine*	13	-0.319269	0.58919	0.587903	0.73 (0.23- 2.31)	-0.212487	0.80203	0.791058	0.81 (0.17- 3.89)	-1.4792	2.86537	0.615909	0.23 (0.00-62.61)	11.6945	11	0.38704	11.8769	12	0.455616	0.0275232	0.0664445	0.68667
290	l1RRiw	M9jcYk	LOMG	p-acetamidophenylglucuronide	51	-0.00712148	0.0131848	0.589108	0.99 (0.97-1.02)	-0.00206448	0.0197875	0.916905	1.00 (0.96-1.04)	0.052834	0.0245665	0.0364629	1.05 (1.00-1.11)	41.7275	49	0.759971	50.0876	50	0.469917	-0.0623574	0.0215666	0.00570377
28	79eDEJ	Jc0xDU	LOMG	malate	16	0.412864	0.766879	0.590322	1.51 (0.34- 6.79)	-0.0893728	1.02853	0.930756	0.91 (0.12- 6.87)	2.76252	1.62723	0.111676	15.84 (0.65-384.48)	8.83292	14	0.841602	11.5132	15	0.715436	-0.0440948	0.0269336	0.123868
461	SZuhk7	TQFJ7G	LOMG	X-14626	16	-0.277516	0.515675	0.590466	0.76 (0.28-2.08)	-0.34301	0.732061	0.639388	0.71 (0.17-2.98)	-0.187591	0.926502	0.84246	0.83 (0.13-5.10)	9.49261	14	0.79826	9.50626	15	0.849596	-0.00275866	0.0236134	0.908657
94	6G2Spv	lzxjl8	LOMG	X-04494	12	-0.448561	0.834391	0.59086	0.64 (0.12-3.28)	-1.91651	1.1326	0.0906212	0.15 (0.02-1.35)	-2.73893	1.33546	0.067404	0.06 (0.00-0.89)	8.80004	10	0.55118	13.1652	11	0.282668	0.055251	0.0264449	0.0632045
199	xmDwSV	9eWwRL	LOMG	X-02269	6	0.256956	0.4783	0.59111	1.29 (0.51-3.30)	0.301025	0.58132	0.604577	1.35 (0.43-4.22)	-1.14382	1.59268	0.512362	0.32 (0.01-7.23)	0.424365	4	0.980434	1.27458	5	0.937525	0.0686506	0.0744525	0.408673
103	VtT3u1	besnYP	LOMG	paraxanthine	12	0.165902	0.309834	0.592335	1.18 (0.64-2.17)	-0.203722	0.423269	0.630299	0.82 (0.36-1.87)	0.390715	0.968633	0.695168	1.48 (0.22-9.87)	7.32146	10	0.694788	7.38147	11	0.767404	-0.0134438	0.054881	0.811439
161	Cteb0g	r4eU2f	LOMG	N-acetylglycine	13	-0.17666	0.329962	0.592376	0.84 (0.44-1.60)	0.207872	0.447187	0.642043	1.23 (0.51-2.96)	-0.227943	0.628378	0.723667	0.80 (0.23-2.73)	11.0562	11	0.438568	11.0654	12	0.523318	0.00254941	0.0265595	0.925256
233	q974AH	urv9H0	LOMG	X-11469	16	-0.169148	0.316458	0.592992	0.84 (0.45-1.57)	0.051134	0.422495	0.903668	1.05 (0.46-2.41)	-1.99863	1.4063	0.17715	0.14 (0.01-2.13)	3.14289	14	0.998793	4.92555	15	0.992738	0.0828411	0.0620458	0.203128
202	NMk3R3	PDUlq0	LOMG	X-07765	13	-0.145926	0.273466	0.593606	0.86 (0.51-1.48)	-0.0384359	0.317916	0.903771	0.96 (0.52-1.79)	0.246958	0.464385	0.605441	1.28 (0.52-3.18)	16.2962	11	0.130485	17.9131	12	0.118356	-0.0371384	0.0355498	0.318583
269	WWm1vT	afoEyD	LOMG	X-11850	8	-0.124039	0.232457	0.59362	0.88 (0.56-1.39)	-0.162847	0.307321	0.596186	0.85 (0.47-1.55)	0.0999057	0.461263	0.835703	1.11 (0.45-2.73)	6.47911	6	0.37171	6.82983	7	0.446811	-0.0223492	0.0392161	0.589432
311	KkN9IE	e3AU1Q	LOMG	X-12230	9	0.214695	0.40306	0.594267	1.24 (0.56- 2.73)	0.706869	0.538941	0.189658	2.03 (0.71- 5.83)	1.20329	0.68838	0.123953	3.33 (0.86-12.84)	4.21888	7	0.75425	7.35727	8	0.498622	-0.0557115	0.0314479	0.119765
212	Mvx6Pd	sMJc6k	LOMG	X-11327	30	0.437735	0.830005	0.597924	1.55 (0.30- 7.88)	0.657993	1.17064	0.574061	1.93 (0.19- 19.15)	2.20772	2.12842	0.308492	9.09 (0.14-589.59)	31.7941	28	0.28297	32.7213	29	0.289123	-0.0221015	0.0244592	0.373913
299	spK1QM	vDAirA	LOMG	X-12093	12	0.154675	0.294787	0.599792	1.17 (0.66-2.08)	-0.0538028	0.349423	0.877629	0.95 (0.48-1.88)	-0.221445	0.556615	0.699107	0.80 (0.27-2.39)	16.2035	10	0.0939524	17.2454	11	0.100822	0.030866	0.0384922	0.441262
352	SLGhip	LrFcbZ	LOMG	X-12544	17	-0.212442	0.407503	0.60214	0.81 (0.36-1.80)	0.00396232	0.48796	0.993521	1.00 (0.39-2.61)	0.0264449	0.745707	0.972178	1.03 (0.24-4.43)	26.5627	15	0.0325083	26.8281	16	0.0434336	-0.0120772	0.0311938	0.70407
131	q9Pi6S	hXG3vW	LOMG	2-hydroxybutyrate (AHB)	14	-0.543785	1.04654	0.60334	0.58 (0.07- 4.52)	-0.461457	1.11505	0.678989	0.63 (0.07- 5.61)	-0.979501	2.39997	0.690366	0.38 (0.00-41.45)	29.8329	12	0.00295875	29.936	13	0.00481071	0.0103708	0.0509237	0.842037
421	vqQKwd	clxQhm	LOMG	X-13548	40	0.462145	0.889754	0.603477	1.59 (0.28- 9.08)	-0.850421	1.16309	0.464673	0.43 (0.04- 4.18)	-1.99284	2.15854	0.36171	0.14 (0.00- 9.37)	50.2304	38	0.088463	52.2843	39	0.0757082	0.0275683	0.0221159	0.220197
243	K1beXI	KIhlDe	LOMG	X-11530	12	-0.174541	0.338033	0.605614	0.84 (0.43-1.63)	0.15223	0.37615	0.685693	1.16 (0.56-2.43)	0.212793	0.512732	0.686893	1.24 (0.45-3.38)	9.30924	10	0.503028	10.3187	11	0.501972	-0.0234823	0.0233725	0.338734
123	9RKMg5	6VeiCk	LOMG	X-06267	10	0.641537	1.24296	0.60576	1.90 (0.17- 21.71)	0.823009	1.38116	0.551253	2.28 (0.15- 34.13)	0.559093	3.18719	0.865109	1.75 (0.00-903.23)	14.1396	8	0.0781994	14.141	9	0.117397	0.00153847	0.0541492	0.97803
335	1ihgas	Pzy6fR	LOMG	alpha-hydroxyisovalerate	13	0.424203	0.837027	0.612298	1.53 (0.30- 7.88)	1.58178	0.89371	0.0767442	4.86 (0.84- 28.03)	2.27678	2.26243	0.335874	9.75 (0.12-821.50)	20.7873	11	0.0356425	22.2597	12	0.0347097	-0.0543363	0.0615571	0.39628
282	2YvnhC	nFbbIU	LOMG	salicyluric glucuronide*	11	0.0524356	0.105033	0.617617	1.05 (0.86-1.29)	0.0695949	0.136771	0.610863	1.07 (0.82-1.40)	0.152125	0.185721	0.433879	1.16 (0.81-1.68)	3.75775	9	0.926621	4.18136	10	0.938795	-0.0269464	0.0414017	0.531405
360	4N6CKI	a6T2kG	LOMG	X-12696	20	-0.447891	0.90074	0.619014	0.64 (0.11- 3.73)	-0.989016	1.14037	0.385792	0.37 (0.04- 3.48)	0.204066	2.4382	0.934222	1.23 (0.01-145.90)	26.092	18	0.0976739	26.2129	19	0.124364	-0.0110687	0.0383121	0.775952
386	m8TuPe	aVoJmX	LOMG	X-12786	12	-0.262957	0.531859	0.621015	0.77 (0.27-2.18)	-0.614122	0.704191	0.383156	0.54 (0.14-2.15)	-1.00817	0.998153	0.336291	0.36 (0.05-2.58)	11.8911	10	0.292412	12.8241	11	0.304979	0.0274466	0.0309855	0.396531
458	xeeBAl	HatEtl	LOMG	X-14541	14	-0.149617	0.303429	0.62195	0.86 (0.48-1.56)	0.162057	0.434929	0.709442	1.18 (0.50-2.76)	-2.19957	0.950384	0.0391625	0.11 (0.02-0.71)	7.8854	12	0.794021	13.0632	13	0.442944	0.105527	0.0463759	0.0420206
68	8QVoCq	QzdXLK	LOMG	pelargonate (9:0)	28	-0.432562	0.877671	0.622117	0.65 (0.12- 3.62)	-1.06267	1.25758	0.398105	0.35 (0.03- 4.06)	-1.47863	3.08801	0.636063	0.23 (0.00-96.92)	24.1605	26	0.566785	24.2854	27	0.614443	0.0111926	0.0316781	0.726696
89	PHeWb0	YFHLTM	LOMG	benzoate	35	0.417579	0.849203	0.62291	1.52 (0.29- 8.02)	0.2102	1.20588	0.86162	1.23 (0.12- 13.11)	0.475743	2.5945	0.855633	1.61 (0.01-260.07)	35.0523	33	0.370955	35.0529	34	0.417952	-0.000674049	0.0283595	0.981181
472	jUQUzj	KwEsbx	LOMG	taurolithocholate 3-sulfate	10	-0.175142	0.357108	0.623818	0.84 (0.42-1.69)	0.138414	0.503823	0.783526	1.15 (0.43-3.08)	-1.14255	0.714376	0.148405	0.32 (0.08-1.29)	6.28551	8	0.615284	8.73031	9	0.462532	0.0535981	0.0342789	0.156543
441	wKGLzo	6tQ457	LOMG	X-13859	33	-0.304542	0.622832	0.624867	0.74 (0.22- 2.50)	-0.097209	0.87984	0.912025	0.91 (0.16- 5.09)	-0.530263	1.19346	0.659908	0.59 (0.06- 6.10)	18.598	31	0.961292	18.6471	32	0.970971	0.00372434	0.0167977	0.825988
48	BwvVqH	TmqTiP	LOMG	arginine	19	0.454903	0.930614	0.624969	1.58 (0.25- 9.77)	0.639054	1.26211	0.61262	1.89 (0.16- 22.48)	0.876221	3.25175	0.790818	2.40 (0.00-1407.60)	21.4217	17	0.207992	21.4449	18	0.257564	-0.00584415	0.0431074	0.893752
143	sb0vju	xxjChN	LOMG	homocitrulline	7	0.380623	0.781753	0.626341	1.46 (0.32- 6.77)	0.940432	0.958584	0.326561	2.56 (0.39- 16.76)	0.833119	2.42851	0.745508	2.30 (0.02-268.54)	6.89508	5	0.228561	6.9497	6	0.325524	-0.0139359	0.0700275	0.850097
100	rIm3PI	Hhfly9	LOMG	dihomo-linoleate (20:2n6)	9	-0.405548	0.835968	0.627589	0.67 (0.13- 3.43)	-0.393379	1.12953	0.72764	0.67 (0.07- 6.17)	-3.38518	2.60499	0.234932	0.03 (0.00- 5.59)	7.41042	7	0.387433	8.94507	8	0.346951	0.0676978	0.0562267	0.267712
318	0FWa2q	lHf8oe	LOMG	X-10346	14	-0.111832	0.230619	0.627731	0.89 (0.57-1.41)	-0.173726	0.291328	0.550959	0.84 (0.47-1.49)	-0.773921	0.328038	0.0361011	0.46 (0.24-0.88)	13.5549	12	0.330031	20.65	13	0.0801449	0.0787538	0.031423	0.0275971
340	GfXsRP	r3Gb1Y	LOMG	1-oleoylglycerophosphocholine	14	-0.50307	1.04684	0.630828	0.60 (0.08- 4.71)	-0.00922729	1.33113	0.994469	0.99 (0.07- 13.46)	2.66154	2.83817	0.366856	14.32 (0.05-3730.73)	16.1467	12	0.184609	18.0732	13	0.154758	-0.0499094	0.0417103	0.254579
135	xTzS5D	sJX0e5	LOMG	saccharin	9	0.0948503	0.197708	0.631405	1.10 (0.75-1.62)	0.122551	0.256433	0.632716	1.13 (0.68-1.87)	0.245231	0.351958	0.508421	1.28 (0.64-2.55)	2.65701	7	0.914818	2.92373	8	0.939052	-0.0199032	0.0385383	0.621448
366	hB1IyU	7jACMr	LOMG	X-12728	40	-0.0139559	0.0291363	0.631948	0.99 (0.93-1.04)	0.0260319	0.0378762	0.491901	1.03 (0.95-1.11)	-0.0364981	0.0475861	0.447826	0.96 (0.88-1.06)	52.4607	38	0.0593995	52.9613	39	0.0671469	0.0164794	0.0273671	0.550642
368	45PfEb	jIMAPY	LOMG	X-12734	12	-0.127933	0.268115	0.63325	0.88 (0.52-1.49)	-0.137667	0.287034	0.631498	0.87 (0.50-1.53)	-0.614798	0.436806	0.189599	0.54 (0.23-1.27)	19.6636	10	0.0325994	23.411	11	0.0154584	0.0609982	0.0441863	0.197514
35	u3Pdkt	raM6p5	LOMG	pipecolate	14	0.259343	0.557144	0.641583	1.30 (0.43- 3.86)	0.162808	0.778328	0.83431	1.18 (0.26- 5.41)	-1.66341	1.24936	0.207793	0.19 (0.02- 2.19)	10.8631	12	0.540686	13.7786	13	0.389616	0.0603866	0.0353656	0.113447
276	V0sQP2	wJYjKH	LOMG	X-11905	17	-0.153505	0.331995	0.643814	0.86 (0.45-1.64)	0.106765	0.385936	0.782057	1.11 (0.52-2.37)	-0.196853	0.594416	0.745098	0.82 (0.26-2.63)	26.4921	15	0.0331572	26.5062	16	0.0473086	0.00295878	0.033147	0.930054
373	fI8bm7	HGiN1h	LOMG	1-methylxanthine	11	-0.217229	0.469883	0.643864	0.80 (0.32-2.02)	-0.024378	0.536795	0.963777	0.98 (0.34-2.79)	0.426228	0.847964	0.62728	1.53 (0.29-8.07)	9.74798	9	0.37127	10.6547	10	0.385047	-0.0253996	0.0277609	0.38408
192	fJMHCp	8wfpTY	LOMG	3-methylxanthine	12	0.180653	0.391499	0.644484	1.20 (0.56- 2.58)	0.420546	0.524154	0.42236	1.52 (0.55- 4.25)	0.637383	1.01173	0.542826	1.89 (0.26-13.74)	3.69676	10	0.959992	3.93644	11	0.97174	-0.0190266	0.0388636	0.634997
442	RgqRXV	LcFPFL	LOMG	threitol	12	0.272824	0.597004	0.647679	1.31 (0.41- 4.23)	0.771116	0.837935	0.357438	2.16 (0.42-11.17)	-1.0894	1.35681	0.440689	0.34 (0.02- 4.81)	10.3659	10	0.408999	11.655	11	0.39013	0.0386174	0.03463	0.29087
22	ag4sSW	XSeRos	LOMG	inosine	9	-0.079958	0.175803	0.649241	0.92 (0.65-1.30)	-0.155957	0.188041	0.406892	0.86 (0.59-1.24)	-0.154148	0.257173	0.567795	0.86 (0.52-1.42)	11.5245	7	0.11732	11.8106	8	0.159855	0.0150577	0.0361202	0.689255
112	nY5rJR	3WaBRw	LOMG	eicosapentaenoate (EPA; 20:5n3)	12	0.263057	0.579462	0.649852	1.30 (0.42- 4.05)	0.600578	0.801971	0.453931	1.82 (0.38- 8.78)	-0.306516	1.27385	0.814709	0.74 (0.06- 8.94)	8.91717	10	0.539982	9.16926	11	0.606272	0.0196516	0.0391402	0.62648
398	2e9AA4	KO0a6v	LOMG	isovalerate	4	0.61823	1.39764	0.658245	1.86 (0.12-2.872000e+01)	0.919253	1.61219	0.568548	2.51 (0.11-5.909000e+01)	-0.0776811	50.6035	0.998915	0.93 (0.00-1.098519e+43)	0.764186	2	0.682432	0.764375	3	0.857968	0.0116562	0.847261	0.990272
296	Yj9iUt	JFgFeZ	LOMG	erythronate*	43	0.378444	0.871717	0.664189	1.46 (0.26- 8.06)	0.765869	1.17507	0.514553	2.15 (0.21- 21.52)	3.99762	3.85064	0.305275	54.47 (0.03-103245.40)	52.9059	41	0.100698	54.1075	42	0.0997197	-0.0354418	0.0367279	0.340211
198	txm30M	AVWucc	LOMG	X-11204	34	0.459176	1.06148	0.665319	1.58 (0.20- 12.68)	1.8347	1.36603	0.179243	6.26 (0.43- 91.11)	4.04932	3.86757	0.302946	57.36 (0.03-112391.88)	41.7541	32	0.116017	42.9702	33	0.114682	-0.0370281	0.0383544	0.341574
365	bfbOPC	xSDcAO	LOMG	X-12726	20	-0.111343	0.258026	0.666092	0.89 (0.54-1.48)	0.0333506	0.340165	0.921899	1.03 (0.53-2.01)	0.0462219	0.312483	0.884052	1.05 (0.57-1.93)	19.882	18	0.339505	20.7835	19	0.348887	-0.0151877	0.016811	0.378226
181	pOSB2f	j1LBZn	LOMG	glycine	25	0.200845	0.466384	0.666728	1.22 (0.49- 3.05)	0.384201	0.602714	0.523831	1.47 (0.45- 4.79)	0.259552	0.747712	0.731651	1.30 (0.30- 5.61)	24.6282	23	0.369735	24.6393	24	0.425567	-0.00173929	0.0170759	0.919753
99	hwjLQC	70Lhcf	LOMG	ibuprofen	98	-0.0305613	0.0718542	0.6706	0.97 (0.84-1.12)	-0.0525324	0.107345	0.624575	0.95 (0.77-1.17)	-0.160372	0.215936	0.459487	0.85 (0.56-1.30)	95.22	96	0.503302	95.6264	97	0.520395	0.0151107	0.0237038	0.525328
353	Howxs3	DJMmjy	LOMG	X-12556	20	0.304526	0.716279	0.670728	1.36 (0.33- 5.52)	-0.281397	0.990497	0.776336	0.75 (0.11- 5.26)	-0.857302	1.8433	0.647444	0.42 (0.01-15.73)	22.2174	18	0.222476	22.7979	19	0.246359	0.0230757	0.0336476	0.501574
344	CUIYhc	NZSxEf	LOMG	10-heptadecenoate (17:1n7)	6	0.449329	1.06367	0.67271	1.57 (0.19- 12.61)	-0.497876	1.29437	0.700498	0.61 (0.05- 7.68)	-4.12286	6.20735	0.542899	0.02 (0.00-3113.64)	1.96984	4	0.741307	2.52879	5	0.772153	0.0877009	0.117304	0.496237
73	m4U0HD	7lko0U	LOMG	X-03003	6	-0.657511	1.57028	0.67542	0.52 (0.02- 11.25)	-0.937249	1.96192	0.632849	0.39 (0.01- 18.32)	-9.45518	10.1489	0.404257	0.00 (0.00-34084.69)	3.42346	4	0.489612	4.19334	5	0.521929	0.120219	0.137013	0.429795
451	fTon9A	NlxT8I	LOMG	X-14189--leucylalanine	12	0.0968876	0.240067	0.686517	1.10 (0.69-1.76)	0.0188572	0.309382	0.951398	1.02 (0.56-1.87)	0.0688947	0.434402	0.877144	1.07 (0.46-2.51)	6.52292	10	0.769585	6.52889	11	0.835852	0.00223821	0.0289474	0.939894
215	uCLt2X	JiT9zH	LOMG	pyroglutamine*	18	0.171108	0.433508	0.69306	1.19 (0.51-2.78)	-0.378666	0.570266	0.50668	0.68 (0.22-2.09)	-1.91678	1.01178	0.0763846	0.15 (0.02-1.07)	15.8461	16	0.463755	20.8539	17	0.232896	0.0710761	0.0317615	0.0398096
67	icMm4h	33gpDA	LOMG	3-methoxytyrosine	15	-0.357225	0.911525	0.695133	0.70 (0.12- 4.18)	-0.450227	1.19652	0.706708	0.64 (0.06- 6.65)	2.42682	2.65873	0.377979	11.32 (0.06-2075.45)	17.1886	13	0.190826	18.8278	14	0.171635	-0.0519314	0.0466405	0.285683
439	78WfTe	tbIPis	LOMG	hexadecanedioate	24	-0.144429	0.370218	0.696449	0.87 (0.42-1.79)	-0.332261	0.489988	0.497709	0.72 (0.27-1.87)	-0.62769	0.684789	0.369282	0.53 (0.14-2.04)	27.9978	22	0.175755	28.8981	23	0.183711	0.0205222	0.024399	0.409336
393	7p4UXA	J97LVL	LOMG	X-12850	15	0.159266	0.408552	0.696663	1.17 (0.53-2.61)	-0.600239	0.5265	0.254264	0.55 (0.20-1.54)	-0.506648	0.789226	0.53206	0.60 (0.13-2.83)	17.014	13	0.198667	18.2877	14	0.193991	0.0338784	0.0343414	0.341885
448	wIvDSk	wi01Mb	LOMG	4-vinylphenol sulfate	10	0.13594	0.35023	0.697909	1.15 (0.58-2.28)	0.222831	0.476989	0.640384	1.25 (0.49-3.18)	-0.388774	0.946161	0.691935	0.68 (0.11-4.33)	7.2932	8	0.505354	7.64958	9	0.569809	0.0308224	0.051631	0.567031
2	n7J3Zi	Du0Q1b	LOMG	tryptophan	132	-0.351956	0.911954	0.699544	0.70 (0.12- 4.20)	0.0949433	1.25447	0.93967	1.10 (0.09- 12.85)	4.16141	4.0108	0.301405	64.16 (0.02-166471.27)	161.748	130	0.0308277	163.409	131	0.0288546	-0.0221035	0.0191291	0.250009
51	JQ4WN5	u11hhU	LOMG	laurate (12:0)	35	0.28779	0.754523	0.702892	1.33 (0.30- 5.85)	0.889175	1.19581	0.457134	2.43 (0.23- 25.35)	2.03632	1.86046	0.28165	7.66 (0.20- 293.78)	31.4738	33	0.543138	32.531	34	0.539641	-0.0211183	0.0205393	0.311339
54	C6N0J6	7HjXeA	LOMG	cortisol	11	-0.320809	0.843245	0.703615	0.73 (0.14- 3.79)	0.0565872	1.054	0.957184	1.06 (0.13- 8.35)	1.51281	1.80774	0.424337	4.54 (0.13-156.96)	12.1078	9	0.207302	13.8624	10	0.179362	-0.047474	0.0415694	0.282909
381	HUJj0t	IuVYZx	LOMG	1-linoleoylglycerophosphocholine	15	0.361946	0.953808	0.704336	1.44 (0.22- 9.31)	0.44297	1.20871	0.714006	1.56 (0.15- 16.64)	1.11431	2.41867	0.652619	3.05 (0.03-348.94)	17.7223	13	0.168349	17.8805	14	0.212277	-0.0150935	0.0443124	0.738834
315	cvWCQt	RzAdn9	LOMG	X-12253	8	-0.186664	0.492656	0.704767	0.83 (0.32- 2.18)	0.0653244	0.649815	0.919925	1.07 (0.30- 3.82)	0.00838958	1.77568	0.996383	1.01 (0.03-32.74)	4.51949	6	0.60674	4.53257	7	0.716792	-0.00657199	0.0574795	0.912701
196	8vzNdD	8CPZKk	LOMG	10-undecenoate (11:1n1)	22	0.154524	0.407973	0.704865	1.17 (0.52- 2.60)	0.201238	0.489972	0.681282	1.22 (0.47- 3.19)	0.298685	0.58106	0.61286	1.35 (0.43- 4.21)	28.5762	20	0.0964467	28.7573	21	0.119952	-0.0066912	0.0187946	0.725556
149	wF3gn7	yXZAg8	LOMG	X-09108	12	0.55769	1.48581	0.707404	1.75 (0.09- 32.13)	1.15948	1.60074	0.468857	3.19 (0.14- 73.47)	2.02083	3.26279	0.549532	7.54 (0.01-4518.27)	20.4721	10	0.0250909	21.0015	11	0.0333559	-0.0249478	0.0490599	0.62212
382	fYrRjq	8r398O	LOMG	bradykinin, des-arg(9)	18	-0.0679798	0.18146	0.707938	0.93 (0.65-1.33)	-0.258254	0.250067	0.301725	0.77 (0.47-1.26)	0.0856257	0.40167	0.833884	1.09 (0.50-2.39)	19.5002	16	0.243581	19.727	17	0.288429	-0.0133509	0.0309447	0.671903
134	cETh7n	dIETvA	LOMG	1-palmitoylglycerol (1-monopalmitin)	9	-0.527044	1.40962	0.708486	0.59 (0.04- 9.35)	0.324532	1.67269	0.846162	1.38 (0.05- 36.71)	-7.44829	8.16172	0.391805	0.00 (0.00-5159.96)	10.8484	7	0.145368	11.9984	8	0.151277	0.0969051	0.112498	0.417549
18	0xCEd3	XYfXT7	LOMG	allantoin	15	0.22748	0.614334	0.711169	1.26 (0.38- 4.19)	-0.0312338	0.612993	0.959363	0.97 (0.29- 3.22)	0.328066	1.19799	0.788505	1.39 (0.13-14.53)	27.6976	13	0.00997027	27.7185	14	0.0155022	-0.0038144	0.0384684	0.922527
11	v6Sj4F	gTnjNH	LOMG	caffeine	12	0.0992759	0.271087	0.714205	1.10 (0.65-1.88)	0.532037	0.304737	0.0808302	1.70 (0.94-3.09)	0.546114	0.884506	0.550755	1.73 (0.30-9.77)	17.2771	10	0.0684521	17.7673	11	0.0871389	-0.0346841	0.065116	0.605907
330	41Oa1Y	GNUojT	LOMG	X-12450	29	0.162264	0.446186	0.716105	1.18 (0.49- 2.82)	0.809837	0.694028	0.243265	2.25 (0.58- 8.76)	0.486165	0.678539	0.479842	1.63 (0.43- 6.15)	25.5799	27	0.541997	25.9814	28	0.574068	-0.00923636	0.0145776	0.531673
182	NknJNN	yJZpC0	LOMG	alanine	30	-0.311996	0.865859	0.718599	0.73 (0.13- 4.00)	-1.40826	1.1702	0.228808	0.24 (0.02- 2.42)	-4.93594	2.83549	0.0927036	0.01 (0.00- 1.86)	14.9386	28	0.979076	17.8714	29	0.946851	0.0480736	0.0280715	0.0978523
483	Rgm6fR	V22Ioo	LOMG	phenylalanylphenylalanine	4	0.356497	0.990023	0.71878	1.43 (0.21- 9.94)	0.405525	1.15927	0.72648	1.50 (0.15- 14.55)	0.130835	3.04018	0.969584	1.14 (0.00-441.24)	0.61473	2	0.735382	0.620893	3	0.891633	0.00573811	0.0730916	0.944573
76	ys11uS	gO0hdB	LOMG	glycerol	17	0.2914	0.814307	0.720455	1.34 (0.27- 6.60)	1.98048	1.09043	0.0693345	7.25 (0.85- 61.42)	2.58457	1.42197	0.0891534	13.26 (0.82-215.21)	15.5055	15	0.415652	19.2486	16	0.255981	-0.052838	0.027767	0.076426
272	QbNJFf	XpnUe9	LOMG	X-11859	11	0.270585	0.769264	0.72503	1.31 (0.29- 5.92)	-1.23462	1.06894	0.248095	0.29 (0.04- 2.36)	-0.133832	1.94223	0.946571	0.87 (0.02-39.37)	10.12	9	0.340857	10.179	10	0.424933	0.0108039	0.0471768	0.823981
69	KwcsNB	h3xAaY	LOMG	undecanoate (11:0)	25	0.466946	1.34548	0.728555	1.60 (0.11- 22.29)	-0.202094	1.70163	0.905462	0.82 (0.03- 22.94)	2.71646	2.94141	0.365323	15.13 (0.05-4825.26)	37.7854	23	0.0268547	39.004	24	0.0272825	-0.0301578	0.0350158	0.397983
345	wOTtXA	3PPCct	LOMG	10-nonadecenoate (19:1n9)	6	-0.301878	0.873609	0.729679	0.74 (0.13- 4.10)	-0.336404	1.04582	0.747706	0.71 (0.09- 5.55)	-0.0341713	2.37452	0.989207	0.97 (0.01-101.48)	0.100338	4	0.998783	0.115039	5	0.999771	-0.00711573	0.0586887	0.909344
358	6Ey7Hm	vupvE7	LOMG	asparagine	36	0.222945	0.658379	0.734891	1.25 (0.34- 4.54)	0.016075	1.00203	0.987201	1.02 (0.14- 7.24)	0.0514925	1.15975	0.964846	1.05 (0.11- 10.22)	39.8766	34	0.225082	39.9149	35	0.260792	0.00279625	0.0154657	0.857595
172	C47AQD	XSYIF9	LOMG	pyridoxate	11	0.178245	0.528155	0.735751	1.20 (0.42- 3.37)	0.889161	0.733631	0.225512	2.43 (0.58-10.25)	1.17497	0.873817	0.211645	3.24 (0.58-17.95)	3.66883	9	0.931828	5.71886	10	0.838304	-0.0439592	0.0307022	0.186001
287	E9czZ0	uKxRw0	LOMG	X-12063	16	0.0876735	0.261856	0.737764	1.09 (0.65-1.82)	0.237435	0.349127	0.496454	1.27 (0.64-2.51)	0.0236618	0.426183	0.956508	1.02 (0.44-2.36)	16.7427	14	0.270149	16.7879	15	0.3317	0.00460834	0.0236988	0.848614
34	Yh5aVM	CWoEbN	LOMG	myristate (14:0)	22	0.210335	0.648246	0.745584	1.23 (0.35- 4.40)	0.00205827	0.946645	0.998265	1.00 (0.16- 6.41)	-0.478364	1.22015	0.699165	0.62 (0.06- 6.77)	14.0204	20	0.829459	14.4643	21	0.848842	0.0156269	0.0234552	0.512868
43	WP4zrZ	qqyeUr	LOMG	glycerate	14	0.343188	1.05816	0.745692	1.41 (0.18- 11.21)	0.826818	1.3804	0.549192	2.29 (0.15- 34.21)	2.10473	3.66529	0.576416	8.20 (0.01-10815.13)	6.20529	12	0.905381	6.45727	13	0.927918	-0.0267384	0.0532663	0.624768
92	Vim7HR	0Fdt48	LOMG	aspartate	4	0.316004	0.975795	0.746057	1.37 (0.20- 9.29)	0.440794	1.15114	0.701781	1.55 (0.16- 14.84)	2.5909	2.57651	0.420506	13.34 (0.09-2081.53)	1.30334	2	0.521174	2.21346	3	0.529301	-0.0732447	0.0767761	0.440765
85	Mt5KOi	SXOHBn	LOMG	3-methyl-2-oxovalerate	30	-0.273383	0.848517	0.74731	0.76 (0.14- 4.01)	-1.20967	1.24276	0.330367	0.30 (0.03- 3.41)	-1.71575	1.64953	0.307171	0.18 (0.01- 4.56)	34.7773	28	0.176444	36.068	29	0.171592	0.0201959	0.0198113	0.316734
60	kCXATP	19JG6r	LOMG	gamma-glutamylglutamine	18	-0.305041	0.954892	0.749385	0.74 (0.11- 4.79)	1.61375	1.33753	0.227618	5.02 (0.37- 69.08)	0.137983	2.12808	0.949105	1.15 (0.02- 74.37)	19.0084	16	0.268229	19.0738	17	0.324312	-0.00762232	0.0324775	0.817422
389	Ljvw9w	ixjZKT	LOMG	X-12830	13	0.109846	0.344504	0.749838	1.12 (0.57-2.19)	0.224708	0.476324	0.637102	1.25 (0.49-3.18)	0.745039	0.750924	0.342441	2.11 (0.48-9.18)	12.4803	11	0.328641	13.5107	12	0.33304	-0.0325734	0.0341814	0.361083
241	5vt5Dy	y6UgV7	LOMG	X-11521	10	-0.265647	0.837685	0.751152	0.77 (0.15-3.96)	-1.02588	0.946993	0.278674	0.36 (0.06-2.29)	-6.00389	2.26372	0.0291551	0.00 (0.00-0.21)	7.34209	8	0.500213	14.3704	9	0.109745	0.148901	0.0561658	0.0292059
179	IDqqQB	y7SiQY	LOMG	glutamate	3	0.475679	1.51199	0.753062	1.61 (0.08-3.116000e+01)	0.553944	1.80288	0.75865	1.74 (0.05-5.960000e+01)	-4.33123	20.8059	0.869339	0.01 (0.00-6.749934e+15)	0.105923	1	0.744834	0.159584	2	0.923308	0.0848205	0.36616	0.855084
204	ppkFpX	hSq1Kl	LOMG	X-11261	16	-0.113954	0.368713	0.757277	0.89 (0.43-1.84)	-0.413905	0.528267	0.433326	0.66 (0.23-1.86)	0.589146	0.845317	0.497243	1.80 (0.34-9.45)	8.81958	14	0.842431	9.67396	15	0.839732	-0.0262063	0.0283519	0.370977
225	FlQug1	zVBVn0	LOMG	X-11437	14	-0.0628344	0.203374	0.757352	0.94 (0.63-1.40)	0.0763747	0.264436	0.772718	1.08 (0.64-1.81)	0.166903	0.3108	0.601075	1.18 (0.64-2.17)	13.2321	12	0.352396	14.2883	13	0.353855	-0.0287364	0.0293617	0.347046
144	7KWQuX	oRIzyk	LOMG	aspartylphenylalanine	6	0.173229	0.56182	0.757827	1.19 (0.40- 3.58)	0.307455	0.722152	0.670291	1.36 (0.33- 5.60)	-0.548665	1.29175	0.692873	0.58 (0.05- 7.27)	3.96881	4	0.410244	4.35398	5	0.499654	0.031097	0.050106	0.56846
401	YwsyQy	wCiIV7	LOMG	X-13215	40	0.199736	0.651977	0.759335	1.22 (0.34- 4.38)	0.166368	0.97415	0.864395	1.18 (0.18- 7.97)	1.70578	1.58477	0.288554	5.51 (0.25-122.97)	29.4222	38	0.839272	30.5093	39	0.832623	-0.0192615	0.0184737	0.303701
293	gtaM40	qxzB8c	LOMG	valerate	10	0.334619	1.09586	0.7601	1.40 (0.16-11.97)	-0.244307	1.21953	0.841224	0.78 (0.07- 8.55)	-2.93977	3.5682	0.433881	0.05 (0.00-57.62)	12.7491	8	0.12078	14.232	9	0.114308	0.0724658	0.0751213	0.362971
167	AnEo0V	LKs7kT	LOMG	X-10810	16	-0.157225	0.515662	0.760443	0.85 (0.31- 2.35)	0.22728	0.666449	0.73308	1.26 (0.34- 4.63)	0.225406	0.747118	0.767315	1.25 (0.29- 5.42)	9.02415	14	0.8295	9.52507	15	0.848505	-0.0151217	0.0213657	0.490713
273	yJoEBj	Ppp6ST	LOMG	X-11876	16	-0.127394	0.428807	0.766398	0.88 (0.38-2.04)	-0.250477	0.596974	0.674793	0.78 (0.24-2.51)	-0.399567	0.842819	0.642749	0.67 (0.13-3.50)	8.04661	14	0.886884	8.18731	15	0.916054	0.0106244	0.0283236	0.713201
72	lyqgX4	b1cfMC	LOMG	X-02973	23	0.340293	1.15229	0.767751	1.41 (0.15- 13.45)	0.0806929	1.76712	0.963579	1.08 (0.03- 34.61)	0.276691	2.66579	0.918318	1.32 (0.01-245.09)	22.3338	21	0.3805	22.3345	22	0.44008	0.000749221	0.0281625	0.979027
5	Rw7qX2	LwpZY1	LOMG	cholesterol	40	-0.255771	0.867132	0.768023	0.77 (0.14- 4.24)	0.443961	1.30967	0.73462	1.56 (0.12- 20.31)	-2.53006	2.15871	0.248484	0.08 (0.00- 5.48)	39.6879	38	0.394691	41.0681	39	0.380032	0.0255382	0.0222162	0.257521
390	ImKFUS	hkYfDY	LOMG	X-12833	14	-0.0263228	0.0909239	0.772196	0.97 (0.82-1.16)	0.000343878	0.126011	0.997823	1.00 (0.78-1.28)	-0.105136	0.201854	0.611945	0.90 (0.61-1.34)	9.73958	12	0.638795	9.93083	13	0.69958	0.0157788	0.0360801	0.669641
253	TzBw9j	PoC7iU	LOMG	ADSGEGDFXAEGGGVR*	10	0.107734	0.374603	0.773656	1.11 (0.53-2.32)	-0.0446054	0.503007	0.929338	0.96 (0.36-2.56)	0.524173	0.747832	0.503225	1.69 (0.39-7.31)	6.65392	8	0.57439	7.06788	9	0.630052	-0.021837	0.0339399	0.537966
475	kjoRBY	HtAYCn	LOMG	tryptophan betaine	10	0.102902	0.358531	0.774104	1.11 (0.55- 2.24)	0.652786	0.331855	0.0491735	1.92 (1.00- 3.68)	1.47407	0.789917	0.0989973	4.37 (0.93-20.54)	17.2006	8	0.0280868	24.9132	9	0.00306873	-0.126095	0.0665771	0.0948443
342	SPr7st	xSSzDv	LOMG	5-dodecenoate (12:1n7)	19	0.122425	0.428748	0.775231	1.13 (0.49-2.62)	0.207424	0.58438	0.722629	1.23 (0.39-3.87)	-0.88772	0.969835	0.37282	0.41 (0.06-2.75)	9.69646	17	0.915854	11.0448	18	0.892444	0.0361971	0.0311722	0.261608
363	r4E5Nz	OB6bCv	LOMG	X-12717	9	0.0747723	0.262156	0.775475	1.08 (0.64- 1.80)	0.330674	0.348467	0.342651	1.39 (0.70- 2.76)	0.242463	1.39553	0.866986	1.27 (0.08-19.64)	7.90895	7	0.340691	7.92594	8	0.440738	-0.0127151	0.103684	0.905845
36	qdeu2C	sjRECt	LOMG	ornithine	8	0.345097	1.23617	0.780117	1.41 (0.13- 15.93)	1.01343	1.59839	0.52606	2.76 (0.12- 63.20)	2.95	3.88185	0.476075	19.11 (0.01-38500.18)	4.25925	6	0.641639	4.76037	7	0.689179	-0.0453581	0.0640741	0.505562
50	181VKI	SwK7Hh	LOMG	heptanoate (7:0)	31	0.264834	0.953216	0.781141	1.30 (0.20- 8.44)	-0.300007	1.17583	0.79861	0.74 (0.07- 7.42)	0.753384	2.94966	0.800206	2.12 (0.01-688.64)	42.7508	29	0.0479984	42.7962	30	0.0610636	-0.00550662	0.0314015	0.862014
232	q4iniX	nKaGhA	LOMG	X-11452	4	0.175142	0.633704	0.782258	1.19 (0.34- 4.13)	-0.242361	0.762709	0.750665	0.78 (0.18- 3.50)	2.04954	1.92553	0.398649	7.76 (0.18-338.18)	1.01342	2	0.602474	2.07611	3	0.556761	-0.0769688	0.0746641	0.410951
354	vUHPCU	ZqJts6	LOMG	1-arachidonoylglycerophosphoinositol*	18	0.161821	0.590458	0.784039	1.18 (0.37- 3.74)	0.248348	0.859787	0.772698	1.28 (0.24- 6.91)	0.243316	1.06214	0.821708	1.28 (0.16-10.23)	19.9258	16	0.223583	19.9367	17	0.277482	-0.00232168	0.0248015	0.926581
408	1zdbXf	UM79lr	LOMG	1-arachidonoylglycerophosphoethanolamine*	21	0.200703	0.745328	0.787713	1.22 (0.28- 5.27)	1.10197	0.942907	0.242528	3.01 (0.47- 19.11)	1.47436	1.97481	0.464455	4.37 (0.09-209.56)	27.7107	19	0.0891558	28.4213	20	0.099796	-0.0242089	0.034684	0.493642
288	J3DN1y	u7Aquy	LOMG	gamma-tocopherol	13	-0.0965484	0.364709	0.791219	0.91 (0.44-1.86)	-0.549675	0.540207	0.308903	0.58 (0.20-1.66)	0.101968	0.760999	0.895828	1.11 (0.25-4.92)	10.8669	11	0.45448	10.9552	12	0.532758	-0.00927142	0.0311938	0.771836
209	aUIvxF	irKcnO	LOMG	X-11315	24	0.159293	0.604268	0.792078	1.17 (0.36- 3.83)	-0.688493	0.73653	0.349902	0.50 (0.12- 2.13)	0.780213	1.07203	0.474417	2.18 (0.27-17.84)	38.4519	22	0.0162938	39.3203	23	0.0182929	-0.0184727	0.0262065	0.488275
39	8NTXMY	HmrNu3	LOMG	salicylate	17	0.0153697	0.058314	0.792113	1.02 (0.91-1.14)	-0.0808845	0.0860539	0.347254	0.92 (0.78-1.09)	0.0321671	0.0758146	0.67738	1.03 (0.89-1.20)	15.2841	15	0.431157	15.41	16	0.49484	-0.00778095	0.0221329	0.730061
151	2I0Rw5	y4dSge	LOMG	X-09706	22	-0.186225	0.709115	0.792847	0.83 (0.21- 3.33)	-0.229669	0.947916	0.808557	0.79 (0.12- 5.09)	1.51225	1.67565	0.37754	4.54 (0.17-121.09)	23.5571	20	0.262275	25.0275	21	0.245975	-0.034129	0.0305457	0.277104
429	M4ucJJ	YptG0d	LOMG	X-13671	15	-0.289756	1.11489	0.794943	0.75 (0.08- 6.66)	-0.752512	1.37712	0.584764	0.47 (0.03- 7.01)	2.40667	3.42584	0.494752	11.10 (0.01-9148.21)	19.2948	13	0.114242	20.326	14	0.120195	-0.0395708	0.0474756	0.419615
376	kfSE8m	3JMHG3	LOMG	1,7-dimethylurate	11	-0.106343	0.410645	0.795662	0.90 (0.40-2.01)	0.304984	0.557228	0.584156	1.36 (0.46-4.04)	0.724178	0.765507	0.368847	2.06 (0.46-9.25)	7.97388	9	0.536781	9.62652	10	0.473848	-0.0409454	0.0318505	0.230691
480	pfvuKl	szlEO1	LOMG	4-androsten-3beta,17beta-diol disulfate 2*	17	-0.136322	0.536064	0.799262	0.87 (0.31- 2.50)	-0.62168	0.711047	0.381946	0.54 (0.13- 2.16)	0.223302	1.77309	0.901452	1.25 (0.04-40.39)	19.8965	15	0.17594	19.9569	16	0.222168	-0.0097592	0.0457184	0.83384
81	mN3BAk	SR3oNV	LOMG	carnitine	141	-0.187484	0.738904	0.799702	0.83 (0.19- 3.53)	1.1436	1.40063	0.41422	3.14 (0.20- 48.85)	1.35949	2.00766	0.499434	3.89 (0.08-199.24)	126.926	139	0.7599	127.612	140	0.765217	-0.00867862	0.0104725	0.408692
10	Q8sDSe	z4KyAc	LOMG	cotinine	15	0.0220051	0.0892143	0.805176	1.02 (0.86-1.22)	0.0344746	0.119749	0.77343	1.04 (0.82-1.31)	-0.021872	0.145024	0.882436	0.98 (0.74-1.30)	5.68716	13	0.956801	5.83443	14	0.970494	0.0106814	0.0278338	0.707363
235	oeJpQr	DpE1JN	LOMG	X-11478	11	-0.12305	0.50107	0.806011	0.88 (0.33- 2.36)	-0.127239	0.600544	0.832206	0.88 (0.27- 2.86)	-0.523893	0.886056	0.568894	0.59 (0.10- 3.36)	14.6712	9	0.100371	15.1794	10	0.125658	0.0207096	0.0370935	0.590251
175	QJHH2i	giRvGE	LOMG	3-(4-hydroxyphenyl)lactate	21	0.209736	0.864789	0.808371	1.23 (0.23- 6.72)	0.988524	1.02114	0.333014	2.69 (0.36- 19.88)	3.86467	1.4685	0.0164324	47.69 (2.68-848.04)	23.8399	19	0.202366	34.2592	20	0.0244239	-0.0865765	0.0300439	0.0095556
320	LOOQzG	7OotXa	LOMG	1-eicosatrienoylglycerophosphocholine*	18	0.13286	0.557643	0.811685	1.14 (0.38- 3.41)	0.593149	0.755956	0.432668	1.81 (0.41- 7.96)	-0.302358	1.53062	0.845893	0.74 (0.04-14.84)	14.8513	16	0.535553	14.9446	17	0.599476	0.010918	0.0357585	0.764054
314	Dcz1lj	HEAMKo	LOMG	X-12244--N-acetylcarnosine	22	0.155346	0.677327	0.818596	1.17 (0.31- 4.41)	0.0137168	0.972217	0.988743	1.01 (0.15- 6.82)	0.0185301	1.83992	0.992064	1.02 (0.03-37.52)	16.7077	20	0.671866	16.7141	21	0.728287	0.00244869	0.0306178	0.937051
21	m9uaE4	6Gvivq	LOMG	margarate (17:0)	8	-0.219332	0.963003	0.819834	0.80 (0.12- 5.30)	-1.45303	1.33113	0.275018	0.23 (0.02- 3.18)	-0.974092	3.3683	0.782166	0.38 (0.00-278.04)	6.83619	6	0.336263	6.89927	7	0.439443	0.017719	0.0753033	0.8218
122	I4eNvl	z975wH	LOMG	X-06246	18	0.162195	0.720238	0.821827	1.18 (0.29- 4.83)	-0.264858	0.957028	0.781972	0.77 (0.12- 5.01)	-0.334411	1.80328	0.85521	0.72 (0.02-24.53)	12.0198	16	0.742614	12.1101	17	0.793427	0.00940662	0.0313146	0.767747
326	ZS9xEv	TXLhLf	LOMG	X-12435	25	-0.0166105	0.074152	0.822752	0.98 (0.85-1.14)	0.018145	0.106428	0.864624	1.02 (0.83-1.25)	-0.0435992	0.124702	0.729799	0.96 (0.75-1.22)	20.6621	23	0.601717	20.7345	24	0.654333	0.00804177	0.0298743	0.790186
88	ah7IzO	2Cz9Td	LOMG	hippurate	14	0.108034	0.493579	0.826744	1.11 (0.42-2.93)	-0.105013	0.601887	0.861493	0.90 (0.28-2.93)	-1.98373	0.95373	0.0596257	0.14 (0.02-0.89)	12.9033	12	0.376107	19.3191	13	0.113537	0.0894497	0.0366196	0.031006
450	wQeNWS	cz6x9S	LOMG	p-cresol sulfate	14	-0.0978087	0.460748	0.831887	0.91 (0.37-2.24)	-0.28051	0.432308	0.516425	0.76 (0.32-1.76)	-0.169727	0.738592	0.822119	0.84 (0.20-3.59)	27.4548	12	0.00664202	27.4923	13	0.0106447	0.0050575	0.0395221	0.900295
308	Uu3H9o	XDPa5S	LOMG	X-12212	10	0.0805407	0.395184	0.838505	1.08 (0.50- 2.35)	0.27854	0.51483	0.588485	1.32 (0.48- 3.62)	0.804773	0.640543	0.244419	2.24 (0.64- 7.85)	9.00617	8	0.341776	11.201	9	0.262182	-0.046026	0.032963	0.200151
236	O9H0EC	O2AHYj	LOMG	X-11483	10	0.0487864	0.241213	0.839718	1.05 (0.65-1.68)	-0.0844973	0.317801	0.790331	0.92 (0.49-1.71)	-0.175189	0.329888	0.609803	0.84 (0.44-1.60)	6.02428	8	0.644512	7.01485	9	0.635573	0.026681	0.0268077	0.34875
356	6nW7Jf	R8OD7c	LOMG	X-12644	18	0.131618	0.652675	0.840183	1.14 (0.32- 4.10)	-0.212832	0.918507	0.81676	0.81 (0.13- 4.89)	-1.14636	1.69578	0.508692	0.32 (0.01- 8.82)	17.3776	16	0.361582	18.1042	17	0.382298	0.0267202	0.032668	0.42541
413	TMpLDA	hcZGmA	LOMG	2-palmitoylglycerophosphocholine*	20	-0.143702	0.720078	0.841822	0.87 (0.21- 3.55)	-1.14654	1.03748	0.26911	0.32 (0.04- 2.43)	-1.61675	1.16205	0.181096	0.20 (0.02- 1.94)	20.0876	18	0.327912	22.872	19	0.243029	0.033243	0.0210456	0.131618
6	0uF9WZ	vJNrjq	LOMG	phenylalanine	5	-0.536898	2.71948	0.843494	0.58 (0.00- 120.70)	-0.182639	3.52209	0.958644	0.83 (0.00- 829.36)	-2.02897	5.0291	0.713654	0.13 (0.00- 2510.07)	2.96222	3	0.397487	3.08662	4	0.543436	0.016991	0.0481739	0.747637
312	5qsyFT	btcmVv	LOMG	X-12231	10	0.130941	0.663252	0.843497	1.14 (0.31- 4.18)	0.093381	0.757348	0.90187	1.10 (0.25- 4.84)	-1.31653	1.29188	0.33799	0.27 (0.02- 3.37)	15.3535	8	0.052625	18.5467	9	0.0293354	0.0618137	0.0479218	0.233126
58	g3Uhc1	RkqK0p	LOMG	biliverdin	16	0.0602402	0.308925	0.845393	1.06 (0.58-1.95)	0.146983	0.36425	0.686565	1.16 (0.57-2.37)	0.102023	0.513563	0.845387	1.11 (0.40-3.03)	16.3412	14	0.292987	16.3538	15	0.358938	-0.00241127	0.0231971	0.918686
440	GMrQXB	vhyL95	LOMG	dihomo-linolenate (20:3n3 or n6)	21	-0.139872	0.724963	0.847009	0.87 (0.21- 3.60)	0.420411	1.04091	0.686295	1.52 (0.20- 11.71)	1.75424	2.27374	0.449886	5.78 (0.07-498.09)	17.8348	19	0.533494	18.6073	20	0.547465	-0.034258	0.0389778	0.390429
374	T8ACIj	JxHyGm	LOMG	7-methylxanthine	11	0.114224	0.609607	0.851369	1.12 (0.34- 3.70)	-0.0836738	0.694088	0.904046	0.92 (0.24- 3.58)	-0.96089	2.28222	0.683608	0.38 (0.00-33.52)	22.9521	9	0.00630471	23.5654	10	0.00884131	0.0403118	0.0822029	0.635589
217	pbpyvh	L9i1TS	LOMG	X-11374	16	0.0892385	0.480002	0.852513	1.09 (0.43-2.80)	0.349215	0.472707	0.460056	1.42 (0.56-3.58)	-0.713932	1.02303	0.496692	0.49 (0.07-3.64)	36.8562	14	0.000775645	38.9451	15	0.000653068	0.0483704	0.0543013	0.3881
164	cKgmFw	62anJj	LOMG	erythrose	7	-0.144587	0.777775	0.852524	0.87 (0.19- 3.97)	-0.326159	0.981408	0.739634	0.72 (0.11- 4.94)	-1.67306	2.08974	0.459692	0.19 (0.00-11.28)	2.2425	5	0.814675	2.86349	6	0.825774	0.04251	0.0539444	0.466376
114	yXakhK	vp9xhx	LOMG	glycocholate	9	0.0531017	0.287664	0.853546	1.05 (0.60-1.85)	0.104953	0.358559	0.769747	1.11 (0.55-2.24)	0.215174	0.425762	0.628809	1.24 (0.54-2.86)	8.15986	7	0.318709	8.49832	8	0.386364	-0.0161837	0.0300342	0.606699
319	ftBerd	Umvoaf	LOMG	ADpSGEGDFXAEGGGVR*	6	-0.0885079	0.491889	0.857204	0.92 (0.35- 2.40)	0.129205	0.604909	0.830863	1.14 (0.35- 3.72)	0.553052	1.47328	0.72643	1.74 (0.10-31.21)	1.1166	4	0.89163	1.33001	5	0.931813	-0.0296086	0.064092	0.66811
15	wDRUcD	Z1rE3I	LOMG	pyruvate	12	-0.114994	0.649799	0.859533	0.89 (0.25- 3.19)	-0.688441	0.880747	0.434417	0.50 (0.09- 2.82)	-1.09728	1.79244	0.554087	0.33 (0.01-11.20)	8.77518	10	0.553564	9.12095	11	0.610729	0.026388	0.0448762	0.569561
155	fQAzyt	mYBbHR	LOMG	X-10506	13	-0.180333	1.02851	0.860817	0.83 (0.11- 6.27)	-0.310211	1.48567	0.834603	0.73 (0.04- 13.49)	-0.50329	2.62036	0.851188	0.60 (0.00- 102.78)	10.1093	11	0.520579	10.1273	12	0.604794	0.00600219	0.0447913	0.89582
323	5bFVlM	mSbrYW	LOMG	X-12407	9	0.0471773	0.27038	0.861484	1.05 (0.62-1.78)	0.204756	0.353099	0.561993	1.23 (0.61-2.45)	0.154131	0.709029	0.83411	1.17 (0.29-4.68)	5.06478	7	0.652058	5.09141	8	0.747763	-0.00711688	0.0436148	0.874991
261	n4k5eA	DkclRY	LOMG	X-11818	18	0.124449	0.740335	0.866506	1.13 (0.27- 4.83)	-0.266955	0.956225	0.78011	0.77 (0.12- 4.99)	-0.833765	1.53658	0.594875	0.43 (0.02- 8.83)	23.0746	16	0.111755	23.8116	17	0.124646	0.0205072	0.0286871	0.484997
49	wpaNT6	sw60LA	LOMG	ascorbate (Vitamin C)	13	0.0225228	0.139014	0.871291	1.02 (0.78-1.34)	0.0190508	0.187661	0.91914	1.02 (0.71-1.47)	0.0196833	0.245001	0.93741	1.02 (0.63-1.65)	4.67752	11	0.945773	4.67772	12	0.967887	0.000379798	0.0269848	0.989023
200	H3MHtV	UVnNHJ	LOMG	phenol sulfate	13	-0.0815871	0.519873	0.875295	0.92 (0.33- 2.55)	0.546859	0.63234	0.387139	1.73 (0.50- 5.97)	2.092	1.3991	0.162975	8.10 (0.52-125.74)	13.4765	11	0.263327	16.8387	12	0.155766	-0.0929637	0.0561165	0.125813
244	2NvEhM	GhRfg8	LOMG	X-11537	6	0.100397	0.644097	0.876134	1.11 (0.31- 3.91)	-0.322443	0.765007	0.673397	0.72 (0.16- 3.24)	2.51676	3.17946	0.472907	12.39 (0.02-6301.20)	5.6642	4	0.225669	6.52024	5	0.258834	-0.0934849	0.120236	0.480277
157	TkFrH5	rqPtI2	LOMG	1-linoleoylglycerol (1-monolinolein)	15	0.0506265	0.335374	0.880011	1.05 (0.55- 2.03)	-0.452264	0.440616	0.304686	0.64 (0.27- 1.51)	0.949491	0.868919	0.29435	2.58 (0.47-14.19)	9.02922	13	0.770733	10.2867	14	0.74094	-0.0412799	0.0368125	0.282424
437	fNCyTy	kjpWLF	LOMG	tetradecanedioate	20	0.0407436	0.272669	0.881219	1.04 (0.61-1.78)	-0.313776	0.383558	0.413319	0.73 (0.34-1.55)	-0.410357	0.464246	0.388393	0.66 (0.27-1.65)	17.316	18	0.50149	18.7574	19	0.472496	0.0264211	0.0220069	0.245474
177	No4SqE	rpCOu5	LOMG	serine	28	0.112573	0.758876	0.882073	1.12 (0.25- 4.95)	1.407	1.1586	0.224595	4.08 (0.42- 39.56)	1.31877	2.00911	0.517337	3.74 (0.07-191.83)	22.5067	26	0.66068	22.9271	27	0.688921	-0.0162581	0.0250742	0.522413
270	HdYxlw	t2nF1W	LOMG	X-11852	10	0.0306658	0.207812	0.882686	1.03 (0.69-1.55)	0.0253962	0.283296	0.928569	1.03 (0.59-1.79)	-0.16239	0.374236	0.675807	0.85 (0.41-1.77)	9.43242	8	0.30714	9.90106	9	0.358554	0.0230444	0.0365519	0.545979
322	gk5GK8	bVJPnt	LOMG	X-12405	8	-0.0817927	0.594958	0.890654	0.92 (0.29- 2.96)	-0.487313	0.781101	0.532706	0.61 (0.13- 2.84)	-1.98471	1.9218	0.341548	0.14 (0.00- 5.94)	6.40876	6	0.37899	7.56557	7	0.372454	0.0643536	0.0618378	0.338129
115	MYlxVw	l2SJdy	LOMG	glycodeoxycholate	7	0.0303249	0.229522	0.894888	1.03 (0.66-1.62)	0.0157329	0.306759	0.959096	1.02 (0.56-1.85)	-0.205896	0.936666	0.834706	0.81 (0.13-5.10)	6.06533	5	0.299914	6.14838	6	0.406775	0.0231044	0.0882979	0.804017
291	WqsE9u	cbHyTS	LOMG	isobutyrylcarnitine	7	0.0742805	0.567045	0.895779	1.08 (0.35-3.27)	-0.345266	0.681661	0.612501	0.71 (0.19-2.69)	-1.08468	1.02405	0.337968	0.34 (0.05-2.52)	3.75627	5	0.585013	5.60351	6	0.469035	0.0466459	0.0343203	0.232194
187	PqknOg	dFXUlm	LOMG	gamma-glutamylvaline	14	0.129681	0.9992	0.896737	1.14 (0.16- 8.07)	-0.225045	1.40126	0.872407	0.80 (0.05- 12.45)	0.315286	5.13618	0.952063	1.37 (0.00-32279.71)	10.5288	12	0.569668	10.5302	13	0.650109	-0.00259193	0.0703552	0.971218
41	qThVXy	83xFsh	LOMG	alpha-tocopherol	11	-0.105659	0.832896	0.899053	0.90 (0.18- 4.60)	0.597021	1.09151	0.584401	1.82 (0.21- 15.43)	0.348106	2.07234	0.870316	1.42 (0.02- 82.26)	11.8807	9	0.220118	11.9577	10	0.287894	-0.0134453	0.0556609	0.814537
229	pahc4i	98vx3n	LOMG	X-11442	16	0.0374298	0.30689	0.902927	1.04 (0.57-1.89)	0.199993	0.379517	0.598217	1.22 (0.58-2.57)	0.390138	0.481203	0.431074	1.48 (0.58-3.79)	7.56715	14	0.910637	8.47272	15	0.903437	-0.0201783	0.0212043	0.357433
193	tJqmJj	Nyy5le	LOMG	propionylcarnitine	29	-0.0776133	0.652433	0.905307	0.93 (0.26- 3.32)	-0.595481	0.968263	0.538555	0.55 (0.08- 3.68)	-0.205781	1.45403	0.888506	0.81 (0.05-14.07)	20.2239	27	0.821229	20.2336	28	0.855799	0.00207503	0.0210377	0.922157
338	z0HJoQ	djKX2o	LOMG	1-palmitoylglycerophosphocholine	29	0.123015	1.03495	0.905386	1.13 (0.15- 8.60)	-1.48234	1.44392	0.304606	0.23 (0.01- 3.85)	3.25809	4.78923	0.50211	26.00 (0.00-310201.72)	27.8128	27	0.420674	28.2763	28	0.449881	-0.0307632	0.0458617	0.508058
174	13myOR	rjodLn	LOMG	3-carboxy-4-methyl-5-propyl-2-furanpropanoate (CMPF)	12	0.0283765	0.245774	0.908082	1.03 (0.64-1.67)	0.0573623	0.339222	0.865718	1.06 (0.54-2.06)	0.485927	0.622096	0.452831	1.63 (0.48-5.50)	10.6914	10	0.382059	11.381	11	0.411918	-0.0332017	0.0413413	0.440581
52	5MkEmW	Nba7CA	LOMG	valine	5	0.188313	1.69242	0.911403	1.21 (0.04- 33.30)	0.320904	1.98835	0.871784	1.38 (0.03- 67.90)	0.808063	2.26739	0.745143	2.24 (0.03-190.98)	3.08257	3	0.37907	3.26212	4	0.514956	-0.0141176	0.0337717	0.704045
266	gIQVbf	EYAJGH	LOMG	X-11845	20	-0.0164201	0.152474	0.914241	0.98 (0.73-1.33)	-0.196567	0.221441	0.374718	0.82 (0.53-1.27)	-0.263479	0.317979	0.41818	0.77 (0.41-1.43)	16.8431	18	0.533915	17.627	19	0.547466	0.0235501	0.0265985	0.387619
221	LGzgEH	RfKkBF	LOMG	X-01911	14	0.0370141	0.344824	0.914518	1.04 (0.53-2.04)	0.0057916	0.479857	0.99037	1.01 (0.39-2.58)	-0.272169	0.897904	0.766992	0.76 (0.13-4.43)	9.33773	12	0.673845	9.47681	13	0.736055	0.0138269	0.0370758	0.7157
129	YmrFWj	cgoN8M	LOMG	1,5-anhydroglucitol (1,5-AG)	22	0.0776906	0.779568	0.920616	1.08 (0.23- 4.98)	0.674973	0.944664	0.474911	1.96 (0.31- 12.51)	1.0382	2.20105	0.642259	2.82 (0.04-211.08)	30.2416	20	0.0660317	30.5727	21	0.0810689	-0.0180888	0.038657	0.644892
422	eMSIfK	DrWCtv	LOMG	X-13549	18	-0.128585	1.2965	0.920996	0.88 (0.07- 11.16)	1.51769	1.79449	0.397691	4.56 (0.14- 153.68)	3.50486	3.84632	0.375702	33.28 (0.02-62545.23)	13.1962	16	0.658365	14.2029	17	0.65269	-0.0383939	0.0382648	0.330615
444	pZoOG6	zKMlu5	LOMG	X-14057	16	0.0478428	0.488991	0.922059	1.05 (0.40- 2.74)	0.644058	0.628281	0.30531	1.90 (0.56- 6.52)	-1.25625	1.21815	0.319897	0.28 (0.03- 3.10)	17.808	14	0.215666	19.5381	15	0.190378	0.046396	0.0397826	0.263
224	pasiai	pFtNa0	LOMG	X-09789	11	-0.0389841	0.416349	0.9254	0.96 (0.43-2.18)	-0.243811	0.550846	0.658046	0.78 (0.27-2.31)	-0.892862	1.43608	0.549539	0.41 (0.02-6.83)	8.49047	9	0.485571	8.87645	10	0.543868	0.035181	0.0566274	0.549831
95	Y15OII	lI6fpe	LOMG	X-04495	11	-0.068166	0.785281	0.930827	0.93 (0.20- 4.35)	-0.627198	0.978537	0.521552	0.53 (0.08- 3.64)	-1.4772	1.88365	0.453054	0.23 (0.01- 9.16)	12.3024	9	0.196791	13.2347	10	0.210846	0.0408359	0.0494489	0.430252
119	jxnSpt	mYe5ON	LOMG	docosahexaenoate (DHA; 22:6n3)	6	-0.0900201	1.0478	0.931535	0.91 (0.12- 7.13)	-0.90093	1.157	0.43617	0.41 (0.04- 3.92)	-1.1639	2.73767	0.692606	0.31 (0.00-66.82)	7.21015	4	0.125191	7.54631	5	0.183075	0.0380029	0.0879998	0.688108
305	PTnsVb	Yyznrg	LOMG	X-12188	19	-0.00950707	0.111247	0.931897	0.99 (0.80-1.23)	0.0791916	0.156236	0.612246	1.08 (0.80-1.47)	0.275759	0.170901	0.12503	1.32 (0.94-1.84)	17.1728	17	0.442718	21.5532	18	0.252427	-0.0616398	0.0296007	0.0527256
44	4zUxtU	BX4pkl	LOMG	guanosine	12	-0.0397764	0.472544	0.932917	0.96 (0.38- 2.43)	0.400203	0.53148	0.451451	1.49 (0.53- 4.23)	1.6555	1.31068	0.235215	5.24 (0.40-68.34)	15.9757	10	0.10033	19.0133	11	0.0608548	-0.0892018	0.0646901	0.197982
170	i213UD	pYpu1K	LOMG	N-(2-furoyl)glycine	24	-0.00843859	0.103634	0.935103	0.99 (0.81-1.21)	-0.0115745	0.102293	0.909912	0.99 (0.81-1.21)	0.0921716	0.162899	0.577241	1.10 (0.80-1.51)	44.3679	22	0.00318926	45.6741	23	0.00328302	-0.026554	0.0329951	0.429556
304	je52RZ	YubgYZ	LOMG	eicosenoate (20:1n9 or 11)	11	0.0510541	0.656368	0.938001	1.05 (0.29- 3.81)	-0.226611	0.853251	0.790559	0.80 (0.15- 4.25)	1.52591	1.73128	0.40104	4.60 (0.15-136.90)	4.40754	9	0.882604	5.25507	10	0.873501	-0.043973	0.047765	0.381267
324	TdGbMI	YHVJBE	LOMG	X-12428	9	0.0267474	0.345618	0.938313	1.03 (0.52- 2.02)	0.307045	0.480556	0.522864	1.36 (0.53- 3.49)	0.845443	0.759275	0.302267	2.33 (0.53-10.32)	4.10568	7	0.767528	5.57219	8	0.69503	-0.0493166	0.040724	0.265191
310	7ScETy	FN6KTj	LOMG	X-12217	8	0.0456135	0.590502	0.938428	1.05 (0.33- 3.33)	0.0108566	0.692021	0.987483	1.01 (0.26- 3.92)	0.716407	1.076	0.530284	2.05 (0.25-16.87)	7.351	6	0.289603	8.05204	7	0.328028	-0.0324848	0.0429446	0.478027
263	cZ12JL	B3PtWX	LOMG	2-hydroxyacetaminophen sulfate*	47	0.00165902	0.0226313	0.941562	1.00 (0.96-1.05)	0.0335575	0.0352727	0.341415	1.03 (0.97-1.11)	-0.010191	0.0410031	0.804846	0.99 (0.91-1.07)	43.0099	45	0.556596	43.13	46	0.593181	0.00805502	0.0232418	0.730526
150	sTj0jt	bauu9V	LOMG	cholate	9	0.0309366	0.425587	0.942052	1.03 (0.45-2.38)	-0.0229957	0.339725	0.946033	0.98 (0.50-1.90)	-0.18214	1.12359	0.875803	0.83 (0.09-7.54)	23.4803	7	0.0014054	23.6244	8	0.00264864	0.0156554	0.0755284	0.841693
380	92zVyf	JhBgFK	LOMG	1-stearoylglycerophosphoethanolamine	10	0.0576946	0.809178	0.943159	1.06 (0.22- 5.17)	0.474579	0.898939	0.597547	1.61 (0.28- 9.36)	-3.4956	1.94031	0.109291	0.03 (0.00- 1.36)	11.2989	8	0.185329	16.7555	9	0.0526854	0.100647	0.0512051	0.0849254
223	dtRDxA	fmHV7f	LOMG	X-11423--O-sulfo-L-tyrosine	45	-0.0494842	0.718051	0.945058	0.95 (0.23- 3.89)	0.223362	1.03757	0.829553	1.25 (0.16- 9.55)	0.0617659	2.07697	0.976413	1.06 (0.02-62.34)	39.3363	43	0.630956	39.3396	44	0.671379	-0.00118894	0.0208282	0.954743
395	Caiilh	d7sYFM	LOMG	X-12851	8	-0.00650786	0.0966591	0.946321	0.99 (0.82-1.20)	0.0152911	0.0980078	0.876018	1.02 (0.84-1.23)	0.0393263	0.13028	0.772949	1.04 (0.81-1.34)	8.14895	6	0.227393	8.57992	7	0.284238	-0.0156134	0.0277171	0.593632
62	BiRjqB	93hMHw	LOMG	hypoxanthine	21	0.0425601	0.764547	0.955607	1.04 (0.23- 4.67)	0.208258	1.04032	0.841335	1.23 (0.16- 9.46)	-0.983786	2.78503	0.727797	0.37 (0.00-87.78)	21.632	19	0.302949	21.7999	20	0.351468	0.01606	0.041829	0.705283
31	NymQiD	lSybjK	LOMG	stearate (18:0)	41	-0.0402047	0.729625	0.956056	0.96 (0.23- 4.01)	-1.06625	1.01544	0.293698	0.34 (0.05- 2.52)	-1.79134	1.81323	0.329278	0.17 (0.00- 5.83)	22.3276	39	0.985187	23.4405	40	0.982879	0.0206678	0.0195917	0.297949
452	2WVW7y	zEkSJ0	LOMG	X-14205--alpha-glutamyltyrosine	12	0.0259539	0.489075	0.957678	1.03 (0.39- 2.68)	-0.211527	0.618639	0.732409	0.81 (0.24- 2.72)	0.272509	1.70106	0.875914	1.31 (0.05-36.84)	16.0459	10	0.0983251	16.083	11	0.138077	-0.0110331	0.0725856	0.882209
252	qQ36qP	rU0ogB	LOMG	homostachydrine*	6	0.0286733	0.572218	0.960035	1.03 (0.34- 3.16)	-0.339172	0.756548	0.653926	0.71 (0.16- 3.14)	0.609258	1.79466	0.751321	1.84 (0.05-61.98)	4.14155	4	0.387188	4.26266	5	0.512252	-0.0267527	0.0782224	0.749559
63	qMBjKx	WSK95z	LOMG	betaine	21	-0.037906	0.803469	0.962371	0.96 (0.20-4.65)	-0.614907	1.0205	0.546806	0.54 (0.07-4.00)	-2.60417	1.72199	0.146914	0.07 (0.00-2.16)	20.8578	19	0.344712	23.9052	20	0.246556	0.0465037	0.0279111	0.112087
424	xxkoFL	LJcsfT	LOMG	X-13619	31	0.0489606	1.03807	0.962382	1.05 (0.14- 8.03)	0.513249	1.47757	0.728321	1.67 (0.09- 30.24)	0.503666	3.14063	0.873701	1.65 (0.00- 780.01)	33.8377	29	0.24525	33.8653	30	0.286251	-0.00470885	0.0306325	0.878895
205	lhAXkV	emZs3a	LOMG	bilirubin (E,E)*	8	0.0161133	0.366762	0.964957	1.02 (0.50-2.09)	-0.028372	0.340414	0.933577	0.97 (0.50-1.89)	0.107615	0.6915	0.881432	1.11 (0.29-4.32)	10.5865	6	0.102027	10.6324	7	0.155475	-0.00645597	0.0400318	0.877173
211	9tyPCR	J7WRyI	LOMG	1-linoleoylglycerophosphoethanolamine*	11	0.0305619	0.70998	0.965665	1.03 (0.26- 4.15)	-0.634814	0.889731	0.475542	0.53 (0.09- 3.03)	-3.63125	1.74585	0.0672732	0.03 (0.00- 0.81)	5.94939	9	0.744973	11.1174	10	0.348447	0.0939344	0.0413203	0.0490957
226	PHoGQD	N9UDqm	LOMG	X-11438	22	0.0175638	0.416787	0.966386	1.02 (0.45-2.30)	-0.346162	0.6087	0.569567	0.71 (0.21-2.33)	-0.303052	0.82104	0.715926	0.74 (0.15-3.69)	21.0906	20	0.391816	21.3102	21	0.440143	0.0110415	0.024195	0.653052
446	hJndJc	jQwpJV	LOMG	thymol sulfate	5	0.0103411	0.282131	0.970761	1.01 (0.58-1.76)	-0.136004	0.349777	0.697402	0.87 (0.44-1.73)	-0.775168	0.859635	0.433658	0.46 (0.09-2.48)	1.46803	3	0.689668	2.4038	4	0.66194	0.081323	0.0840676	0.404723
55	jYYRsU	pOulYa	LOMG	cortisone	27	-0.0272235	0.854141	0.974574	0.97 (0.18- 5.19)	0.218996	1.26759	0.862836	1.24 (0.10- 14.93)	1.46671	1.75646	0.411606	4.33 (0.14-135.55)	16.0611	25	0.912996	17.0086	26	0.908823	-0.018776	0.0192896	0.339691
210	rSjelr	gnDVzG	LOMG	X-11317	43	-0.0239513	0.765727	0.975047	0.98 (0.22- 4.38)	0.868187	1.05793	0.411846	2.38 (0.30- 18.95)	-1.55323	1.75267	0.380674	0.21 (0.01- 6.57)	51.4108	41	0.127788	52.591	42	0.12672	0.0188682	0.0194483	0.337648
30	2j76yT	d8ZRp6	LOMG	nonadecanoate (19:0)	14	0.0245765	0.796223	0.975376	1.02 (0.22- 4.88)	0.990913	1.05758	0.348778	2.69 (0.34-21.41)	-0.641323	1.50422	0.677402	0.53 (0.03-10.04)	15.9124	12	0.195282	16.2819	13	0.234244	0.0174515	0.0330614	0.607226
110	bKj7k8	U9fw0Q	LOMG	theobromine	6	-0.0179359	0.589546	0.97573	0.98 (0.31- 3.12)	-0.155466	0.736626	0.832847	0.86 (0.20- 3.63)	-4.57265	4.32495	0.350011	0.01 (0.00-49.61)	2.88034	4	0.578045	4.01041	5	0.547918	0.155961	0.146711	0.347679
14	kWV6li	PNrI8S	LOMG	mannose	17	0.0258551	0.860384	0.976027	1.03 (0.19- 5.54)	0.0597225	1.22787	0.961207	1.06 (0.10-11.78)	-1.73584	1.92762	0.382079	0.18 (0.00- 7.71)	17.5942	15	0.284602	18.8168	16	0.278278	0.0369086	0.0361506	0.323455
154	e9Xoy9	wg3uWu	LOMG	X-10500	33	-0.0272383	0.909645	0.976112	0.97 (0.16- 5.79)	0.198361	1.42494	0.889287	1.22 (0.07- 19.91)	2.5405	2.71387	0.35645	12.69 (0.06-2590.69)	31.7237	31	0.43021	32.7557	32	0.429743	-0.0285299	0.0284098	0.323043
245	YGi7mc	pXBBGb	LOMG	X-11538	13	0.0117298	0.394458	0.976277	1.01 (0.47-2.19)	-0.232681	0.479013	0.627144	0.79 (0.31-2.03)	-0.384566	0.73126	0.6094	0.68 (0.16-2.85)	13.5511	11	0.258835	14.0722	12	0.296123	0.0239508	0.0368259	0.528798
369	Tp2c8t	o7zPvk	LOMG	X-12740	12	-0.00578004	0.205032	0.97751	0.99 (0.67-1.49)	-0.171366	0.26609	0.519566	0.84 (0.50-1.42)	-0.150233	0.368433	0.692041	0.86 (0.42-1.77)	4.8426	10	0.901442	5.06528	11	0.927964	0.0132637	0.0281073	0.64713
138	4m5mUB	0WPRLY	LOMG	X-08402	20	-0.0131408	0.54803	0.98087	0.99 (0.34- 2.89)	-0.0811381	0.759396	0.914911	0.92 (0.21- 4.08)	0.737216	0.914906	0.430885	2.09 (0.35-12.56)	12.492	18	0.820827	13.541	19	0.809761	-0.0201136	0.0196379	0.319298
90	d1rzAw	7UXfRa	LOMG	phenylacetate	7	-0.0137432	0.577549	0.981016	0.99 (0.32- 3.06)	0.21968	0.69358	0.751446	1.25 (0.32- 4.85)	0.77042	0.835188	0.39862	2.16 (0.42-11.10)	2.01264	5	0.847394	3.70207	6	0.716919	-0.0510059	0.0392419	0.250369
438	3zYs6W	Rqqvw2	LOMG	2-hydroxypalmitate	42	0.016088	0.682088	0.981182	1.02 (0.27- 3.87)	0.250269	1.10009	0.820035	1.28 (0.15- 11.09)	0.984368	1.35813	0.472796	2.68 (0.19- 38.33)	45.5978	40	0.250594	46.3747	41	0.260321	-0.0129872	0.0157313	0.41395
184	b8aEKd	q7fpTK	LOMG	2-aminobutyrate	32	-0.0180955	0.814419	0.982273	0.98 (0.20- 4.85)	0.738119	1.16211	0.525327	2.09 (0.21- 20.41)	1.20442	2.32405	0.608093	3.33 (0.04-317.21)	21.1702	30	0.88249	21.4856	31	0.898506	-0.0137314	0.0244489	0.578534
331	BLwZWP	10lSJy	LOMG	X-12456	19	-0.00798356	0.359552	0.982285	0.99 (0.49-2.01)	-0.310029	0.531802	0.559908	0.73 (0.26-2.08)	-0.517268	0.828975	0.540921	0.60 (0.12-3.03)	12.4165	17	0.77429	12.8813	18	0.798573	0.0198813	0.0291589	0.504533
113	UNE9ZL	eDbyzR	LOMG	estrone 3-sulfate	9	-0.00467008	0.232087	0.983946	1.00 (0.63-1.57)	-0.00566367	0.231104	0.980448	0.99 (0.63-1.56)	-0.273561	0.380001	0.494919	0.76 (0.36-1.60)	13.0096	7	0.0718753	14.5155	8	0.0692788	0.0471754	0.0524072	0.39794
392	puCgW5	UN63hQ	LOMG	X-12847	10	-0.00491537	0.263162	0.985098	1.00 (0.59-1.67)	-0.146355	0.357776	0.68249	0.86 (0.43-1.74)	-0.175413	0.395381	0.669046	0.84 (0.39-1.82)	6.59288	8	0.581125	6.92674	9	0.644747	0.0204371	0.0353703	0.579292
206	0Pkf1R	MOrV9V	LOMG	X-02249	9	-0.0142978	0.837471	0.986379	0.99 (0.19- 5.09)	-0.116707	0.982025	0.905399	0.89 (0.13- 6.10)	1.9244	3.02103	0.544386	6.85 (0.02-2554.53)	9.055	7	0.248732	9.63564	8	0.291536	-0.0471832	0.0704253	0.524351
425	jpzBOY	vggDW2	LOMG	2-methylbutyroylcarnitine	24	-0.0114551	0.77754	0.988246	0.99 (0.22- 4.54)	-0.319538	1.10007	0.771456	0.73 (0.08- 6.28)	0.325749	2.44688	0.895302	1.39 (0.01-167.61)	25.4571	22	0.27572	25.4816	23	0.325939	-0.00583627	0.0400547	0.885479
142	KMjnfr	MU34yx	LOMG	phenyllactate (PLA)	18	0.00960836	0.7081	0.989174	1.01 (0.25- 4.05)	-0.583802	1.00446	0.5611	0.56 (0.08- 3.99)	-4.51172	1.87889	0.0288463	0.01 (0.00- 0.44)	10.0513	16	0.863937	16.8006	17	0.467955	0.0888021	0.0341817	0.0194219
375	za2nmA	lsJRWj	LOMG	1-methylurate	17	0.0041359	0.306561	0.989236	1.00 (0.55-1.83)	0.167028	0.42639	0.69526	1.18 (0.51-2.73)	0.0248851	0.467706	0.958269	1.03 (0.41-2.56)	14.8602	15	0.461531	14.8637	16	0.534645	-0.00132426	0.0225436	0.953933
443	9fhPBf	oxlyAt	LOMG	X-14056	7	-0.00823614	0.752681	0.991269	0.99 (0.23- 4.34)	0.435653	1.01002	0.666226	1.55 (0.21-11.19)	-0.087794	1.27254	0.947671	0.92 (0.08-11.09)	4.0735	5	0.538883	4.07951	6	0.665917	0.00335428	0.0432608	0.941204
107	CI9sX3	iALXhD	LOMG	indolelactate	15	0.00531181	0.789757	0.994634	1.01 (0.21- 4.73)	0.644947	1.14175	0.572159	1.91 (0.20- 17.86)	-1.81016	1.97258	0.375508	0.16 (0.00- 7.82)	13.0564	13	0.443467	14.0694	14	0.444555	0.0356504	0.0354975	0.333559
359	4Hwjor	amMlNX	LOMG	X-12680	12	0.00361802	0.6727	0.995709	1.00 (0.27- 3.75)	0.583673	0.80111	0.466258	1.79 (0.37- 8.62)	1.78628	1.60445	0.291612	5.97 (0.26-138.52)	15.558	10	0.113004	17.8674	11	0.0847077	-0.0611261	0.0501704	0.251047

## Sheet: metabolites pathways
	Total	Expected	Hits	Raw p	#NAME?	Holm adjust	FDR	Impact
Glycolysis / Gluconeogenesis	26	0.083871	1	0.081205	1.0904	1	1	0.00021
Cysteine and methionine metabolism	33	0.10645	1	0.10214	0.9908	1	1	0.10446
Tryptophan metabolism	41	0.13226	1	0.1256	0.90102	1	1	0.09417
Aminoacyl-tRNA biosynthesis	48	0.15484	1	0.14572	0.83649	1	1	0
Purine metabolism	65	0.20968	1	0.19304	0.71435	1	1	0.01217
Steroid hormone biosynthesis	85	0.27419	1	0.24601	0.60905	1	1	0

## Sheet: LDSC
	trait1	trait2	rg	rg_se	rg_p
1	IL_2RA	LOMG	-0.166502	0.731498	0.819943
2	MCP_1_MCAF	LOMG	-0.0705843	0.187831	0.707076
3	Rhodospirillaceae.id.2717	LOMG	-0.397244	0.36722	0.279359
4	Actinobacteria.id.400	LOMG	-0.117596	0.239731	0.623756
5	Butyricicoccus.id.2055	LOMG	1.88785	1.20903	0.118417
6	Clostridia.id.1859	LOMG	0.403185	0.318309	0.205281
7	MollicutesRF9.id.11579	LOMG	0.475512	0.765047	0.534241
8	FamilyXIII.id.1957	LOMG	-0.455637	2.11066	0.829086
9	Kynurenine	LOMG	0.264947	0.110593	0.0165887
10	Glucose	LOMG	0.340928	0.143917	0.0178398
11	Glycylvaline	LOMG	-0.12072	0.365667	0.741296
12	Methionine	LOMG	-0.0200852	0.207841	0.923014
13	Prasterone sulfate	LOMG	-0.296396	0.33789	0.38038
14	Decanoylcarnitine	LOMG	0.0164721	0.226149	0.941936
15	Succinylcarnitine	LOMG	0.0193119	0.181424	0.915229
16	Andros-S	LOMG	-0.0250503	0.281859	0.929181
17	Xanthine	LOMG	0.491737	0.558247	0.378394
18	O-methylascorbate	LOMG	-0.0780543	0.249829	0.754714
