# Supplementary material for: Mendelian randomization analyses of known and suspected risk factors and biomarkers for myasthenia gravis overall and by subtypes
Source: BMC Neurol. 2024 Jan 18;24:33. doi: 10.1186/s12883-024-03529-y (PMC10795466; doi:10.1186/s12883-024-03529-y)
Supplement: Supplementary file 3 — Supplementary Material 3 [file 12883_2024_3529_MOESM3_ESM.xlsx]

## Sheet: cytokines
	id.exposure	id.outcome	outcome	exposure	nsnp	b_Inverse.variance.weighted	se_Inverse.variance.weighted	pval_Inverse.variance.weighted	estimate_Inverse.variance.weighted	b_Weighted.median	se_Weighted.median	pval_Weighted.median	estimate_Weighted.median	b_MR.Egger	se_MR.Egger	pval_MR.Egger	estimate_MR.Egger	Q_MR.Egger	Q_df_MR.Egger	Q_pval_MR.Egger	Q_Inverse.variance.weighted	Q_df_Inverse.variance.weighted	Q_pval_Inverse.variance.weighted	egger_intercept	se	pval
1	fuhKmx	Am9Ndw	EOMG	B_NGF	4	-0.367385	0.303908	0.226713	0.69 (0.38- 1.26)	-0.419014	0.388954	0.281353	0.66 (0.31- 1.41)	-0.33075	1.92278	0.879256	0.72 (0.02-31.12)	2.13908	2	0.343166	2.13948	3	0.543967	-0.00525621	0.272161	0.986345
2	Bfwyjq	UNlmYH	EOMG	CTACK	14	0.162908	0.132094	0.217475	1.18 (0.91-1.52)	0.0876056	0.184701	0.635279	1.09 (0.76-1.57)	-0.185094	0.23881	0.453301	0.83 (0.52-1.33)	10.1605	12	0.601886	13.1998	13	0.432496	0.106099	0.0608581	0.106806	NA
3	mMErdF	xYbhGs	EOMG	EOTAXIN	19	-0.147371	0.166395	0.375798	0.86 (0.62-1.20)	-0.229027	0.233672	0.327026	0.80 (0.50-1.26)	0.0191374	0.398097	0.962219	1.02 (0.47-2.22)	15.725	17	0.543404	15.937	18	0.596943	-0.0234318	0.0508937	0.651059	NA
4	0ly3pK	Sy4wjo	EOMG	FGF_BASIC	6	0.582603	0.320849	0.0693985	1.79 (0.95-3.36)	0.559791	0.377928	0.13855	1.75 (0.83-3.67)	0.56933	0.651778	0.431694	1.77 (0.49-6.34)	5.98846	4	0.200012	5.98935	5	0.307257	0.00248756	0.101995	0.98171	NA
5	1ufDAD	iMQrvP	EOMG	G_CSF	9	0.132499	0.221988	0.55059	1.14 (0.74-1.76)	0.185217	0.294712	0.529698	1.20 (0.68-2.14)	0.0436584	0.318582	0.894858	1.04 (0.56-1.95)	4.7756	7	0.687326	4.92676	8	0.765375	0.021684	0.0557736	0.708989	NA
6	ndA4SC	Rj1TPc	EOMG	GROA	10	-0.0954471	0.111427	0.391673	0.91 (0.73-1.13)	-0.107166	0.139688	0.442975	0.90 (0.68-1.18)	-0.296574	0.393762	0.472922	0.74 (0.34-1.61)	2.5321	8	0.960217	2.81571	9	0.971155	0.0862185	0.161898	0.608815	NA
7	OXE9Do	DDhEMm	EOMG	HGF	9	0.414445	0.270003	0.124793	1.51 (0.89-2.57)	0.214655	0.303286	0.47909	1.24 (0.68-2.25)	0.00444358	0.476249	0.992816	1.00 (0.39-2.55)	9.7828	7	0.20122	11.3015	8	0.185195	0.0882465	0.084654	0.331867	NA
8	kkCHuv	46qUCd	EOMG	IFN_G	10	-0.299374	0.338881	0.377009	0.74 (0.38-1.44)	-0.0379517	0.409249	0.926114	0.96 (0.43-2.15)	-0.535916	0.668827	0.446115	0.59 (0.16-2.17)	14.2115	8	0.0764171	14.5212	9	0.104955	0.0390342	0.0934793	0.687243	NA
9	le31G3	Iuv1j9	EOMG	IL_10	15	-0.199339	0.17478	0.254074	0.82 (0.58-1.15)	-0.352692	0.21908	0.107424	0.70 (0.46-1.08)	-0.594838	0.383388	0.144771	0.55 (0.26-1.17)	6.85419	13	0.909508	8.19756	14	0.878781	0.0541455	0.0467159	0.267288	NA
10	P7Xp9P	tQJSLQ	EOMG	IL_12_P70	15	-0.26766	0.148974	0.0723847	0.77 (0.57-1.02)	-0.313197	0.174248	0.072269	0.73 (0.52-1.03)	-0.280333	0.269197	0.316685	0.76 (0.45-1.28)	6.6751	13	0.91811	6.6783	14	0.946403	0.00239192	0.042317	0.955784	NA
11	5NBzN5	8Yq8za	EOMG	IL_13	16	-0.135304	0.113069	0.231443	0.87 (0.70-1.09)	-0.217109	0.157594	0.168311	0.80 (0.59-1.10)	0.0243518	0.195382	0.902583	1.02 (0.70-1.50)	4.53701	14	0.991271	5.54096	15	0.986471	-0.050731	0.0506311	0.333361	NA
12	O15zQx	JVMQmg	EOMG	IL_16	9	-0.0943846	0.133223	0.478653	0.91 (0.70-1.18)	0.0383529	0.168967	0.820435	1.04 (0.75-1.45)	-0.108312	0.22243	0.641171	0.90 (0.58-1.39)	7.8937	7	0.34206	7.90113	8	0.443188	0.00542062	0.0668038	0.9376	NA
13	nqMypU	Ew30OY	EOMG	IL_17	8	-0.243431	0.356677	0.494926	0.78 (0.39-1.58)	-0.104447	0.411839	0.799796	0.90 (0.40-2.02)	-0.968985	0.768093	0.253938	0.38 (0.08-1.71)	9.10366	6	0.167832	10.821	7	0.146619	0.121596	0.114293	0.328309	NA
14	oxUwIm	JvPDVp	EOMG	IL_18	15	-0.177571	0.164532	0.280478	0.84 (0.61-1.16)	-0.0681094	0.205958	0.740874	0.93 (0.62-1.40)	-0.377557	0.33337	0.277863	0.69 (0.36-1.32)	24.729	13	0.0250498	25.6453	14	0.028706	0.0553025	0.0796796	0.49986	NA
15	Mn4Ioj	BWo2Hg	EOMG	IL_1B	4	0.301384	0.273654	0.270753	1.35 (0.79-2.31)	0.253297	0.32937	0.441871	1.29 (0.68-2.46)	0.328897	0.564008	0.618792	1.39 (0.46-4.20)	0.710239	2	0.70109	0.713352	3	0.870059	-0.00646686	0.115917	0.960582	NA
16	CG4KXj	HDQp8F	EOMG	IL_1RA	7	0.325748	0.267142	0.2227	1.39 (0.82-2.34)	0.473368	0.296105	0.109899	1.61 (0.90-2.87)	0.537554	0.77384	0.518219	1.71 (0.38-7.80)	6.41464	5	0.267936	6.52648	6	0.366863	-0.0348079	0.117896	0.779675	NA
17	5FFmMo	J2BBRi	EOMG	IL_2	8	-0.250694	0.202813	0.216427	0.78 (0.52-1.16)	-0.26919	0.260943	0.302258	0.76 (0.46-1.27)	0.293208	0.36124	0.447975	1.34 (0.66-2.72)	4.87086	6	0.560479	8.00108	7	0.332499	-0.110468	0.0624383	0.127258	NA
18	fdqeg2	UZWVCu	EOMG	IL_2RA	10	-0.171873	0.151197	0.255643	0.84 (0.63-1.13)	-0.149257	0.16114	0.354313	0.86 (0.63-1.18)	-0.312942	0.232911	0.215937	0.73 (0.46-1.15)	11.3097	8	0.184761	12.233	9	0.20049	0.0513759	0.0635725	0.442372	NA
19	z8FGuZ	JfVOfm	EOMG	IL_4	13	0.252872	0.192569	0.189133	1.29 (0.88-1.88)	0.267909	0.260295	0.30336	1.31 (0.78-2.18)	0.412795	0.302746	0.199978	1.51 (0.83-2.74)	4.18558	11	0.96417	4.65423	12	0.968543	-0.0336051	0.0490885	0.507776	NA
20	KUpVfQ	1MUCej	EOMG	IL_5	9	0.00307033	0.191001	0.987175	1.00 (0.69-1.46)	-0.0925834	0.261017	0.722813	0.91 (0.55-1.52)	0.375841	0.431747	0.412876	1.46 (0.62-3.39)	7.12691	7	0.415787	8.07263	8	0.426408	-0.0866641	0.0899207	0.36726	NA
21	4iYtx4	52LxVf	EOMG	IL_6	10	-0.344857	0.369776	0.351021	0.71 (0.34-1.46)	-0.0116066	0.360085	0.974286	0.99 (0.49-2.00)	0.465028	0.671326	0.508103	1.59 (0.43-5.93)	16.8642	8	0.031555	21.0843	9	0.0122815	-0.133123	0.094087	0.194823	NA
22	q0SGTW	sJRb9h	EOMG	IL_7	12	0.0633379	0.133004	0.633926	1.07 (0.82-1.38)	0.138668	0.186149	0.456314	1.15 (0.80-1.65)	-0.0909992	0.288817	0.759181	0.91 (0.52-1.61)	9.91005	10	0.44842	10.2725	11	0.506058	0.0415184	0.0689662	0.560568	NA
23	5y4aeW	4AGjD3	EOMG	IL_8	8	-0.0121327	0.156524	0.938215	0.99 (0.73-1.34)	-0.0461593	0.189175	0.807229	0.95 (0.66-1.38)	-0.112271	0.241875	0.658889	0.89 (0.56-1.44)	2.55455	6	0.862314	2.84945	7	0.898572	0.0326933	0.0602033	0.606666	NA
24	ZN4YAe	IshXsz	EOMG	IL_9	5	-0.0965951	0.27414	0.72457	0.91 (0.53-1.55)	0.0126949	0.338783	0.970109	1.01 (0.52-1.97)	0.129383	0.970336	0.902367	1.14 (0.17-7.62)	2.76778	3	0.428832	2.82672	4	0.587229	-0.070086	0.288684	0.82383	NA
25	cBORwk	1RuPOD	EOMG	IP_10	10	0.0237829	0.207683	0.908829	1.02 (0.68-1.54)	0.0969837	0.254658	0.703323	1.10 (0.67-1.82)	-0.141089	0.435044	0.754021	0.87 (0.37-2.04)	4.79723	8	0.779013	4.98324	9	0.835767	0.0338174	0.0784091	0.677641	NA
26	mSOJFE	tJcUAK	EOMG	M_CSF	12	-0.0943595	0.126338	0.455135	0.91 (0.71-1.17)	-0.0788389	0.175059	0.652453	0.92 (0.66-1.30)	-0.221025	0.274757	0.439851	0.80 (0.47-1.37)	9.39555	10	0.49502	9.66506	11	0.560743	0.0467593	0.0900699	0.614954	NA
27	HM5I9t	PiDRBv	EOMG	MCP_1_MCAF	17	-0.0946035	0.165741	0.568142	0.91 (0.66-1.26)	-0.0873589	0.222569	0.694687	0.92 (0.59-1.42)	-0.0476487	0.354191	0.894774	0.95 (0.48-1.91)	12.5911	15	0.633851	12.6136	16	0.700774	-0.00908958	0.0605948	0.882758	NA
28	aePEhR	feEKKH	EOMG	MCP_3	6	-0.0835666	0.146749	0.56905	0.92 (0.69-1.23)	-0.23575	0.1874	0.20839	0.79 (0.55-1.14)	-0.654742	0.389818	0.168332	0.52 (0.24-1.12)	1.94102	4	0.746605	4.44244	5	0.487622	0.17299	0.109377	0.188904	NA
29	WX462e	bRMJ4S	EOMG	MIF	9	-0.0490311	0.22105	0.824462	0.95 (0.62-1.47)	-0.0201331	0.28127	0.942937	0.98 (0.56-1.70)	0.0769249	0.446703	0.868149	1.08 (0.45-2.59)	9.68516	7	0.207128	9.837	8	0.276653	-0.0318943	0.0962769	0.750132	NA
30	wQAYzu	UojWc7	EOMG	MIG	13	0.0959273	0.227056	0.672672	1.10 (0.71-1.72)	0.0955623	0.211194	0.65092	1.10 (0.73-1.66)	0.177307	0.424194	0.684001	1.19 (0.52-2.74)	31.0035	11	0.00110015	31.154	12	0.00186621	-0.0250256	0.108276	0.821458	NA
31	pIH6e1	pMBGT6	EOMG	MIP_1A	5	0.411698	0.273565	0.13234	1.51 (0.88-2.58)	0.44562	0.341759	0.192268	1.56 (0.80-3.05)	0.381866	0.802326	0.666623	1.47 (0.30-7.06)	0.348844	3	0.950595	0.350408	4	0.986332	0.00561739	0.142023	0.970935	NA
32	AunXjg	WViPaR	EOMG	MIP_1B	50	0.0581991	0.0801614	0.467824	1.06 (0.91-1.24)	-0.0298617	0.122972	0.808134	0.97 (0.76-1.24)	0.0781267	0.139355	0.577658	1.08 (0.82-1.42)	45.6549	48	0.56945	45.6854	49	0.6083	-0.0054181	0.0309929	0.861959	NA
33	raxlYJ	UNC3xw	EOMG	PDGF_BB	19	-0.0724959	0.156156	0.642467	0.93 (0.68-1.26)	-0.240474	0.221413	0.277439	0.79 (0.51-1.21)	-0.102901	0.311606	0.745264	0.90 (0.49-1.66)	16.7368	17	0.472335	16.7495	18	0.540389	0.00527734	0.0468041	0.911546	NA
34	yyeNI5	8xpDKn	EOMG	RANTES	9	0.0470409	0.273291	0.863337	1.05 (0.61-1.79)	0.392142	0.29472	0.183334	1.48 (0.83-2.64)	0.149554	0.830166	0.86214	1.16 (0.23-5.91)	13.6444	7	0.0578797	13.6783	8	0.090545	-0.0196626	0.149071	0.898773	NA
35	nt2FzQ	g0UaHd	EOMG	SCF	10	0.123709	0.227163	0.586041	1.13 (0.73-1.77)	0.169176	0.300981	0.574059	1.18 (0.66-2.14)	0.0725713	0.459643	0.878459	1.08 (0.44-2.65)	3.45835	8	0.902398	3.47473	9	0.942474	0.00819195	0.0640111	0.901326	NA
36	nEQJT3	g9RADZ	EOMG	SCGF_B	21	-0.197808	0.120462	0.100574	0.82 (0.65-1.04)	-0.148157	0.157063	0.345531	0.86 (0.63-1.17)	-0.229475	0.219554	0.309051	0.79 (0.52-1.22)	18.4202	19	0.494555	18.4499	20	0.557794	0.0088812	0.0514788	0.864852	NA
37	9REi2j	L0GK0f	EOMG	SDF_1A	8	-0.308781	0.418189	0.460286	0.73 (0.32-1.67)	-0.064315	0.363602	0.8596	0.94 (0.46-1.91)	-0.657987	0.641402	0.344527	0.52 (0.15-1.82)	19.4989	6	0.00339907	21.2655	7	0.00339639	0.0757337	0.102716	0.488752	NA
38	e7mxvc	7yNyeN	EOMG	TNF_A	5	-0.0658754	0.248674	0.791081	0.94 (0.58-1.52)	-0.0823035	0.275712	0.765312	0.92 (0.54-1.58)	0.01134	0.483743	0.98277	1.01 (0.39-2.61)	5.24627	3	0.154627	5.31459	4	0.256514	-0.0245125	0.124018	0.855951	NA
39	CjIG9p	d3S1ge	EOMG	TNF_B	5	-0.344696	0.185165	0.0626656	0.71 (0.49-1.02)	-0.481477	0.172649	0.00529103	0.62 (0.44-0.87)	-0.4321	0.321982	0.272125	0.65 (0.35-1.22)	6.61984	3	0.0850544	6.90162	4	0.14118	0.0483192	0.135216	0.744491	NA
40	0yoWTh	gRbctq	EOMG	TRAIL	24	0.0455036	0.106509	0.669214	1.05 (0.85-1.29)	-0.000894147	0.160433	0.995553	1.00 (0.73-1.37)	0.0780318	0.143826	0.592898	1.08 (0.82-1.43)	20.3136	22	0.56343	20.4269	23	0.616043	-0.0114253	0.0339483	0.739646	NA
41	5J5qjY	DRbN18	EOMG	VEGF	23	-0.217508	0.105835	0.0398629	0.80 (0.65-0.99)	-0.244036	0.141041	0.0835859	0.78 (0.59-1.03)	-0.0920341	0.175125	0.604717	0.91 (0.65-1.29)	21.0709	21	0.454624	21.8839	22	0.466837	-0.0336488	0.0373809	0.378242

## Sheet: gut microbiotas
	id.exposure	id.outcome	outcome	exposure	nsnp	b_Inverse.variance.weighted	se_Inverse.variance.weighted	pval_Inverse.variance.weighted	estimate_Inverse.variance.weighted	b_Weighted.median	se_Weighted.median	pval_Weighted.median	estimate_Weighted.median	b_MR.Egger	se_MR.Egger	pval_MR.Egger	estimate_MR.Egger	Q_MR.Egger	Q_df_MR.Egger	Q_pval_MR.Egger	Q_Inverse.variance.weighted	Q_df_Inverse.variance.weighted	Q_pval_Inverse.variance.weighted	egger_intercept	se	pval
11	onsQvl	LSy4Z4	EOMG	10class.Gammaproteobacteria.id.3303	6	-1.42984	0.500825	0.00430394	0.24 (0.09-0.64)	-1.00925	0.671134	0.132632	0.36 (0.10-1.36)	-0.929093	1.50443	0.570281	0.39 (0.02-7.54)	2.93399	4	0.568932	3.05859	5	0.690953	-0.0402048	0.113899	0.741916
78	L1Kmja	uNch6L	EOMG	171genus.unknowngenus.id.1868	10	0.920677	0.343133	0.00729323	2.51 (1.28- 4.92)	0.508628	0.461876	0.270801	1.66 (0.67- 4.11)	0.663534	1.03949	0.541101	1.94 (0.25-14.89)	9.82502	8	0.277523	9.91057	9	0.357773	0.0252706	0.0957474	0.798505
198	prqapO	dwqsdf	EOMG	89genus.Coprobacter.id.949	9	0.727675	0.286655	0.0111328	2.07 (1.18- 3.63)	0.75115	0.369212	0.0419043	2.12 (1.03- 4.37)	2.14749	1.01895	0.0730516	8.56 (1.16-63.09)	2.67098	7	0.913682	4.77945	8	0.780867	-0.173328	0.119367	0.189787
16	zV2It7	nb8Mym	EOMG	114genus.Intestinibacter.id.11345	15	-0.771088	0.319385	0.0157657	0.46 (0.25-0.86)	-0.421057	0.427717	0.324905	0.66 (0.28-1.52)	-3.10381	1.00691	0.00873613	0.04 (0.01-0.32)	9.20432	13	0.757343	15.1227	14	0.36982	0.195226	0.0802485	0.0301736
79	jXrpVl	4J3jDs	EOMG	172genus.unknowngenus.id.2001	9	-0.937956	0.394394	0.0173964	0.39 (0.18-0.85)	-0.786517	0.533295	0.140259	0.46 (0.16-1.30)	-0.805506	1.36307	0.573133	0.45 (0.03-6.46)	9.50245	7	0.218565	9.51663	8	0.300603	-0.0131746	0.128943	0.921484
130	Fz3SRZ	OuPk5K	EOMG	27family.Defluviitaleaceae.id.1924	9	-0.731449	0.318224	0.0215313	0.48 (0.26-0.90)	-0.856671	0.410773	0.0370233	0.42 (0.19-0.95)	-1.1219	1.2793	0.409594	0.33 (0.03-4.00)	2.13895	7	0.951751	2.23824	8	0.972823	0.0483815	0.15354	0.761866
4	eMrJxn	ZjsZDy	EOMG	103genus.Faecalibacterium.id.2057	10	0.797995	0.364653	0.028643	2.22 (1.09- 4.54)	0.908551	0.47626	0.056433	2.48 (0.98- 6.31)	1.00906	0.716372	0.196622	2.74 (0.67-11.17)	1.50503	8	0.992624	1.62219	9	0.996135	-0.0244599	0.0714595	0.740952
203	4Dm4eT	yt9NRj	EOMG	93genus.DefluviitaleaceaeUCG011.id.11287	8	-0.67513	0.32811	0.0396256	0.51 (0.27-0.97)	-0.77362	0.41255	0.0607629	0.46 (0.21-1.04)	-1.14959	1.19755	0.374149	0.32 (0.03-3.31)	2.17549	6	0.902872	2.3452	7	0.938296	0.055401	0.134483	0.694684
189	htIdC3	BHDn4F	EOMG	80genus.Blautia.id.1992	13	-0.726924	0.359897	0.0434029	0.48 (0.24-0.98)	-0.653282	0.469502	0.164093	0.52 (0.21-1.31)	-0.889213	0.792774	0.285901	0.41 (0.09-1.94)	9.5936	11	0.56727	9.64638	12	0.646952	0.0140472	0.0611417	0.822503
100	ClvKri	h9DWgh	EOMG	191order.Enterobacteriales.id.3468	7	-0.973148	0.489637	0.0468682	0.38 (0.14- 0.99)	-1.05786	0.697971	0.129616	0.35 (0.09- 1.36)	0.0711706	3.2625	0.98344	1.07 (0.00-642.70)	5.92171	5	0.313912	6.04636	6	0.418017	-0.0781148	0.240783	0.758753
132	HAomgP	OyvpyA	EOMG	29family.Enterobacteriaceae.id.3469	7	-0.973148	0.489637	0.0468682	0.38 (0.14- 0.99)	-1.05786	0.713842	0.138362	0.35 (0.09- 1.41)	0.0711706	3.2625	0.98344	1.07 (0.00-642.70)	5.92171	5	0.313912	6.04636	6	0.418017	-0.0781148	0.240783	0.758753
205	KoH1QF	IU2TcB	EOMG	95genus.Dialister.id.2183	11	-0.719115	0.368608	0.05107	0.49 (0.24- 1.00)	-0.813384	0.506689	0.108429	0.44 (0.16- 1.20)	-0.229312	1.43904	0.876911	0.80 (0.05-13.35)	7.1514	9	0.62136	7.27539	10	0.699216	-0.0372392	0.105759	0.732856
162	Y2uOik	nC52ZB	EOMG	56genus..Eubacteriumfissicatenagroup.id.14373	8	-0.533023	0.279566	0.0565715	0.59 (0.34- 1.02)	-0.516385	0.343953	0.133271	0.60 (0.30- 1.17)	0.986722	1.4648	0.525636	2.68 (0.15-47.36)	7.8758	6	0.247344	9.34126	7	0.229074	-0.209633	0.198401	0.331363
9	FCHnIo	FMEYhx	EOMG	108genus.Gordonibacter.id.821	12	0.361837	0.190439	0.0574316	1.44 (0.99-2.09)	0.177939	0.251925	0.479991	1.19 (0.73-1.96)	0.371345	0.829965	0.664105	1.45 (0.28-7.37)	5.84156	10	0.828394	5.8417	11	0.883715	-0.0014902	0.126606	0.99084
195	L1WpG1	kPQPLF	EOMG	86genus.ChristensenellaceaeR.7group.id.11283	9	0.853098	0.46332	0.065582	2.35 (0.95- 5.82)	0.42305	0.5842	0.468971	1.53 (0.49- 4.80)	0.572831	1.46635	0.707671	1.77 (0.10-31.40)	2.67855	7	0.913063	2.71913	8	0.950729	0.0240618	0.119441	0.846073
99	lNMqR9	XCavqK	EOMG	190order.Desulfovibrionales.id.3156	11	-0.740866	0.421033	0.0784693	0.48 (0.21- 1.09)	-0.696916	0.520038	0.180204	0.50 (0.18- 1.38)	0.21149	1.08322	0.84954	1.24 (0.15-10.33)	11.4096	9	0.248676	12.5657	10	0.248976	-0.0770686	0.080702	0.364534
147	X6FDPX	yKlVLO	EOMG	42family.Rhodospirillaceae.id.2717	15	-0.465029	0.267371	0.0819882	0.63 (0.37-1.06)	-0.328136	0.359244	0.361028	0.72 (0.36-1.46)	-1.57985	1.29516	0.244203	0.21 (0.02-2.61)	7.37847	13	0.881609	8.15237	14	0.881238	0.108982	0.123884	0.394986
206	9Speph	K8Lj3c	EOMG	96genus.Dorea.id.1997	9	-0.740163	0.431148	0.0860294	0.48 (0.20-1.11)	-0.437829	0.587798	0.456355	0.65 (0.20-2.04)	-0.00599083	1.12364	0.995895	0.99 (0.11-8.99)	5.69224	7	0.576109	6.19285	8	0.625639	-0.0588	0.0831043	0.502099
131	zgKkbm	WO6ewN	EOMG	28family.Desulfovibrionaceae.id.3169	9	-0.781896	0.471956	0.097577	0.46 (0.18- 1.15)	-0.702168	0.531127	0.186157	0.50 (0.17- 1.40)	0.347118	1.14841	0.771237	1.41 (0.15-13.44)	9.34152	7	0.229057	10.8873	8	0.208165	-0.0993057	0.0922685	0.317496
88	z9Bl8g	faJQq1	EOMG	180genus.unknowngenus.id.1000006162	13	0.335798	0.20999	0.109795	1.40 (0.93-2.11)	0.470188	0.289541	0.104395	1.60 (0.91-2.82)	-0.960954	0.836131	0.274814	0.38 (0.07-1.97)	9.01303	11	0.62069	11.5802	12	0.479952	0.154219	0.0962519	0.137404
106	6kMzzu	xTUncy	EOMG	197order.NB1n.id.3953	13	0.335798	0.20999	0.109795	1.40 (0.93-2.11)	0.470188	0.301179	0.118486	1.60 (0.89-2.89)	-0.960954	0.836131	0.274814	0.38 (0.07-1.97)	9.01303	11	0.62069	11.5802	12	0.479952	0.154219	0.0962519	0.137404
153	rp3KGP	krb8bY	EOMG	48family.unknownfamily.id.1000006161	13	0.335798	0.20999	0.109795	1.40 (0.93-2.11)	0.470188	0.292321	0.107733	1.60 (0.90-2.84)	-0.960954	0.836131	0.274814	0.38 (0.07-1.97)	9.01303	11	0.62069	11.5802	12	0.479952	0.154219	0.0962519	0.137404
56	2wmhRs	gTRVH7	EOMG	151genus.RuminococcaceaeUCG004.id.11362	11	0.496452	0.311047	0.110474	1.64 (0.89- 3.02)	0.301402	0.427154	0.480435	1.35 (0.59- 3.12)	1.19553	1.70472	0.500842	3.31 (0.12-93.39)	5.51601	9	0.787209	5.68997	10	0.840603	-0.0601847	0.144298	0.686389
23	Ax4Sid	uDauru	EOMG	121genus.LachnospiraceaeNK4A136group.id.11319	14	0.538009	0.347172	0.121216	1.71 (0.87-3.38)	0.146108	0.464278	0.752989	1.16 (0.47-2.88)	0.340482	0.763256	0.663473	1.41 (0.31-6.27)	6.91683	12	0.86306	7.00128	13	0.902086	0.0155157	0.0533927	0.776321
158	xRXxQb	gdoPMc	EOMG	52genus..Clostridiuminnocuumgroup.id.14397	8	-0.385544	0.251643	0.125496	0.68 (0.42-1.11)	-0.312812	0.30269	0.301398	0.73 (0.40-1.32)	-0.81459	1.31623	0.558744	0.44 (0.03-5.84)	2.30404	6	0.889722	2.41433	7	0.933409	0.0545559	0.16428	0.751115
21	w0xKCh	ddvRJl	EOMG	119genus.LachnospiraceaeNC2004group.id.11316	9	-0.434897	0.292409	0.136938	0.65 (0.36- 1.15)	-0.193483	0.40625	0.633885	0.82 (0.37- 1.83)	0.03201	1.19098	0.979308	1.03 (0.10-10.66)	5.6905	7	0.576317	5.85405	8	0.663577	-0.0541574	0.133915	0.697979
41	zPDRE9	Q29knu	EOMG	138genus.Peptococcus.id.2037	13	0.326904	0.224003	0.144463	1.39 (0.89-2.15)	0.107055	0.315322	0.734226	1.11 (0.60-2.06)	-0.27098	0.930112	0.776211	0.76 (0.12-4.72)	11.6282	11	0.39223	12.0933	12	0.438217	0.0798136	0.120328	0.520795
201	iAnkTN	UffOUP	EOMG	91genus.Coprococcus2.id.11302	9	-0.686065	0.474535	0.148244	0.50 (0.20- 1.28)	-0.637441	0.586497	0.277099	0.53 (0.17- 1.67)	-2.82114	2.84856	0.354982	0.06 (0.00-15.83)	10.277	7	0.173411	11.1267	8	0.194623	0.160449	0.210907	0.471647
174	GKVJ5l	ue7yxB	EOMG	67genus.Actinomyces.id.423	6	0.858845	0.6176	0.164342	2.36 (0.70- 7.92)	0.13163	0.556038	0.812867	1.14 (0.38- 3.39)	0.298546	2.3354	0.904449	1.35 (0.01-131.10)	12.6717	4	0.0129967	12.8712	5	0.0246164	0.0578069	0.230345	0.814211
190	YR9oUy	alP1k1	EOMG	81genus.Butyricicoccus.id.2055	7	-0.549754	0.395708	0.164744	0.58 (0.27-1.25)	-0.478899	0.503303	0.341344	0.62 (0.23-1.66)	-0.562666	0.67782	0.44429	0.57 (0.15-2.15)	2.78152	5	0.733625	2.78207	6	0.83566	0.00162691	0.0693382	0.982188
72	5SAiMm	jKg9bf	EOMG	166genus.Terrisporobacter.id.11348	5	0.522192	0.377722	0.166826	1.69 (0.80-3.53)	0.279993	0.464576	0.546717	1.32 (0.53-3.29)	-0.103629	1.03397	0.926488	0.90 (0.12-6.84)	1.89531	3	0.594418	2.31807	4	0.677482	0.071433	0.109863	0.561916
133	ttWWGR	ejjcsS	EOMG	2class.Alphaproteobacteria.id.2379	7	-0.546251	0.395912	0.167671	0.58 (0.27-1.26)	-0.57089	0.527646	0.279272	0.57 (0.20-1.59)	-0.810979	1.5621	0.625802	0.44 (0.02-9.49)	5.91588	5	0.31449	5.95266	6	0.428515	0.0253554	0.143818	0.866975
74	0RmQK1	e5uQtu	EOMG	168genus.Tyzzerella3.id.11335	13	0.2822	0.212535	0.18425	1.33 (0.87-2.01)	0.0476452	0.305829	0.876198	1.05 (0.58-1.91)	-0.819761	1.20622	0.510799	0.44 (0.04-4.69)	9.02703	11	0.619397	9.88838	12	0.625753	0.159426	0.171779	0.37328
136	ugwUBH	yRlXyx	EOMG	32family.FamilyXIII.id.1957	11	-0.510469	0.387257	0.187448	0.60 (0.28-1.28)	-0.624209	0.527323	0.236519	0.54 (0.19-1.51)	-1.27979	1.28837	0.346496	0.28 (0.02-3.47)	6.79296	9	0.658666	7.18494	10	0.707878	0.0561906	0.0897494	0.546808
61	Y8rwEI	fWobd8	EOMG	156genus.RuminococcaceaeUCG013.id.11370	12	-0.515736	0.40088	0.198266	0.60 (0.27-1.31)	-0.637674	0.52937	0.228362	0.53 (0.19-1.49)	-2.09198	1.2406	0.122641	0.12 (0.01-1.40)	5.15715	10	0.880436	6.95966	11	0.802341	0.119106	0.0887143	0.20909
7	8XyIQc	yej8Ox	EOMG	106genus.Flavonifractor.id.2059	3	-0.780325	0.613757	0.20359	0.46 (0.14- 1.53)	-1.18008	0.761245	0.121093	0.31 (0.07- 1.37)	0.791838	2.67592	0.816843	2.21 (0.01-418.49)	0.980412	1	0.322097	1.34476	2	0.510492	-0.160855	0.266487	0.654269
199	eNDjVK	SuSmsc	EOMG	8class.Deltaproteobacteria.id.3087	12	-0.505462	0.399005	0.205224	0.60 (0.28-1.32)	-0.241341	0.465456	0.604106	0.79 (0.32-1.96)	-0.0154484	1.12271	0.989292	0.98 (0.11-8.89)	12.9282	10	0.227713	13.2132	11	0.279618	-0.0389625	0.0829813	0.648759
193	o8kZD2	kDzLhD	EOMG	84genus.CandidatusSoleaferrea.id.11350	8	0.389785	0.311772	0.211217	1.48 (0.80- 2.72)	0.353163	0.367714	0.33684	1.42 (0.69- 2.93)	1.70666	3.58616	0.650977	5.51 (0.00-6220.05)	2.46497	6	0.872368	2.60084	7	0.919314	-0.122864	0.333322	0.725078
40	EB1XG5	C8x65R	EOMG	137genus.Parasutterella.id.2892	11	0.466956	0.374925	0.212961	1.60 (0.76- 3.33)	0.463346	0.472135	0.326403	1.59 (0.63- 4.01)	0.974852	1.12623	0.409195	2.65 (0.29-24.10)	11.944	9	0.216483	12.2508	10	0.268625	-0.0451599	0.0939361	0.642164
173	maTKyD	MCCLLW	EOMG	66genus..Ruminococcustorquesgroup.id.14377	9	-0.605465	0.497225	0.223343	0.55 (0.21- 1.45)	-0.376605	0.618173	0.542377	0.69 (0.20- 2.30)	0.36843	1.35678	0.793804	1.45 (0.10-20.65)	9.20062	7	0.238571	9.98934	8	0.265775	-0.0704112	0.0908953	0.463909
38	q0TMDO	iKmRKD	EOMG	135genus.Parabacteroides.id.954	5	0.884296	0.743487	0.234286	2.42 (0.56- 10.40)	0.330699	0.855616	0.699124	1.39 (0.26- 7.45)	3.24648	5.22539	0.578421	25.70 (0.00-720897.90)	5.20504	3	0.157385	5.56877	4	0.23375	-0.201582	0.44026	0.678172
143	VmIHOW	oj6Xli	EOMG	39family.Peptostreptococcaceae.id.2042	12	-0.412835	0.347833	0.235276	0.66 (0.33-1.31)	-0.271681	0.499292	0.58635	0.76 (0.29-2.03)	0.275534	0.754984	0.722746	1.32 (0.30-5.79)	10.2336	10	0.420242	11.3122	11	0.417493	-0.0590838	0.0575522	0.328795
197	4DtE1J	zFT9up	EOMG	88genus.Collinsella.id.815	9	0.517098	0.441155	0.241138	1.68 (0.71- 3.98)	0.441205	0.560592	0.431262	1.55 (0.52- 4.66)	-0.0474172	1.62352	0.977515	0.95 (0.04-22.98)	1.7104	7	0.97412	1.84094	8	0.985506	0.0423456	0.117202	0.72853
60	7NIFe0	XFtaWW	EOMG	155genus.RuminococcaceaeUCG011.id.11368	8	-0.348246	0.302397	0.249478	0.71 (0.39- 1.28)	-0.416673	0.350959	0.235132	0.66 (0.33- 1.31)	1.16043	1.52713	0.476115	3.19 (0.16-63.66)	10.0668	6	0.121868	11.7709	7	0.108348	-0.203398	0.201819	0.352438
80	2hipPw	arubjp	EOMG	173genus.unknowngenus.id.2041	11	-0.336666	0.299198	0.260492	0.71 (0.40-1.28)	-0.387024	0.386444	0.316585	0.68 (0.32-1.45)	0.0988591	0.830384	0.907849	1.10 (0.22-5.62)	11.6271	9	0.235155	12.04	10	0.282386	-0.0463469	0.0819805	0.585658
8	Kor9oA	5p4cME	EOMG	107genus.Fusicatenibacter.id.11305	18	-0.376249	0.339058	0.267133	0.69 (0.35- 1.33)	-0.755536	0.44994	0.093114	0.47 (0.19- 1.13)	0.529624	1.34386	0.698706	1.70 (0.12-23.66)	9.27278	16	0.901756	9.75806	17	0.913448	-0.0631777	0.0906919	0.496038
43	bCIjUt	5IjuiL	EOMG	13class.Methanobacteria.id.119	9	0.25707	0.240105	0.284323	1.29 (0.81- 2.07)	0.0657027	0.303896	0.828831	1.07 (0.59- 1.94)	1.34817	1.07486	0.250002	3.85 (0.47-31.66)	8.32853	7	0.304517	9.61824	8	0.292849	-0.188382	0.180938	0.332429
104	CASgol	nXaaJI	EOMG	195order.Methanobacteriales.id.120	9	0.25707	0.240105	0.284323	1.29 (0.81- 2.07)	0.0657027	0.310614	0.832478	1.07 (0.58- 1.96)	1.34817	1.07486	0.250002	3.85 (0.47-31.66)	8.32853	7	0.304517	9.61824	8	0.292849	-0.188382	0.180938	0.332429
139	NTKMRR	NOaZlU	EOMG	35family.Methanobacteriaceae.id.121	9	0.25707	0.240105	0.284323	1.29 (0.81- 2.07)	0.0657027	0.319412	0.837026	1.07 (0.57- 2.00)	1.34817	1.07486	0.250002	3.85 (0.47-31.66)	8.32853	7	0.304517	9.61824	8	0.292849	-0.188382	0.180938	0.332429
110	aq8cLx	EqW51P	EOMG	1class.Actinobacteria.id.419	14	0.373358	0.350988	0.287449	1.45 (0.73- 2.89)	0.455769	0.501413	0.363366	1.58 (0.59- 4.21)	0.314825	1.05688	0.770889	1.37 (0.17-10.87)	8.96777	12	0.705681	8.97122	13	0.775114	0.00422958	0.0720359	0.954146
48	WkWUFH	dJy7TI	EOMG	144genus.Roseburia.id.2012	13	-0.456473	0.433183	0.29199	0.63 (0.27-1.48)	-0.0775346	0.570242	0.891847	0.93 (0.30-2.83)	-0.407787	1.25313	0.750974	0.67 (0.06-7.76)	15.2248	11	0.172436	15.2272	12	0.229248	-0.00386871	0.0928608	0.967515
34	tiPNtN	A09K5A	EOMG	131genus.Olsenella.id.822	11	0.214332	0.20474	0.295169	1.24 (0.83-1.85)	0.252656	0.261127	0.333264	1.29 (0.77-2.15)	0.126141	0.79092	0.876808	1.13 (0.24-5.35)	3.70874	9	0.929516	3.72207	10	0.959015	0.0116814	0.10119	0.910631
45	OghTjT	od3cPm	EOMG	141genus.Prevotella9.id.11183	14	0.291249	0.282045	0.301776	1.34 (0.77-2.33)	0.2207	0.386286	0.56777	1.25 (0.58-2.66)	-0.156775	0.896788	0.864137	0.85 (0.15-4.96)	9.65833	12	0.645907	9.93532	13	0.699215	0.0444181	0.0843979	0.608274
2	ROt8cG	zI3v75	EOMG	101genus.ErysipelotrichaceaeUCG003.id.11384	17	-0.301136	0.293684	0.305188	0.74 (0.42-1.32)	-0.157465	0.379893	0.67851	0.85 (0.41-1.80)	-0.157694	0.80569	0.847451	0.85 (0.18-4.14)	9.59076	15	0.844663	9.62731	16	0.885353	-0.0136647	0.0714722	0.850941
165	xjcxP9	UZIjTR	EOMG	59genus..Eubacteriumoxidoreducensgroup.id.11339	5	-0.348656	0.340033	0.305194	0.71 (0.36-1.37)	-0.205512	0.444583	0.643896	0.81 (0.34-1.95)	-0.0379294	1.09958	0.97465	0.96 (0.11-8.31)	2.05642	3	0.56078	2.14472	4	0.709162	-0.0366667	0.123394	0.785738
59	7tq9ky	HaXLT0	EOMG	154genus.RuminococcaceaeUCG010.id.11367	4	-0.68558	0.668673	0.305229	0.50 (0.14-1.87000e+00)	-0.23274	0.747242	0.755447	0.79 (0.18-3.43000e+00)	-1.33372	13.0389	0.92786	0.26 (0.00-3.30907e+10)	3.49372	2	0.174321	3.49805	3	0.321015	0.0391076	0.785187	0.964803
44	J0f4DX	I1GYZ2	EOMG	140genus.Prevotella7.id.11182	11	0.208874	0.208977	0.317549	1.23 (0.82- 1.86)	0.12304	0.285613	0.66662	1.13 (0.65- 1.98)	0.462798	1.32495	0.734901	1.59 (0.12-21.32)	11.0987	9	0.269001	11.1453	10	0.346309	-0.035821	0.18432	0.850224
116	MB4ygN	EDqFhB	EOMG	205phylum.Cyanobacteria.id.1500	8	0.380642	0.381595	0.318521	1.46 (0.69- 3.09)	0.0379617	0.438726	0.931047	1.04 (0.44- 2.45)	1.28927	1.46474	0.412612	3.63 (0.21-64.08)	9.30713	6	0.157028	9.95179	7	0.191322	-0.109132	0.169285	0.542992
58	5Rxl5l	1XgrFk	EOMG	153genus.RuminococcaceaeUCG009.id.11366	12	0.298551	0.299718	0.319199	1.35 (0.75- 2.43)	0.164029	0.397667	0.679988	1.18 (0.54- 2.57)	2.19767	1.18969	0.0944689	9.00 (0.87-92.71)	9.88102	10	0.450993	12.579	11	0.321732	-0.187015	0.113857	0.131509
95	TbFq4J	p1t9xT	EOMG	187order.Burkholderiales.id.2874	9	0.45478	0.464312	0.327348	1.58 (0.63- 3.92)	0.099579	0.621194	0.872643	1.10 (0.33- 3.73)	0.919727	1.52007	0.564235	2.51 (0.13-49.36)	3.50915	7	0.834255	3.61234	8	0.890298	-0.0332487	0.103506	0.757419
186	hMcReg	y3VR8M	EOMG	78genus.Bifidobacterium.id.436	14	0.332955	0.342616	0.331148	1.40 (0.71-2.73)	0.287418	0.466905	0.53817	1.33 (0.53-3.33)	-0.407706	1.06032	0.707327	0.67 (0.08-5.31)	12.2704	12	0.424214	12.829	13	0.461107	0.0551826	0.0746627	0.474061
159	nQvK2K	mvX48U	EOMG	53genus..Eubacteriumbrachygroup.id.11296	9	0.278097	0.288322	0.334777	1.32 (0.75-2.32)	0.0994454	0.346696	0.774237	1.10 (0.56-2.18)	-0.521539	1.14586	0.662782	0.59 (0.06-5.61)	11.0906	7	0.134716	11.9179	8	0.154906	0.105368	0.145818	0.493355
117	ARFr6o	5PnOOP	EOMG	206phylum.Euryarchaeota.id.55	11	0.281966	0.294505	0.338352	1.33 (0.74- 2.36)	0.331438	0.306677	0.279813	1.39 (0.76- 2.54)	1.0102	1.32148	0.464174	2.75 (0.21-36.61)	19.8713	9	0.0187233	20.5796	10	0.0242237	-0.107606	0.189994	0.584989
200	fIovMA	xACCuQ	EOMG	90genus.Coprococcus1.id.11301	11	0.394831	0.418036	0.344919	1.48 (0.65-3.37)	0.473108	0.505052	0.348886	1.60 (0.60-4.32)	0.210282	0.997065	0.837662	1.23 (0.17-8.71)	12.5267	9	0.185218	12.5859	10	0.247756	0.0160148	0.0776596	0.84121
169	kEm4u4	4gW0el	EOMG	62genus..Eubacteriumventriosumgroup.id.11341	14	0.362595	0.385889	0.347404	1.44 (0.67- 3.06)	0.422536	0.500148	0.39821	1.53 (0.57- 4.07)	2.2667	1.81038	0.234404	9.65 (0.28-335.31)	13.875	12	0.308762	15.2142	13	0.294174	-0.141444	0.131429	0.302999
166	fMVeO7	FfuCdH	EOMG	5class.Betaproteobacteria.id.2867	10	0.419382	0.446808	0.347926	1.52 (0.63- 3.65)	0.108383	0.572974	0.849968	1.11 (0.36- 3.43)	1.17105	1.56301	0.475174	3.23 (0.15-69.03)	3.56818	8	0.893834	3.82003	9	0.922853	-0.0521987	0.104013	0.629293
181	N9WkAT	FdBq0D	EOMG	73genus.Anaerofilum.id.2053	11	0.24933	0.266931	0.350274	1.28 (0.76-2.17)	0.203321	0.311395	0.513798	1.23 (0.67-2.26)	-1.81568	1.2201	0.17089	0.16 (0.01-1.78)	10.111	9	0.341572	13.4631	10	0.198921	0.238245	0.137926	0.118177
15	zZ7INQ	44h9xd	EOMG	113genus.Hungatella.id.11306	5	0.304444	0.33283	0.360342	1.36 (0.71-2.60)	0.0584968	0.457431	0.898243	1.06 (0.43-2.60)	-2.90098	2.06066	0.253922	0.05 (0.00-3.12)	1.07804	3	0.782377	3.56253	4	0.468435	0.420644	0.266868	0.213063
118	aM493G	ByO3kb	EOMG	207phylum.Firmicutes.id.1672	14	0.485295	0.538013	0.36705	1.62 (0.57- 4.66)	0.456285	0.497731	0.359284	1.58 (0.59- 4.19)	0.466398	1.49544	0.760485	1.59 (0.09-29.89)	29.3482	12	0.0034968	29.3486	13	0.00583955	0.00149131	0.109426	0.98935
33	xNXMmj	7W3DFw	EOMG	130genus.Odoribacter.id.952	7	0.571946	0.634741	0.367551	1.77 (0.51- 6.15)	-0.123332	0.689609	0.858061	0.88 (0.23- 3.42)	-1.49688	2.02211	0.492416	0.22 (0.00-11.78)	7.7653	5	0.169653	9.56362	6	0.144273	0.158288	0.147099	0.331057
82	IdsIsH	I8oe2Y	EOMG	175genus.unknowngenus.id.2755	13	-0.249958	0.282734	0.376657	0.78 (0.45-1.36)	-0.0872142	0.389514	0.822831	0.92 (0.43-1.97)	-2.49106	1.14959	0.0530614	0.08 (0.01-0.79)	5.59577	11	0.89893	9.64094	12	0.647428	0.219623	0.109197	0.0694501
157	UNmHBC	IoRSGy	EOMG	51family.Victivallaceae.id.2255	12	0.169372	0.194156	0.383018	1.18 (0.81-1.73)	0.242853	0.263164	0.356102	1.27 (0.76-2.14)	-0.194163	0.900502	0.833621	0.82 (0.14-4.81)	9.01973	10	0.530232	9.19065	11	0.604299	0.0537112	0.129917	0.68802
154	OpM53a	8ioi3D	EOMG	49family.Veillonellaceae.id.2172	17	0.252032	0.289393	0.38381	1.29 (0.73- 2.27)	0.433639	0.428406	0.311435	1.54 (0.67- 3.57)	1.17833	0.601798	0.0690968	3.25 (1.00-10.57)	10.4401	15	0.791184	13.5219	16	0.634284	-0.082717	0.0471184	0.0995656
71	xCfdXt	fBmkY3	EOMG	165genus.Sutterella.id.2896	11	-0.386815	0.449466	0.389453	0.68 (0.28-1.64)	-0.466838	0.58196	0.422447	0.63 (0.20-1.96)	-2.53385	2.25592	0.290419	0.08 (0.00-6.60)	12.2947	9	0.197201	13.5835	10	0.192849	0.144741	0.149014	0.356768
127	jufiAh	eoJaXC	EOMG	24family.Clostridiaceae1.id.1869	10	-0.386917	0.45406	0.394144	0.68 (0.28-1.65)	0.111649	0.616117	0.8562	1.12 (0.33-3.74)	-3.35947	1.1824	0.0217711	0.03 (0.00-0.35)	3.82372	8	0.872668	11.0101	9	0.275015	0.23301	0.0869199	0.0278936
97	RoFea3	PdKGIf	EOMG	189order.Coriobacteriales.id.810	18	-0.362485	0.427937	0.396965	0.70 (0.30-1.61)	-0.0462285	0.524125	0.929717	0.95 (0.34-2.67)	-2.04644	1.7355	0.255571	0.13 (0.00-3.88)	23.9242	16	0.0911741	25.423	17	0.0856335	0.112945	0.112809	0.331628
129	AdSNhL	ArqCGb	EOMG	26family.Coriobacteriaceae.id.811	18	-0.362485	0.427937	0.396965	0.70 (0.30-1.61)	-0.0462285	0.5205	0.929229	0.95 (0.34-2.65)	-2.04644	1.7355	0.255571	0.13 (0.00-3.88)	23.9242	16	0.0911741	25.423	17	0.0856335	0.112945	0.112809	0.331628
188	QUgI3t	Av3gbz	EOMG	7class.Coriobacteriia.id.809	18	-0.362485	0.427937	0.396965	0.70 (0.30-1.61)	-0.0462285	0.50609	0.927219	0.95 (0.35-2.57)	-2.04644	1.7355	0.255571	0.13 (0.00-3.88)	23.9242	16	0.0911741	25.423	17	0.0856335	0.112945	0.112809	0.331628
191	v7Hj1z	9tq943	EOMG	82genus.Butyricimonas.id.945	13	-0.252129	0.299325	0.399607	0.78 (0.43-1.40)	-0.0850724	0.409347	0.835366	0.92 (0.41-2.05)	-0.488354	0.983806	0.629387	0.61 (0.09-4.22)	9.35274	11	0.589368	9.41628	12	0.667023	0.0225334	0.0893955	0.805639
187	tX419a	SGL8QK	EOMG	79genus.Bilophila.id.3170	13	0.286579	0.340726	0.400301	1.33 (0.68- 2.60)	-0.0155667	0.469714	0.973562	0.98 (0.39- 2.47)	-0.247153	1.53801	0.875246	0.78 (0.04-15.92)	11.0075	11	0.442636	11.1342	12	0.517452	0.0403404	0.113355	0.728665
202	PaFte0	iga5YD	EOMG	92genus.Coprococcus3.id.11303	9	-0.354875	0.433465	0.412962	0.70 (0.30- 1.64)	-0.226979	0.586896	0.698945	0.80 (0.25- 2.52)	1.73822	1.54097	0.296492	5.69 (0.28-116.58)	4.78784	7	0.685835	6.79134	8	0.559304	-0.140183	0.0990376	0.199852
103	07X9x9	OyATHm	EOMG	194order.Lactobacillales.id.1800	14	0.288079	0.354164	0.415985	1.33 (0.67-2.67)	-0.198705	0.48881	0.68437	0.82 (0.31-2.14)	-0.713657	0.902019	0.444197	0.49 (0.08-2.87)	9.19124	12	0.686515	10.6493	13	0.640167	0.0846132	0.0700719	0.250494
121	YvdT4R	GX17ZI	EOMG	20family.Bacteroidaceae.id.917	9	-0.423374	0.525115	0.420099	0.65 (0.23- 1.83)	-0.505805	0.709336	0.475804	0.60 (0.15- 2.42)	-1.4486	2.9914	0.642989	0.23 (0.00-82.64)	8.76914	7	0.269659	8.92156	8	0.348956	0.0659461	0.189058	0.737485
184	bVNssE	esUbyY	EOMG	76genus.Bacteroides.id.918	9	-0.423374	0.525115	0.420099	0.65 (0.23- 1.83)	-0.505805	0.676996	0.454985	0.60 (0.16- 2.27)	-1.4486	2.9914	0.642989	0.23 (0.00-82.64)	8.76914	7	0.269659	8.92156	8	0.348956	0.0659461	0.189058	0.737485
96	PmmKUb	HSB5AW	EOMG	188order.Clostridiales.id.1863	13	0.588539	0.752134	0.433925	1.80 (0.41- 7.87)	0.404755	0.641592	0.528132	1.50 (0.43- 5.27)	4.31778	3.71337	0.26953	75.02 (0.05-108661.54)	36.8191	11	0.000123555	40.3388	12	6.32e-05	-0.242144	0.236138	0.327179
6	vA10LZ	ChytNy	EOMG	105genus.FamilyXIIIUCG001.id.11294	8	0.488127	0.624558	0.434475	1.63 (0.48-5.54)	-0.148505	0.589153	0.800991	0.86 (0.27-2.74)	-1.88766	1.52112	0.260935	0.15 (0.01-2.99)	10.5148	6	0.104582	15.4504	7	0.03064	0.222634	0.132661	0.144312
3	62UXNo	Oy2jQc	EOMG	102genus.Escherichia.Shigella.id.3504	10	0.27558	0.363127	0.447907	1.32 (0.65- 2.68)	0.427307	0.47766	0.371009	1.53 (0.60- 3.91)	0.593386	1.01634	0.57541	1.81 (0.25-13.27)	4.08221	8	0.849631	4.1943	9	0.898165	-0.0266459	0.0795884	0.746388
25	tbnAMF	wlaN8v	EOMG	123genus.LachnospiraceaeUCG004.id.11324	13	0.272405	0.360303	0.449622	1.31 (0.65- 2.66)	0.100621	0.490495	0.837461	1.11 (0.42- 2.89)	0.878277	1.40396	0.544356	2.41 (0.15-37.71)	11.3249	11	0.416456	11.5306	12	0.484072	-0.041467	0.0927745	0.663573
26	MupBuD	NWoY0i	EOMG	124genus.LachnospiraceaeUCG008.id.11328	11	-0.202858	0.268784	0.450415	0.82 (0.48-1.38)	-0.175962	0.33966	0.604421	0.84 (0.43-1.63)	-0.583545	1.34648	0.674937	0.56 (0.04-7.81)	2.16597	9	0.988563	2.24923	10	0.994049	0.0398691	0.138178	0.779473
164	ESM04Z	kNIIVD	EOMG	58genus..Eubacteriumnodatumgroup.id.11297	11	-0.143627	0.193712	0.458423	0.87 (0.59-1.27)	-0.210909	0.27101	0.436432	0.81 (0.48-1.38)	-0.352919	0.856035	0.689787	0.70 (0.13-3.76)	8.5747	9	0.477421	8.6377	10	0.566797	0.0312435	0.124475	0.807449
65	e43fYa	otQp6m	EOMG	15class.Negativicutes.id.2164	12	-0.302563	0.408403	0.458788	0.74 (0.33-1.65)	-0.413078	0.539085	0.443524	0.66 (0.23-1.90)	-0.718128	1.27297	0.58509	0.49 (0.04-5.91)	7.86515	10	0.642007	7.98395	11	0.714741	0.028238	0.0819267	0.737478
111	ZW6nLo	VOTcFf	EOMG	200order.Selenomonadales.id.2165	12	-0.302563	0.408403	0.458788	0.74 (0.33-1.65)	-0.413078	0.562098	0.462409	0.66 (0.22-1.99)	-0.718128	1.27297	0.58509	0.49 (0.04-5.91)	7.86515	10	0.642007	7.98395	11	0.714741	0.028238	0.0819267	0.737478
57	MP4esQ	dWGGbA	EOMG	152genus.RuminococcaceaeUCG005.id.11363	13	-0.267571	0.362215	0.460084	0.77 (0.38-1.56)	-0.0671833	0.500859	0.893295	0.94 (0.35-2.50)	-0.240459	1.05457	0.823816	0.79 (0.10-6.21)	11.3501	11	0.41442	11.3508	12	0.499115	-0.00243971	0.0889353	0.978606
67	U948wW	z2MGx3	EOMG	161genus.Senegalimassilia.id.11160	5	-0.336474	0.471695	0.475642	0.71 (0.28- 1.80)	-0.36974	0.541612	0.494819	0.69 (0.24- 2.00)	-0.859066	1.84702	0.673534	0.42 (0.01-15.82)	5.47716	3	0.140011	5.63681	4	0.227963	0.0520261	0.175938	0.786741
28	vGaTEh	pATq5c	EOMG	126genus.Lactobacillus.id.1837	10	-0.201624	0.28454	0.478575	0.82 (0.47-1.43)	-0.572447	0.376553	0.128454	0.56 (0.27-1.18)	-0.169735	0.879818	0.851829	0.84 (0.15-4.73)	8.0844	8	0.42527	8.08588	9	0.525515	-0.00356448	0.0930016	0.970366
31	ysPdH3	nWIqUt	EOMG	129genus.Methanobrevibacter.id.123	5	0.250624	0.354103	0.479088	1.28 (0.64- 2.57)	0.0758835	0.421157	0.857012	1.08 (0.47- 2.46)	1.12668	1.47515	0.500576	3.09 (0.17-55.59)	5.10743	3	0.164098	5.75184	4	0.218464	-0.146328	0.237842	0.581922
160	MqWgMq	9eG6Dw	EOMG	54genus..Eubacteriumcoprostanoligenesgroup.id.11375	13	0.278827	0.397227	0.48272	1.32 (0.61- 2.88)	0.18258	0.537754	0.734216	1.20 (0.42- 3.44)	0.69716	1.59738	0.670961	2.01 (0.09-45.97)	12.4822	11	0.32851	12.5656	12	0.401388	-0.0275109	0.101468	0.791312
46	RCqC19	epWwe3	EOMG	142genus.RikenellaceaeRC9gutgroup.id.11191	11	-0.135336	0.193932	0.48527	0.87 (0.60- 1.28)	-0.192445	0.26426	0.466464	0.82 (0.49- 1.38)	-0.0781841	1.27664	0.952505	0.92 (0.08-11.29)	10.0796	9	0.344079	10.0819	10	0.433336	-0.00803834	0.177242	0.964817
62	jb6oNd	ikLow9	EOMG	157genus.RuminococcaceaeUCG014.id.11371	10	-0.323685	0.466337	0.487619	0.72 (0.29- 1.80)	-0.48969	0.557888	0.380075	0.61 (0.21- 1.83)	-0.0919885	1.33751	0.946856	0.91 (0.07-12.55)	13.0322	8	0.110747	13.0888	9	0.15863	-0.0203974	0.109438	0.856783
209	RTuGjG	OP6SFW	EOMG	99genus.Enterorhabdus.id.820	6	-0.289584	0.419035	0.489519	0.75 (0.33-1.70)	-0.854896	0.479064	0.0743405	0.43 (0.17-1.09)	-0.801639	1.24057	0.553365	0.45 (0.04-5.10)	6.27724	4	0.179378	6.58665	5	0.25324	0.0722286	0.162665	0.679982
108	DWe4Pi	NW254O	EOMG	199order.Rhodospirillales.id.2667	14	-0.18597	0.275801	0.500126	0.83 (0.48-1.43)	-0.154866	0.366292	0.672445	0.86 (0.42-1.76)	-2.19128	1.27824	0.112162	0.11 (0.01-1.37)	4.95108	12	0.959593	7.53239	13	0.872675	0.193552	0.120469	0.13411
5	woVHqo	XTDFuO	EOMG	104genus.FamilyXIIIAD3011group.id.11293	12	-0.271084	0.40405	0.502274	0.76 (0.35- 1.68)	-0.345004	0.490863	0.482148	0.71 (0.27- 1.85)	-1.00815	1.87315	0.602205	0.36 (0.01-14.34)	12.9995	10	0.223701	13.2114	11	0.279732	0.0620885	0.153765	0.694868
114	VaFGon	Xlt3VA	EOMG	203phylum.Actinobacteria.id.400	12	-0.269966	0.416244	0.516613	0.76 (0.34-1.73)	-0.273838	0.549649	0.61834	0.76 (0.26-2.23)	-2.34288	1.73381	0.20638	0.10 (0.00-2.87)	6.5812	10	0.764302	8.09804	11	0.704496	0.125774	0.102122	0.246275
171	KONbyq	07yFD2	EOMG	64genus..Ruminococcusgauvreauiigroup.id.11342	11	0.297934	0.468197	0.524552	1.35 (0.54- 3.37)	-0.381664	0.57625	0.507764	0.68 (0.22- 2.11)	1.7678	2.00363	0.400568	5.86 (0.12-297.35)	14.3116	9	0.111665	15.2191	10	0.124274	-0.107118	0.14179	0.469279
93	gsXdEd	ZQIXaU	EOMG	185order.Bacteroidales.id.913	14	0.23045	0.362927	0.525444	1.26 (0.62-2.56)	0.17474	0.515651	0.734706	1.19 (0.43-3.27)	0.747936	0.783853	0.35882	2.11 (0.45-9.82)	12.5539	12	0.402277	13.1399	13	0.437063	-0.0444214	0.0593542	0.468627
155	SDxCxq	4OFWxC	EOMG	4class.Bacteroidia.id.912	14	0.23045	0.362927	0.525444	1.26 (0.62-2.56)	0.17474	0.515054	0.73441	1.19 (0.43-3.27)	0.747936	0.783853	0.35882	2.11 (0.45-9.82)	12.5539	12	0.402277	13.1399	13	0.437063	-0.0444214	0.0593542	0.468627
146	BpmWCx	h39mRX	EOMG	41family.Prevotellaceae.id.960	16	0.219276	0.350038	0.53103	1.25 (0.63- 2.47)	0.113788	0.454406	0.80227	1.12 (0.46- 2.73)	2.49135	1.23643	0.0635303	12.08 (1.07-136.28)	13.9932	14	0.450218	17.6173	15	0.283319	-0.161793	0.084988	0.0777095
207	RibsCF	NYAU9u	EOMG	97genus.Eggerthella.id.819	7	-0.188886	0.301944	0.531601	0.83 (0.46- 1.50)	-0.00620544	0.400423	0.987636	0.99 (0.45- 2.18)	1.26544	1.4565	0.424677	3.54 (0.20-61.57)	3.67403	5	0.597234	4.71581	6	0.580744	-0.181241	0.177569	0.354226
50	sjypvu	TDOfYT	EOMG	146genus.Ruminiclostridium6.id.11356	15	0.205996	0.3295	0.531855	1.23 (0.64-2.34)	-0.181943	0.451889	0.687222	0.83 (0.34-2.02)	-0.0893579	0.817025	0.914579	0.91 (0.18-4.54)	16.1929	13	0.238869	16.3898	14	0.290156	0.0296402	0.0745612	0.697428
126	Zo8cgf	7eGARZ	EOMG	23family.Christensenellaceae.id.1866	11	0.24501	0.404602	0.544807	1.28 (0.58- 2.82)	-0.117528	0.54072	0.827932	0.89 (0.31- 2.57)	-0.655756	0.810609	0.439395	0.52 (0.11- 2.54)	10.0769	9	0.344294	11.8836	10	0.292925	0.0799104	0.0629085	0.235846
183	mvHVO7	ss7dud	EOMG	75genus.Anaerotruncus.id.2054	13	0.274679	0.456044	0.54697	1.32 (0.54-3.22)	0.11725	0.564385	0.835425	1.12 (0.37-3.40)	-2.74568	1.19279	0.0418923	0.06 (0.01-0.67)	10.2451	11	0.508481	17.377	12	0.135958	0.212029	0.0793954	0.0217726
148	8lHUtO	3VL0cx	EOMG	43family.Rikenellaceae.id.967	19	0.197022	0.330446	0.551021	1.22 (0.64- 2.33)	0.218333	0.467326	0.640359	1.24 (0.50- 3.11)	1.06614	1.00758	0.304806	2.90 (0.40-20.93)	17.6956	17	0.408283	18.5644	18	0.419095	-0.0649621	0.0711065	0.373709
24	euuJjP	A5MrZ3	EOMG	122genus.LachnospiraceaeUCG001.id.11321	13	0.176891	0.298402	0.553319	1.19 (0.66- 2.14)	-0.0673886	0.411176	0.869816	0.93 (0.42- 2.09)	0.62815	1.3509	0.65101	1.87 (0.13-26.47)	7.93749	11	0.718892	8.0548	12	0.780833	-0.0411676	0.120196	0.738427
1	tkQtNx	EEypku	EOMG	100genus.Erysipelatoclostridium.id.11381	13	-0.168225	0.293043	0.565925	0.85 (0.48- 1.50)	-0.011999	0.381976	0.97494	0.99 (0.47- 2.09)	0.5737	1.11946	0.618449	1.77 (0.20-15.92)	7.64497	11	0.744709	8.11653	12	0.775959	-0.063915	0.0930758	0.506491
92	jb1DW8	X7wnti	EOMG	184order.Bacillales.id.1674	9	-0.119613	0.213127	0.574641	0.89 (0.58- 1.35)	0.0348935	0.290118	0.904266	1.04 (0.59- 1.83)	0.429271	0.975395	0.673133	1.54 (0.23-10.39)	3.56975	7	0.827783	3.90229	8	0.86583	-0.0830173	0.143961	0.582227
170	aiQmeO	nPo58J	EOMG	63genus..Eubacteriumxylanophilumgroup.id.14375	9	-0.227825	0.410175	0.578597	0.80 (0.36- 1.78)	-0.384014	0.537643	0.47507	0.68 (0.24- 1.95)	0.823873	1.29004	0.543379	2.28 (0.18-28.57)	3.87769	7	0.793753	4.61705	8	0.797611	-0.0876789	0.101968	0.418336
101	Hn19SB	owleHW	EOMG	192order.Erysipelotrichales.id.2148	13	-0.241276	0.438004	0.581733	0.79 (0.33- 1.85)	-0.327607	0.556124	0.555802	0.72 (0.24- 2.14)	2.31426	1.79622	0.224045	10.12 (0.30-342.01)	11.687	11	0.387622	13.9611	12	0.303199	-0.162702	0.111211	0.171444
134	tHyXNE	l6D3jP	EOMG	30family.Erysipelotrichaceae.id.2149	13	-0.241276	0.438004	0.581733	0.79 (0.33- 1.85)	-0.327607	0.562461	0.560262	0.72 (0.24- 2.17)	2.31426	1.79622	0.224045	10.12 (0.30-342.01)	11.687	11	0.387622	13.9611	12	0.303199	-0.162702	0.111211	0.171444
210	RveLfb	nB3Vjd	EOMG	9class.Erysipelotrichia.id.2147	13	-0.241276	0.438004	0.581733	0.79 (0.33- 1.85)	-0.327607	0.542525	0.54594	0.72 (0.25- 2.09)	2.31426	1.79622	0.224045	10.12 (0.30-342.01)	11.687	11	0.387622	13.9611	12	0.303199	-0.162702	0.111211	0.171444
142	G6HRrQ	MpiQqA	EOMG	38family.Peptococcaceae.id.2024	9	-0.203907	0.375568	0.587179	0.82 (0.39-1.70)	-0.297634	0.477412	0.533	0.74 (0.29-1.89)	-0.743806	0.872362	0.422073	0.48 (0.09-2.63)	9.7095	7	0.205642	10.3722	8	0.239868	0.0610563	0.088333	0.5117
135	cxCZAu	SG1OZv	EOMG	31family.FamilyXI.id.1936	8	-0.117788	0.219755	0.591962	0.89 (0.58-1.37)	-0.233223	0.307421	0.448065	0.79 (0.43-1.45)	-1.95398	1.45093	0.226715	0.14 (0.01-2.43)	5.28957	6	0.507245	6.92873	7	0.436338	0.242988	0.189791	0.247707
36	Cv9Rsy	qkL6k6	EOMG	133genus.Oscillospira.id.2064	7	-0.222434	0.421556	0.597742	0.80 (0.35-1.83)	-0.212304	0.571665	0.710356	0.81 (0.26-2.48)	-3.03468	1.75791	0.144881	0.05 (0.00-1.51)	3.35357	5	0.64565	6.06715	6	0.41571	0.288655	0.17523	0.160414
178	5qUpci	CRGvqU	EOMG	70genus.Alistipes.id.968	13	0.219851	0.418231	0.599119	1.25 (0.55- 2.83)	-0.287196	0.532873	0.589916	0.75 (0.26- 2.13)	2.28941	2.01347	0.279681	9.87 (0.19-510.72)	11.2731	11	0.420677	12.4042	12	0.413789	-0.126967	0.120855	0.315988
30	n2G2Qi	ijK5us	EOMG	128genus.Marvinbryantia.id.2005	9	0.232016	0.471638	0.622765	1.26 (0.50- 3.18)	0.262134	0.543588	0.629643	1.30 (0.45- 3.77)	-0.32618	2.03483	0.877174	0.72 (0.01-38.94)	11.3711	7	0.12323	11.5013	8	0.174882	0.0520153	0.18377	0.785329
83	brYuHI	BEf88d	EOMG	176genus.unknowngenus.id.1000000073	14	0.157347	0.323123	0.626287	1.17 (0.62-2.20)	0.337313	0.39311	0.390858	1.40 (0.65-3.03)	-0.204347	0.913101	0.826682	0.82 (0.14-4.88)	15.9486	12	0.193602	16.1893	13	0.239058	0.0343763	0.0807762	0.677951
128	lwg6Op	aU6uMd	EOMG	25family.ClostridialesvadinBB60group.id.11286	14	0.157347	0.323123	0.626287	1.17 (0.62-2.20)	0.337313	0.421216	0.423243	1.40 (0.61-3.20)	-0.204347	0.913101	0.826682	0.82 (0.14-4.88)	15.9486	12	0.193602	16.1893	13	0.239058	0.0343763	0.0807762	0.677951
73	wHlyXP	tSWTd5	EOMG	167genus.Turicibacter.id.2162	9	-0.168353	0.346472	0.627033	0.85 (0.43- 1.67)	-0.208058	0.441408	0.637391	0.81 (0.34- 1.93)	-0.280318	1.43526	0.8507	0.76 (0.05-12.59)	5.32716	7	0.620106	5.33362	8	0.721396	0.01173	0.145917	0.938179
27	xbe21x	yAR2FS	EOMG	125genus.LachnospiraceaeUCG010.id.11330	8	0.253974	0.538675	0.637299	1.29 (0.45- 3.71)	-0.269938	0.524033	0.606472	0.76 (0.27- 2.13)	0.180387	1.41134	0.902474	1.20 (0.08-19.04)	13.1381	6	0.0408951	13.1452	7	0.0686479	0.00665137	0.116229	0.956223
145	LF72U5	QY17Oh	EOMG	40family.Porphyromonadaceae.id.943	9	-0.277746	0.612809	0.65038	0.76 (0.23- 2.52)	-0.629315	0.670357	0.347846	0.53 (0.14- 1.98)	2.11496	2.33115	0.39443	8.29 (0.09-799.53)	10.6729	7	0.153538	12.3963	8	0.134377	-0.159035	0.149583	0.322994
18	nQEiMM	sGLKso	EOMG	116genus.Lachnoclostridium.id.11308	12	0.198111	0.438234	0.65122	1.22 (0.52-2.88)	0.0235543	0.556813	0.966258	1.02 (0.34-3.05)	-1.18716	1.54645	0.460426	0.31 (0.01-6.32)	4.17313	10	0.939199	5.04561	11	0.928938	0.0951212	0.101836	0.372275
138	4XAqoO	TcRJGy	EOMG	34family.Lactobacillaceae.id.1836	10	-0.128777	0.286766	0.653383	0.88 (0.50-1.54)	-0.343794	0.366944	0.348804	0.71 (0.35-1.46)	0.111398	0.797899	0.892416	1.12 (0.23-5.34)	7.77683	8	0.455568	7.88088	9	0.546194	-0.0276	0.0855647	0.755295
20	sVMQwJ	QRTxlq	EOMG	118genus.LachnospiraceaeFCS020group.id.11314	12	0.164508	0.373268	0.659413	1.18 (0.57- 2.45)	0.160601	0.49392	0.745063	1.17 (0.45- 3.09)	-0.432592	0.978186	0.667727	0.65 (0.10- 4.41)	12.5731	10	0.248527	13.1265	11	0.285137	0.0491167	0.074035	0.522058
120	zjDFo6	oBvKwW	EOMG	209phylum.Proteobacteria.id.2375	12	0.180718	0.412645	0.661422	1.20 (0.53- 2.69)	0.394535	0.534416	0.46036	1.48 (0.52- 4.23)	0.424086	1.2677	0.744889	1.53 (0.13-18.33)	7.79337	10	0.649012	7.83459	11	0.72804	-0.0163989	0.0807701	0.843181
150	MZv7lC	Lt6qQJ	EOMG	45family.Streptococcaceae.id.1850	16	0.176138	0.403335	0.662326	1.19 (0.54- 2.63)	-0.0108739	0.520002	0.983316	0.99 (0.36- 2.74)	-0.619869	1.62118	0.707939	0.54 (0.02-12.91)	20.0932	14	0.127231	20.4633	15	0.154872	0.0653492	0.128687	0.619489
89	n7PRq8	AVal4q	EOMG	181genus.Veillonella.id.2198	5	-0.2074	0.47791	0.664308	0.81 (0.32- 2.07)	-0.458824	0.63858	0.472445	0.63 (0.18- 2.21)	5.31927	3.62252	0.23831	204.23 (0.17-247558.83)	1.11254	3	0.774049	3.48136	4	0.480719	-0.43359	0.281717	0.221406
177	kXED1u	NZv4Mx	EOMG	6class.Clostridia.id.1859	12	0.353496	0.820721	0.666676	1.42 (0.29- 7.11)	0.300304	0.668057	0.653057	1.35 (0.36- 5.00)	3.85773	4.3411	0.395063	47.36 (0.01-234749.70)	38.3782	10	3.26e-05	40.9746	11	2.43e-05	-0.225303	0.273922	0.429963
77	mRUl0d	GiIMay	EOMG	170genus.unknowngenus.id.959	13	-0.135437	0.316546	0.668755	0.87 (0.47- 1.62)	-0.393981	0.339449	0.245786	0.67 (0.35- 1.31)	2.26651	1.87182	0.251323	9.65 (0.25-378.15)	22.2941	11	0.0221911	25.7242	12	0.0117404	-0.264847	0.203584	0.219877
91	tRDO6D	OydDRi	EOMG	183order.Actinomycetales.id.420	4	0.206071	0.485646	0.67133	1.23 (0.47- 3.18)	0.175839	0.595548	0.767798	1.19 (0.37- 3.83)	-0.13804	2.57788	0.962163	0.87 (0.01-136.27)	1.3741	2	0.503058	1.39257	3	0.707276	0.0303831	0.223537	0.904331
98	RtDUTs	tLD5as	EOMG	18family.Actinomycetaceae.id.421	4	0.204443	0.484976	0.673351	1.23 (0.47- 3.17)	0.174782	0.543044	0.747562	1.19 (0.41- 3.45)	-0.175415	2.57302	0.951849	0.84 (0.01-130.02)	1.37232	2	0.503506	1.39492	3	0.706726	0.0335863	0.223423	0.894299
180	lKWgO2	DvGc6q	EOMG	72genus.Alloprevotella.id.961	5	-0.116179	0.284283	0.682779	0.89 (0.51- 1.55)	0.00289775	0.377601	0.993877	1.00 (0.48- 2.10)	3.14804	2.48602	0.294795	23.29 (0.18-3043.11)	1.53086	3	0.675167	3.27776	4	0.512464	-0.450245	0.340655	0.278018
37	TTZwMA	YH6vCI	EOMG	134genus.Oxalobacter.id.2978	11	-0.0874843	0.215133	0.684264	0.92 (0.60-1.40)	-0.263695	0.282476	0.350556	0.77 (0.44-1.34)	0.059206	0.99798	0.953989	1.06 (0.15-7.50)	7.69604	9	0.565044	7.7187	10	0.656292	-0.0225006	0.149479	0.883669
182	jiDR8O	YaEXVY	EOMG	74genus.Anaerostipes.id.1991	12	-0.19838	0.534468	0.710509	0.82 (0.29-2.34)	-0.310649	0.589646	0.598305	0.73 (0.23-2.33)	-2.22551	1.79864	0.244231	0.11 (0.00-3.67)	17.6214	10	0.0616954	20.0684	11	0.0444113	0.141073	0.119715	0.265915
51	Ivd8O5	RNEzRg	EOMG	147genus.Ruminiclostridium9.id.11357	9	0.210594	0.570415	0.711983	1.23 (0.40- 3.78)	0.300504	0.652031	0.644889	1.35 (0.38- 4.85)	3.06796	2.26075	0.216895	21.50 (0.26-1806.29)	9.32502	7	0.230156	11.5854	8	0.170682	-0.199335	0.153027	0.233921
76	XQCtJc	ZbyZpC	EOMG	16class.Verrucomicrobiae.id.4029	11	0.139784	0.381171	0.713826	1.15 (0.54- 2.43)	-0.119781	0.507986	0.813592	0.89 (0.33- 2.40)	-0.432823	1.64416	0.798287	0.65 (0.03-16.28)	11.3547	9	0.252178	11.5173	10	0.31866	0.0452466	0.126037	0.727877
112	nDyB6n	tX0vSv	EOMG	201order.Verrucomicrobiales.id.4030	11	0.139784	0.381171	0.713826	1.15 (0.54- 2.43)	-0.119781	0.488775	0.806408	0.89 (0.34- 2.31)	-0.432823	1.64416	0.798287	0.65 (0.03-16.28)	11.3547	9	0.252178	11.5173	10	0.31866	0.0452466	0.126037	0.727877
176	8kaqhJ	lO5WiQ	EOMG	69genus.Akkermansia.id.4037	11	0.139651	0.380992	0.713958	1.15 (0.54- 2.43)	-0.11948	0.483403	0.804782	0.89 (0.34- 2.29)	-0.431529	1.63989	0.798364	0.65 (0.03-16.16)	11.3548	9	0.252173	11.5174	10	0.318649	0.0451613	0.125769	0.727814
109	wtgfQ2	QNcjOE	EOMG	19family.Alcaligenaceae.id.2875	12	0.182543	0.49923	0.714627	1.20 (0.45- 3.19)	0.114231	0.588558	0.846108	1.12 (0.35- 3.55)	-1.6832	2.13593	0.44895	0.19 (0.00-12.22)	15.0003	10	0.132051	16.2122	11	0.133433	0.120747	0.134335	0.389863
156	DNCpJs	0rbi9x	EOMG	50family.Verrucomicrobiaceae.id.4036	11	0.139366	0.381247	0.714699	1.15 (0.54- 2.43)	-0.120126	0.473302	0.799648	0.89 (0.35- 2.24)	-0.440462	1.64435	0.794842	0.64 (0.03-16.16)	11.3516	9	0.252375	11.5183	10	0.31859	0.0458097	0.126031	0.724638
70	Rnuexl	taTqdo	EOMG	164genus.Subdoligranulum.id.2070	11	0.190702	0.523033	0.715404	1.21 (0.43- 3.37)	0.380338	0.585108	0.515673	1.46 (0.46- 4.61)	1.71303	1.35061	0.236503	5.55 (0.39-78.28)	12.8379	9	0.17008	14.9526	10	0.133799	-0.11403	0.0936516	0.254338
12	Gq1pb7	JMomjT	EOMG	110genus.Holdemanella.id.11393	11	-0.0946032	0.259568	0.715511	0.91 (0.55-1.51)	-0.162734	0.358264	0.649664	0.85 (0.42-1.72)	-0.0596734	0.702203	0.934138	0.94 (0.24-3.73)	7.42153	9	0.593319	7.4244	10	0.684863	-0.00416431	0.0777868	0.958475
196	GyELfF	F79F8p	EOMG	87genus.Clostridiumsensustricto1.id.1873	7	-0.201855	0.559352	0.718194	0.82 (0.27-2.45)	0.172353	0.575644	0.764628	1.19 (0.38-3.67)	-0.882164	1.23266	0.506221	0.41 (0.04-4.64)	10.7569	5	0.0564188	11.6068	6	0.0713368	0.0867622	0.138036	0.557237
49	SkdUy8	ZXK39Y	EOMG	145genus.Ruminiclostridium5.id.11355	10	-0.237035	0.666764	0.722214	0.79 (0.21- 2.91)	-0.411109	0.654896	0.53017	0.66 (0.18- 2.39)	-1.69873	2.86843	0.570062	0.18 (0.00-50.57)	17.3588	8	0.0265826	17.9574	9	0.0356711	0.0974843	0.185598	0.613655
107	YFxAyb	r8ympx	EOMG	198order.Pasteurellales.id.3688	14	0.0906304	0.255858	0.723172	1.09 (0.66-1.81)	0.435377	0.363978	0.231633	1.55 (0.76-3.15)	0.630641	0.590916	0.30687	1.88 (0.59-5.98)	10.4348	12	0.577877	11.4626	13	0.572126	-0.0675892	0.0666681	0.330677
141	2xKKhd	prlzVp	EOMG	37family.Pasteurellaceae.id.3689	14	0.0906304	0.255858	0.723172	1.09 (0.66-1.81)	0.435377	0.343509	0.204998	1.55 (0.79-3.03)	0.630641	0.590916	0.30687	1.88 (0.59-5.98)	10.4348	12	0.577877	11.4626	13	0.572126	-0.0675892	0.0666681	0.330677
161	oOuO7c	OZl6py	EOMG	55genus..Eubacteriumeligensgroup.id.14372	7	-0.177419	0.512294	0.729101	0.84 (0.31- 2.29)	-0.351393	0.674123	0.602185	0.70 (0.19- 2.64)	1.75151	2.03475	0.428685	5.76 (0.11-310.95)	2.50012	5	0.776477	3.45964	6	0.749332	-0.156948	0.160225	0.372295
204	yGXETF	5d0BM0	EOMG	94genus.Desulfovibrio.id.3173	10	-0.105117	0.318881	0.74167	0.90 (0.48-1.68)	-0.18805	0.438986	0.668379	0.83 (0.35-1.96)	-1.17041	0.888831	0.224375	0.31 (0.05-1.77)	4.29672	8	0.829409	5.94541	9	0.74537	0.114593	0.0892462	0.235074
81	XttkAm	JS6n1H	EOMG	174genus.unknowngenus.id.2071	16	0.101031	0.307061	0.742136	1.11 (0.61- 2.02)	0.0452936	0.419281	0.913974	1.05 (0.46- 2.38)	0.000213168	1.42477	0.999883	1.00 (0.06-16.33)	8.14879	14	0.881431	8.15404	15	0.917459	0.00837276	0.115544	0.943258
68	BZMwU4	exSHE7	EOMG	162genus.Slackia.id.825	5	-0.115927	0.385356	0.763544	0.89 (0.42- 1.90)	-0.098587	0.494091	0.841846	0.91 (0.34- 2.39)	0.400731	1.97472	0.852173	1.49 (0.03-71.61)	1.39457	3	0.706809	1.46573	4	0.832694	-0.0551731	0.206823	0.806936
167	IQKmfD	t1Q9YZ	EOMG	60genus..Eubacteriumrectalegroup.id.14374	9	-0.144245	0.48727	0.76721	0.87 (0.33- 2.25)	0.0442169	0.633024	0.944313	1.05 (0.30- 3.61)	-0.615115	1.79883	0.742422	0.54 (0.02-18.37)	3.13716	7	0.872031	3.2111	8	0.92042	0.029973	0.110222	0.79352
94	825A3v	WQnMp1	EOMG	186order.Bifidobacteriales.id.432	14	0.102267	0.359368	0.77597	1.11 (0.55- 2.24)	0.324919	0.488691	0.50613	1.38 (0.53- 3.61)	-0.47912	1.72983	0.786512	0.62 (0.02-18.38)	8.5435	12	0.741347	8.66156	13	0.797997	0.0380931	0.110867	0.737099
125	HHXDep	H8dvYf	EOMG	22family.Bifidobacteriaceae.id.433	14	0.102267	0.359368	0.77597	1.11 (0.55- 2.24)	0.324919	0.485094	0.502982	1.38 (0.53- 3.58)	-0.47912	1.72983	0.786512	0.62 (0.02-18.38)	8.5435	12	0.741347	8.66156	13	0.797997	0.0380931	0.110867	0.737099
119	xdaI0M	uLAdSg	EOMG	208phylum.Lentisphaerae.id.2238	8	0.07111	0.266602	0.789679	1.07 (0.64- 1.81)	0.292526	0.358162	0.414075	1.34 (0.66- 2.70)	0.645432	0.95517	0.52439	1.91 (0.29-12.40)	5.51171	6	0.480043	5.90379	7	0.551028	-0.0872897	0.139404	0.554267
55	ZMIoxl	1LOi2Q	EOMG	150genus.RuminococcaceaeUCG003.id.11361	10	0.0963799	0.38585	0.802753	1.10 (0.52- 2.35)	-0.265131	0.506365	0.600558	0.77 (0.28- 2.07)	-0.636437	1.20972	0.613084	0.53 (0.05- 5.67)	5.42923	8	0.710868	5.83775	9	0.756041	0.0588383	0.0920555	0.540583
10	mnWfUc	BzfVcj	EOMG	109genus.Haemophilus.id.3698	8	0.0800583	0.340177	0.813943	1.08 (0.56- 2.11)	0.28783	0.441403	0.514349	1.33 (0.56- 3.17)	0.896547	0.807508	0.309388	2.45 (0.50-11.93)	6.23397	6	0.397498	7.51642	7	0.377157	-0.109928	0.0989453	0.309095
168	uGzcGG	6qZq3H	EOMG	61genus..Eubacteriumruminantiumgroup.id.11340	18	0.0502302	0.227577	0.825313	1.05 (0.67-1.64)	-0.198888	0.297022	0.503108	0.82 (0.46-1.47)	-0.665837	0.878572	0.45955	0.51 (0.09-2.88)	12.1873	16	0.730986	12.8994	17	0.742894	0.0684162	0.0810775	0.4112
32	x7Fcvk	Cc23H0	EOMG	12class.Melainabacteria.id.1589	7	0.0916497	0.425345	0.8294	1.10 (0.48-2.52)	-0.411449	0.404996	0.309661	0.66 (0.30-1.47)	-0.0821237	1.21	0.948519	0.92 (0.09-9.87)	12.084	5	0.0336548	12.1425	6	0.0588649	0.0237045	0.152391	0.882473
42	6pRF80	0vP2OG	EOMG	139genus.Phascolarctobacterium.id.2168	11	0.132251	0.622108	0.831651	1.14 (0.34- 3.86)	-0.103156	0.561366	0.854203	0.90 (0.30- 2.71)	-1.58186	2.84741	0.592063	0.21 (0.00-54.55)	31.4994	9	0.000242942	32.8357	10	0.000290248	0.150949	0.244288	0.551946
172	AVbAEy	QoLFZT	EOMG	65genus..Ruminococcusgnavusgroup.id.14376	11	-0.0546903	0.261091	0.834082	0.95 (0.57-1.58)	-0.170897	0.350474	0.625822	0.84 (0.42-1.68)	-0.910566	1.15175	0.449512	0.40 (0.04-3.85)	6.0334	9	0.736571	6.61552	10	0.761175	0.0971372	0.127315	0.465009
54	j2ZLaC	rWeeyE	EOMG	14class.Mollicutes.id.3920	12	-0.0623533	0.318086	0.84459	0.94 (0.50-1.75)	0.109129	0.41456	0.792364	1.12 (0.49-2.51)	-1.09818	1.02689	0.310016	0.33 (0.04-2.50)	4.08292	10	0.943529	5.20837	11	0.920657	0.0969324	0.0913704	0.313698
122	VoIAFE	2pWDwA	EOMG	210phylum.Tenericutes.id.3919	12	-0.0623533	0.318086	0.84459	0.94 (0.50-1.75)	0.109129	0.411898	0.791054	1.12 (0.50-2.50)	-1.09818	1.02689	0.310016	0.33 (0.04-2.50)	4.08292	10	0.943529	5.20837	11	0.920657	0.0969324	0.0913704	0.313698
192	yCPdpX	0XRFDY	EOMG	83genus.Butyrivibrio.id.1993	14	-0.032858	0.179426	0.854698	0.97 (0.68-1.38)	-0.0143429	0.244136	0.953151	0.99 (0.61-1.59)	-1.68356	0.788279	0.0539998	0.19 (0.04-0.87)	9.02472	12	0.700818	13.6376	13	0.399851	0.24013	0.111805	0.0528539
39	gYx79I	Agk2p4	EOMG	136genus.Paraprevotella.id.962	13	0.0457802	0.308372	0.881982	1.05 (0.57- 1.92)	-0.03417	0.349981	0.922223	0.97 (0.49- 1.92)	1.18526	1.0374	0.277496	3.27 (0.43-24.99)	15.2057	11	0.173272	17.0305	12	0.148454	-0.126093	0.109747	0.274948
137	TJag2Y	aMIUFH	EOMG	33family.Lachnospiraceae.id.1987	17	-0.056217	0.379912	0.882364	0.95 (0.45-1.99)	-0.598777	0.454637	0.187824	0.55 (0.23-1.34)	-0.452757	0.934446	0.635016	0.64 (0.10-3.97)	21.4697	15	0.122481	21.7817	16	0.150382	0.0295084	0.063206	0.647309
90	6obXjF	5darPT	EOMG	182genus.Victivallis.id.2256	10	-0.0292425	0.200703	0.884158	0.97 (0.66-1.44)	0.207725	0.261235	0.426518	1.23 (0.74-2.05)	-1.08746	1.23965	0.405931	0.34 (0.03-3.83)	5.62119	8	0.689579	6.36952	9	0.702441	0.147696	0.170735	0.412195
17	hxRqq8	S4jC9b	EOMG	115genus.Intestinimonas.id.2062	17	-0.0398026	0.286951	0.88968	0.96 (0.55-1.69)	0.165573	0.392688	0.673288	1.18 (0.55-2.55)	0.890293	0.697209	0.221038	2.44 (0.62-9.55)	15.9296	15	0.386745	18.1751	16	0.313742	-0.0933992	0.0642306	0.166515
140	CzvC0R	jM4vjQ	EOMG	36family.Oxalobacteraceae.id.2966	14	-0.0289638	0.209123	0.889844	0.97 (0.64-1.46)	-0.239128	0.279429	0.392123	0.79 (0.46-1.36)	-0.409535	0.841052	0.635079	0.66 (0.13-3.45)	8.7703	12	0.722414	8.98855	13	0.773808	0.0513677	0.109956	0.64875
86	1HYPdR	GHMTC9	EOMG	179genus.unknowngenus.id.1000005479	8	0.0419545	0.326876	0.897872	1.04 (0.55- 1.98)	0.000620088	0.420862	0.998824	1.00 (0.44- 2.28)	-0.448127	1.43025	0.764643	0.64 (0.04-10.54)	4.01794	6	0.674248	4.14183	7	0.763305	0.0483136	0.137266	0.736893
124	Ch66vS	A0YDGp	EOMG	21family.BacteroidalesS24.7group.id.11173	8	0.0419545	0.326876	0.897872	1.04 (0.55- 1.98)	0.000620088	0.398933	0.99876	1.00 (0.46- 2.19)	-0.448127	1.43025	0.764643	0.64 (0.04-10.54)	4.01794	6	0.674248	4.14183	7	0.763305	0.0483136	0.137266	0.736893
115	v0YjBK	I5meg2	EOMG	204phylum.Bacteroidetes.id.905	11	0.0519197	0.410723	0.899407	1.05 (0.47- 2.36)	0.0103697	0.558738	0.985193	1.01 (0.34- 3.02)	1.02257	0.797838	0.23199	2.78 (0.58-13.28)	9.22082	9	0.417146	11.2213	10	0.34054	-0.0894501	0.0640145	0.195801
194	au3Mj3	OVNT1E	EOMG	85genus.Catenibacterium.id.2153	5	-0.0384594	0.30562	0.899858	0.96 (0.53- 1.75)	0.225105	0.380251	0.553857	1.25 (0.59- 2.64)	4.47583	2.45255	0.165498	87.87 (0.72-10751.91)	1.3313	3	0.721715	4.76405	4	0.312375	-0.61217	0.330408	0.160981
144	UK3rtv	HV80Np	EOMG	3class.Bacilli.id.1673	17	0.0408904	0.32697	0.900477	1.04 (0.55-1.98)	-0.252653	0.440081	0.565896	0.78 (0.33-1.84)	-0.647635	0.885407	0.475774	0.52 (0.09-2.97)	13.7478	15	0.544732	14.4481	16	0.565372	0.0566114	0.0676535	0.415846
185	5SrR2I	4CJlon	EOMG	77genus.Barnesiella.id.944	13	-0.0490787	0.443909	0.911965	0.95 (0.40- 2.27)	0.732153	0.515682	0.155673	2.08 (0.76- 5.71)	2.29083	1.39919	0.129839	9.88 (0.64-153.43)	14.58	11	0.202542	18.6353	12	0.0977185	-0.201798	0.115369	0.108074
35	PmZG0N	fzDJ42	EOMG	132genus.Oscillibacter.id.2063	13	-0.0343782	0.312894	0.912511	0.97 (0.52-1.78)	-0.190421	0.379296	0.61564	0.83 (0.39-1.74)	-0.755681	1.13876	0.520613	0.47 (0.05-4.38)	15.3223	11	0.168214	15.9292	12	0.1945	0.0707371	0.107162	0.522775
13	F7jFnF	AYjBrz	EOMG	111genus.Holdemania.id.2157	15	0.0271206	0.256891	0.915922	1.03 (0.62-1.70)	0.0298078	0.357752	0.933597	1.03 (0.51-2.08)	0.795122	0.738329	0.301095	2.21 (0.52-9.41)	9.66299	13	0.721233	10.894	14	0.694342	-0.0809124	0.072926	0.287312
66	lW5Yyt	0m8MWH	EOMG	160genus.Sellimonas.id.14369	10	-0.0330293	0.332265	0.920816	0.97 (0.50- 1.86)	-0.283326	0.302848	0.349512	0.75 (0.42- 1.36)	2.14407	1.75716	0.257136	8.53 (0.27-267.23)	22.4314	8	0.00417644	26.8851	9	0.00146128	-0.313286	0.248576	0.243071
69	dQXgPt	mXuFOP	EOMG	163genus.Streptococcus.id.1853	16	0.0337474	0.34557	0.922205	1.03 (0.53-2.04)	0.01622	0.461962	0.971991	1.02 (0.41-2.51)	-0.465957	1.26117	0.71731	0.63 (0.05-7.43)	8.87899	14	0.838723	9.04873	15	0.874956	0.0398865	0.0968142	0.686585
123	mJdt56	MwYXMs	EOMG	211phylum.Verrucomicrobia.id.3982	11	-0.0310766	0.35796	0.930818	0.97 (0.48- 1.96)	-0.0638737	0.50489	0.899328	0.94 (0.35- 2.52)	0.44841	1.08905	0.69016	1.57 (0.19-13.24)	10.2371	9	0.331636	10.4868	10	0.398868	-0.0457049	0.097537	0.650505
85	NpGsxv	DHN6If	EOMG	178genus.unknowngenus.id.1000005472	8	-0.0320302	0.372352	0.93145	0.97 (0.47-2.01)	0.154937	0.476378	0.744999	1.17 (0.46-2.97)	-0.350529	0.969707	0.730129	0.70 (0.11-4.71)	1.95148	6	0.924107	2.07801	7	0.955397	0.0306946	0.0862891	0.734224
105	jbUpQF	rLqbFL	EOMG	196order.MollicutesRF9.id.11579	8	-0.0320302	0.372352	0.93145	0.97 (0.47-2.01)	0.154937	0.485767	0.749761	1.17 (0.45-3.03)	-0.350529	0.969707	0.730129	0.70 (0.11-4.71)	1.95148	6	0.924107	2.07801	7	0.955397	0.0306946	0.0862891	0.734224
152	7SMJDM	oxYl6g	EOMG	47family.unknownfamily.id.1000005471	8	-0.0320302	0.372352	0.93145	0.97 (0.47-2.01)	0.154937	0.481608	0.747674	1.17 (0.45-3.00)	-0.350529	0.969707	0.730129	0.70 (0.11-4.71)	1.95148	6	0.924107	2.07801	7	0.955397	0.0306946	0.0862891	0.734224
19	NvRPmF	q7bgNZ	EOMG	117genus.Lachnospira.id.2004	6	0.0648697	0.838227	0.938314	1.07 (0.21- 5.52)	-0.319063	0.752795	0.671684	0.73 (0.17- 3.18)	5.11138	4.77696	0.344887	165.90 (0.01-1932304.39)	8.79209	4	0.0665117	11.3207	5	0.0453787	-0.309992	0.289015	0.34386
47	RTdGrI	ZmapDe	EOMG	143genus.Romboutsia.id.11347	14	-0.0235528	0.306242	0.938696	0.98 (0.54-1.78)	-0.0700449	0.432791	0.871428	0.93 (0.40-2.18)	-1.08778	0.741346	0.168008	0.34 (0.08-1.44)	6.47344	12	0.890363	8.95821	13	0.776093	0.103893	0.0659088	0.140937
179	AiXDaD	Nk2MSN	EOMG	71genus.Allisonella.id.2174	7	-0.017131	0.259974	0.947461	0.98 (0.59- 1.64)	0.0607379	0.331405	0.854583	1.06 (0.55- 2.03)	1.18687	2.06695	0.590688	3.28 (0.06-188.31)	6.98514	5	0.221748	7.46773	6	0.279747	-0.178348	0.303445	0.582244
63	upAsCd	fNIzUH	EOMG	158genus.Ruminococcus1.id.11373	9	0.0281672	0.431627	0.947968	1.03 (0.44- 2.40)	0.607367	0.601681	0.312758	1.84 (0.56- 5.97)	1.34407	1.1679	0.287585	3.83 (0.39-37.83)	5.36999	7	0.614908	6.84034	8	0.553952	-0.105336	0.086869	0.264621
149	efLNok	RrY1WP	EOMG	44family.Ruminococcaceae.id.2050	9	-0.0259054	0.423311	0.951202	0.97 (0.43- 2.23)	0.404392	0.558549	0.469063	1.50 (0.50- 4.48)	0.784954	0.869146	0.396469	2.19 (0.40-12.04)	6.0074	7	0.538885	7.14844	8	0.520705	-0.0836089	0.0782713	0.32088
53	s6ANlI	ZeTeZf	EOMG	149genus.RuminococcaceaeUCG002.id.11360	22	0.0172549	0.286457	0.951968	1.02 (0.58-1.78)	0.178641	0.410019	0.663062	1.20 (0.54-2.67)	-0.750722	0.795703	0.356699	0.47 (0.10-2.25)	18.0351	20	0.585096	19.1053	21	0.578383	0.0608758	0.0588445	0.313241
64	lxu6dL	yHemKI	EOMG	159genus.Ruminococcus2.id.11374	14	0.0198415	0.386831	0.959093	1.02 (0.48- 2.18)	-0.320621	0.513831	0.53264	0.73 (0.27- 1.99)	-1.03158	1.04629	0.343623	0.36 (0.05- 2.77)	15.9495	12	0.193562	17.5011	13	0.177399	0.0882486	0.0816771	0.301176
75	H8kPYT	j8RPGM	EOMG	169genus.unknowngenus.id.826	11	-0.0163888	0.334172	0.960885	0.98 (0.51-1.89)	-0.34536	0.439789	0.432287	0.71 (0.30-1.68)	-0.853927	0.76556	0.293564	0.43 (0.09-1.91)	6.64096	9	0.674444	8.11957	10	0.617159	0.0850258	0.0699236	0.254922
22	ncTI7k	yNeWyx	EOMG	11class.Lentisphaeria.id.2250	7	-0.0125728	0.288454	0.965234	0.99 (0.56- 1.74)	0.00946604	0.398571	0.981052	1.01 (0.46- 2.20)	0.456638	0.964513	0.65585	1.58 (0.24-10.46)	5.07854	5	0.406371	5.34293	6	0.50064	-0.070469	0.13812	0.631629
113	7ywItk	kXPp96	EOMG	202order.Victivallales.id.2254	7	-0.0125728	0.288454	0.965234	0.99 (0.56- 1.74)	0.00946604	0.409338	0.98155	1.01 (0.45- 2.25)	0.456638	0.964513	0.65585	1.58 (0.24-10.46)	5.07854	5	0.406371	5.34293	6	0.50064	-0.070469	0.13812	0.631629
14	EddUvP	XUyhgW	EOMG	112genus.Howardella.id.2000	10	0.0103939	0.260118	0.968126	1.01 (0.61-1.68)	0.115771	0.306511	0.705648	1.12 (0.62-2.05)	-0.34881	1.22803	0.783592	0.71 (0.06-7.83)	11.8704	8	0.157079	12.0041	9	0.21308	0.0527393	0.175745	0.771759
163	cU5qhG	Az4exY	EOMG	57genus..Eubacteriumhalliigroup.id.11338	15	-0.00848568	0.32018	0.978856	0.99 (0.53-1.86)	0.146803	0.428879	0.732129	1.16 (0.50-2.68)	0.111683	0.674222	0.870983	1.12 (0.30-4.19)	8.56798	13	0.804733	8.609	14	0.855253	-0.0112104	0.0553522	0.84264
208	muPpIA	NbL0a0	EOMG	98genus.Eisenbergiella.id.11304	11	-0.00665303	0.25713	0.979358	0.99 (0.60- 1.64)	0.152386	0.347261	0.660789	1.16 (0.59- 2.30)	-1.01286	2.05188	0.633391	0.36 (0.01-20.26)	6.30787	9	0.708753	6.55218	10	0.766936	0.104097	0.210602	0.632947
175	BGalVz	KQd9os	EOMG	68genus.Adlercreutzia.id.812	8	-0.0178837	0.716838	0.980096	0.98 (0.24- 4.00)	-0.00540068	0.590983	0.992709	0.99 (0.31- 3.17)	-0.185667	3.58595	0.960388	0.83 (0.00-937.11)	26.5463	6	0.000176071	26.5564	7	0.000400423	0.015033	0.313716	0.963336
29	FMRFkQ	UBjURn	EOMG	127genus.Lactococcus.id.1851	9	0.0059437	0.249151	0.980968	1.01 (0.62-1.64)	-0.113613	0.316719	0.719806	0.89 (0.48-1.66)	-1.46434	1.03032	0.198227	0.23 (0.03-1.74)	6.86729	7	0.442827	9.01512	8	0.341022	0.201683	0.137617	0.186196
52	PVt2ns	Y2czs0	EOMG	148genus.RuminococcaceaeNK4A214group.id.11358	13	0.00780917	0.448296	0.986102	1.01 (0.42- 2.43)	-0.0311724	0.522048	0.952385	0.97 (0.35- 2.70)	1.67418	1.63633	0.32822	5.33 (0.22-131.81)	15.6121	11	0.156155	17.2021	12	0.142152	-0.12606	0.119099	0.312541
84	9oFYN5	wEii9i	EOMG	177genus.unknowngenus.id.1000001215	7	-0.00521882	0.407183	0.989774	0.99 (0.45- 2.21)	-0.40309	0.39475	0.307194	0.67 (0.31- 1.45)	0.230168	1.17215	0.852058	1.26 (0.13-12.52)	11.1069	5	0.0493009	11.2115	6	0.0820556	-0.0320584	0.147747	0.836799
102	d2KijH	mLO1G8	EOMG	193order.Gastranaerophilales.id.1591	7	-0.00521882	0.407183	0.989774	0.99 (0.45- 2.21)	-0.40309	0.406195	0.321024	0.67 (0.30- 1.48)	0.230168	1.17215	0.852058	1.26 (0.13-12.52)	11.1069	5	0.0493009	11.2115	6	0.0820556	-0.0320584	0.147747	0.836799
151	kzPKsW	Qg69H9	EOMG	46family.unknownfamily.id.1000001214	7	-0.00521882	0.407183	0.989774	0.99 (0.45- 2.21)	-0.40309	0.417866	0.334726	0.67 (0.29- 1.52)	0.230168	1.17215	0.852058	1.26 (0.13-12.52)	11.1069	5	0.0493009	11.2115	6	0.0820556	-0.0320584	0.147747	0.836799
87	75XHws	C2cDu6	EOMG	17family.Acidaminococcaceae.id.2166	7	0.00200594	0.461583	0.996533	1.00 (0.41- 2.48)	0.0791363	0.547981	0.885173	1.08 (0.37- 3.17)	1.20853	1.39869	0.427062	3.35 (0.22-51.93)	5.73672	5	0.332686	6.69805	6	0.349676	-0.119617	0.130678	0.401994

## Sheet: serum metabolites
	id.exposure	id.outcome	outcome	exposure	nsnp	b_Inverse.variance.weighted	se_Inverse.variance.weighted	pval_Inverse.variance.weighted	estimate_Inverse.variance.weighted	b_Weighted.median	se_Weighted.median	pval_Weighted.median	estimate_Weighted.median	b_MR.Egger	se_MR.Egger	pval_MR.Egger	estimate_MR.Egger	Q_MR.Egger	Q_df_MR.Egger	Q_pval_MR.Egger	Q_Inverse.variance.weighted	Q_df_Inverse.variance.weighted	Q_pval_Inverse.variance.weighted	egger_intercept	se	pval
82	EFzj7B	TwgEgU	EOMG	choline	24	8.27243	2.27931	0.000284131	3914.46 (44.92-3.410840e+05)	6.53585	3.29113	0.0470447	689.42 ( 1.09-4.364683e+05)	3.84846	6.33153	0.549528	46.92 ( 0.00-1.150456e+07)	20.2246	22	0.568991	20.7855	23	0.594183	0.0433642	0.0579013	0.46183
257	ysQ0NU	GvAJwq	EOMG	X-11793--oxidized bilirubin*	14	-2.35403	0.666269	0.000410643	0.09 (0.03-0.35)	-2.1111	0.788354	0.00740955	0.12 (0.03-0.57)	-2.19915	1.14333	0.0784678	0.11 (0.01-1.04)	6.47113	12	0.890498	6.49891	13	0.926099	-0.00690565	0.0414272	0.870387
342	BS11UZ	f0KBe1	EOMG	5-dodecenoate (12:1n7)	18	-2.2698	0.713654	0.00147007	0.10 (0.03- 0.42)	-1.22767	0.993433	0.216539	0.29 (0.04- 2.05)	-2.48288	1.5809	0.135851	0.08 (0.00- 1.85)	10.9632	16	0.811751	10.986	17	0.85729	0.00805917	0.0533523	0.88182
216	K8lO0i	TCx2B7	EOMG	C-glycosyltryptophan*	21	6.00785	1.97459	0.00234555	406.61 (8.48- 19497.44)	5.04964	2.85804	0.0772582	155.97 (0.58- 42251.61)	4.05882	3.72473	0.289476	57.91 (0.04- 85758.88)	20.6351	19	0.357311	21.0539	20	0.393969	0.0277438	0.0446776	0.541993
243	2PIVCY	wNpNXL	EOMG	X-11530	12	-1.67491	0.580296	0.00389805	0.19 (0.06-0.58)	-1.78582	0.677917	0.00843164	0.17 (0.04-0.63)	-1.44695	0.916386	0.145423	0.24 (0.04-1.42)	10.6225	10	0.387676	10.737	11	0.465553	-0.0132678	0.04041	0.749433
397	Tuzibb	Kl62bl	EOMG	X-12990--docosapentaenoic acid (n6-DPA)	12	1.9602	0.787203	0.0127715	7.10 (1.52- 33.22)	2.39685	1.12412	0.0329897	10.99 (1.21- 99.50)	1.48556	1.893	0.450781	4.42 (0.11- 180.52)	9.2945	10	0.504402	9.37051	11	0.587734	0.0231674	0.0840306	0.78839
306	NI4N9j	UeidCm	EOMG	X-12189	26	0.361319	0.145159	0.0128056	1.44 (1.08-1.91)	0.346697	0.171816	0.0436083	1.41 (1.01-1.98)	0.466758	0.218263	0.0428587	1.59 (1.04-2.45)	36.9862	24	0.0438989	37.6433	25	0.0501022	-0.0270225	0.0413829	0.519971
191	oHVyvP	gwYBlJ	EOMG	dehydroisoandrosterone sulfate (DHEA-S)	19	-1.61641	0.650098	0.0129038	0.20 (0.06-0.71)	-1.88117	0.926156	0.0422391	0.15 (0.02-0.94)	-3.29399	1.76245	0.0789535	0.04 (0.00-1.17)	14.7745	17	0.611724	15.8231	18	0.604889	0.0563407	0.0550171	0.32016
84	guGYjy	HZ2Fxh	EOMG	N1-methyladenosine	8	-11.2211	4.56603	0.0139905	0.00 (0.00-1.000000e-01)	-6.72539	6.34228	0.28896	0.00 (0.00-3.005100e+02)	-2.41173	18.1435	0.898599	0.09 (0.00-2.492770e+14)	5.54519	6	0.476012	5.79687	7	0.563658	-0.0600041	0.119606	0.633764
156	RQNtls	BwUZHf	EOMG	X-10510	22	-2.53084	1.07538	0.0186001	0.08 (0.01- 0.66)	-3.68941	1.54677	0.0170679	0.02 (0.00- 0.52)	-4.26821	2.21764	0.0686153	0.01 (0.00- 1.08)	19.5261	20	0.487904	20.3285	21	0.500545	0.0384145	0.0428828	0.381014
265	MDTnIE	tlp6af	EOMG	X-11843	3	-1.40594	0.605874	0.0203132	0.25 (0.07-0.80)	-1.43544	0.758981	0.0585881	0.24 (0.05-1.05)	-1.04582	1.03002	0.495152	0.35 (0.05-2.65)	5.29e-05	1	0.994195	0.186956	2	0.910758	-0.0378959	0.0876565	0.740223
58	GNreIF	BqlLIs	EOMG	biliverdin	16	-1.34532	0.62662	0.0317975	0.26 (0.08-0.89)	-1.71403	0.684571	0.0122869	0.18 (0.05-0.69)	-1.46526	1.03047	0.176938	0.23 (0.03-1.74)	22.2491	14	0.0736386	22.2847	15	0.100552	0.00670718	0.0447999	0.883125
202	aIZdoP	WO3rG6	EOMG	X-07765	12	-0.864131	0.407852	0.0341125	0.42 (0.19-0.94)	-0.364486	0.57766	0.52806	0.69 (0.22-2.15)	-1.54918	0.704925	0.0526497	0.21 (0.05-0.85)	7.02723	10	0.722871	8.44685	11	0.672804	0.0600225	0.0503764	0.260976
80	f26HPE	y8B6hA	EOMG	acetylphosphate	18	5.01487	2.38644	0.0356056	150.64 (1.40-1.619223e+04)	6.12271	3.23463	0.0583765	456.10 (0.80-2.584833e+05)	-0.317942	9.96732	0.974948	0.73 (0.00-2.219607e+08)	10.4561	16	0.841748	10.7598	17	0.868775	0.047788	0.0867205	0.589207
421	13bAjc	Yo8W2X	EOMG	X-13548	41	-2.65213	1.27777	0.0379324	0.07 (0.01- 0.86)	-2.26202	1.876	0.227908	0.10 (0.00- 4.12)	-6.04042	2.86161	0.0412487	0.00 (0.00- 0.65)	43.0685	39	0.301357	44.9936	40	0.270765	0.0415836	0.0314955	0.19443
157	g0OXCT	wIjWHX	EOMG	1-linoleoylglycerol (1-monolinolein)	15	1.35181	0.670591	0.0438152	3.86 (1.04- 14.38)	1.75167	0.83672	0.036305	5.76 (1.12- 29.71)	1.13292	1.80224	0.540488	3.10 (0.09-106.20)	19.6262	13	0.10493	19.6524	14	0.141487	0.0100299	0.076184	0.897274
407	WderVh	sGaWDR	EOMG	oleoylcarnitine	12	-2.27586	1.14362	0.0465849	0.10 (0.01- 0.97)	-1.94118	1.53894	0.207174	0.14 (0.01- 2.93)	-1.39357	2.94253	0.645957	0.25 (0.00-79.34)	6.85568	10	0.738996	6.96158	11	0.802186	-0.0215228	0.066138	0.751568
373	WGqJa7	urB9PL	EOMG	1-methylxanthine	10	1.54935	0.786371	0.0488089	4.71 (1.01- 21.99)	1.41709	0.945297	0.133849	4.13 (0.65- 26.31)	1.91534	1.39387	0.206671	6.79 (0.44-104.31)	5.96817	8	0.650798	6.06929	9	0.732963	-0.0148251	0.046619	0.758624
466	m9zRFh	Ufy4nb	EOMG	gamma-glutamylglutamate	10	-1.21309	0.616687	0.0491702	0.30 (0.09-1.00)	-1.1267	0.852864	0.186475	0.32 (0.06-1.72)	-1.11313	1.6378	0.515907	0.33 (0.01-8.14)	7.99227	8	0.434226	7.99661	9	0.534488	-0.00545418	0.0827829	0.949086
76	HrkTv0	ByShWB	EOMG	glycerol	17	2.45264	1.2548	0.0506299	11.62 (0.99- 135.92)	2.98956	1.81378	0.0993013	19.88 (0.57- 695.45)	3.26145	2.3676	0.188554	26.09 (0.25-2702.51)	7.81528	15	0.930974	7.97757	16	0.949531	-0.0186355	0.0462594	0.692744
377	abQmqR	vqOim6	EOMG	1,3,7-trimethylurate	10	0.605553	0.310933	0.0514707	1.83 (1.00- 3.37)	0.638039	0.413335	0.122676	1.89 (0.84- 4.26)	1.27952	0.911186	0.197862	3.59 (0.60-21.44)	5.27621	8	0.727687	5.8954	9	0.750339	-0.06753	0.0858193	0.454026
152	J2fkpx	e4DZzA	EOMG	X-10395	26	-1.52979	0.799039	0.055552	0.22 (0.05- 1.04)	-0.0795162	1.31408	0.951749	0.92 (0.07- 12.13)	-1.66939	1.07758	0.134422	0.19 (0.02- 1.56)	23.6659	24	0.480827	23.7032	25	0.536571	0.0041016	0.0212422	0.848515
244	ZJwAWA	vVwm82	EOMG	X-11537	6	-1.76613	0.937506	0.0595836	0.17 (0.03- 1.07)	-2.25276	1.17163	0.0545111	0.11 (0.01- 1.04)	2.62997	4.51913	0.591814	13.87 (0.00-97486.94)	0.671089	4	0.954846	1.65994	5	0.893908	-0.169101	0.170051	0.376308
448	Vj1cEX	3EgS0z	EOMG	4-vinylphenol sulfate	10	1.7053	0.921939	0.064359	5.50 (0.90- 33.53)	1.64928	0.845311	0.0510454	5.20 (0.99- 27.28)	0.0563406	2.54653	0.982891	1.06 (0.01-155.64)	21.5281	8	0.00586922	22.8386	9	0.00656909	0.0973361	0.139481	0.505049
70	ZUP7qO	gOFB21	EOMG	beta-hydroxyisovalerate	21	-1.97068	1.07689	0.0672543	0.14 (0.02- 1.15)	-2.49629	1.65	0.130305	0.08 (0.00- 2.09)	-0.157936	2.68968	0.953789	0.85 (0.00-166.31)	17.4461	19	0.559671	17.9871	20	0.58826	-0.0341313	0.0464064	0.471026
351	XysCwT	trFgDU	EOMG	metoprolol acid metabolite*	32	-0.103237	0.0565144	0.0677399	0.90 (0.81-1.01)	-0.170062	0.0812646	0.0363759	0.84 (0.72-0.99)	-0.13896	0.0985544	0.168829	0.87 (0.72-1.06)	32.7411	30	0.333889	32.9575	31	0.371487	0.0207465	0.0465849	0.659266
25	X35jJb	IhtMwK	EOMG	tyrosine	29	-3.19376	1.75131	0.0682063	0.04 (0.00-1.270000e+00)	-1.88762	2.37442	0.426625	0.15 (0.00-1.590000e+01)	5.81639	7.62684	0.452301	335.76 (0.00-1.042611e+09)	10.1642	27	0.998615	11.6375	28	0.997219	-0.0873996	0.0720044	0.235332
335	4YPTIy	42K07E	EOMG	alpha-hydroxyisovalerate	12	1.91665	1.06156	0.0709968	6.80 (0.85- 54.45)	2.33557	1.50679	0.121134	10.34 (0.54- 198.12)	2.50903	2.76328	0.385244	12.29 (0.05-2765.73)	9.56686	10	0.479279	9.62077	11	0.564787	-0.0172907	0.0744676	0.821072
199	pCoZJ3	rgXM39	EOMG	X-02269	8	-1.25502	0.696759	0.0716666	0.29 (0.07- 1.12)	-1.05863	0.875761	0.226734	0.35 (0.06- 1.93)	-2.62905	2.42788	0.320458	0.07 (0.00- 8.41)	4.3791	6	0.625517	4.72813	7	0.6931	0.0623589	0.105552	0.576225
210	5jHbJy	pOkQMp	EOMG	X-11317	41	2.07897	1.16073	0.0732792	8.00 (0.82- 77.79)	1.39115	1.76805	0.431384	4.02 (0.13- 128.58)	2.39771	2.5579	0.354334	11.00 (0.07-1654.39)	33.4358	39	0.721143	33.4554	40	0.758109	-0.0040454	0.0289292	0.889508
45	f6OwT3	mX57aF	EOMG	N-acetylalanine	23	4.29965	2.40461	0.0737623	7.36700e+01 (0.66-8.206600e+03)	3.10509	3.37742	0.357904	2.23100e+01 (0.03-1.672799e+04)	28.9655	41.8776	0.49672	3.79813e+12 (0.00-1.684474e+48)	13.4409	21	0.892398	13.789	22	0.9088	-0.201004	0.3407	0.561504
37	HJkc5n	Q8PaJj	EOMG	5-oxoproline	22	-2.51811	1.41445	0.075032	0.08 (0.01- 1.29)	-1.95925	1.86559	0.293624	0.14 (0.00- 5.46)	-1.28955	2.278	0.577632	0.28 (0.00- 23.93)	20.9036	20	0.402828	21.4063	21	0.434383	-0.0238304	0.0343601	0.495943
372	abjGTS	qtCOnl	EOMG	stachydrine	7	0.786999	0.450772	0.0808301	2.20 (0.91-5.31)	0.367571	0.560745	0.512143	1.44 (0.48-4.33)	-1.53789	1.95429	0.466964	0.21 (0.00-9.90)	2.75877	5	0.737116	4.25353	6	0.642409	0.19	0.155406	0.27596
162	gOu8sF	rujmEX	EOMG	bilirubin (Z,Z)	9	-0.661948	0.380076	0.081575	0.52 (0.24- 1.09)	-1.00614	0.429847	0.0192484	0.37 (0.16- 0.85)	-1.75798	0.655184	0.0313939	0.17 (0.05- 0.62)	2.93221	7	0.891202	7.1501	8	0.520528	0.0990182	0.0482134	0.0790913
75	pYSOxZ	VVDYpj	EOMG	X-03094	25	2.3786	1.36854	0.0822009	10.79 (0.74- 157.74)	1.7255	1.91765	0.368227	5.62 (0.13- 240.83)	-2.56237	3.27324	0.441717	0.08 (0.00- 47.14)	17.4646	23	0.785849	20.2259	24	0.683861	0.067837	0.0408235	0.110141
473	32NL70	tyNIa5	EOMG	X-14977--vanillin	9	2.28156	1.33513	0.087477	9.79 (0.72- 134.08)	1.63821	1.52504	0.282731	5.15 (0.26- 102.24)	-2.37024	2.67639	0.405221	0.09 (0.00- 17.73)	8.68801	7	0.275838	13.2935	8	0.102143	0.168787	0.0876221	0.0954392
344	5GbOmt	zJvPa6	EOMG	10-heptadecenoate (17:1n7)	6	-3.6512	2.13685	0.0875085	0.03 (0.00-1.710000e+00)	-2.65733	2.48765	0.285426	0.07 (0.00-9.190000e+00)	12.0208	11.2358	0.344942	166176.57 (0.00-6.090624e+14)	4.64142	4	0.326107	6.96903	5	0.222954	-0.30116	0.212636	0.229628
413	o1Utmt	WVJ7IT	EOMG	2-palmitoylglycerophosphocholine*	20	1.88908	1.11844	0.0912131	6.61 (0.74- 59.22)	2.32879	1.53781	0.129936	10.27 (0.50- 209.12)	2.09116	1.74769	0.247016	8.09 (0.26- 248.80)	23.6176	18	0.16796	23.6484	19	0.209985	-0.00532035	0.034687	0.879804
5	W7RCzo	kpjpdz	EOMG	cholesterol	42	-2.28613	1.35432	0.0914065	0.10 (0.01- 1.45)	-1.23964	2.12511	0.559669	0.29 (0.00- 18.64)	0.0361026	3.12116	0.990829	1.04 (0.00-470.40)	36.0689	40	0.64786	36.7508	41	0.659885	-0.0272931	0.0330496	0.413804
138	IQ4GsG	FLxfHM	EOMG	X-08402	20	-2.21768	1.31483	0.0916682	0.11 (0.01- 1.43)	-2.30224	1.37305	0.0935948	0.10 (0.01- 1.48)	-0.801694	2.26674	0.72769	0.45 (0.01-38.13)	35.8061	18	0.0074706	36.989	19	0.00796004	-0.0365766	0.0474312	0.450623
294	TZc5G1	ljSpr5	EOMG	palmitoleate (16:1n7)	9	1.82495	1.09197	0.094675	6.20 (0.73- 52.73)	1.43248	1.43197	0.317139	4.19 (0.25- 69.35)	2.27926	2.14104	0.322415	9.77 (0.15-649.18)	4.68161	7	0.698753	4.74246	8	0.784714	-0.0152841	0.0619576	0.812229
479	WCfJwH	MhnSwv	EOMG	4-androsten-3beta,17beta-diol disulfate 1*	20	-0.592672	0.361094	0.100731	0.55 (0.27-1.12)	0.0147512	0.503476	0.976626	1.01 (0.38-2.72)	-0.295594	0.663238	0.66114	0.74 (0.20-2.73)	19.5023	18	0.361526	19.8164	19	0.405702	-0.0199398	0.0370336	0.596881
221	xB8vip	W08nXN	EOMG	X-01911	15	-1.70692	1.05658	0.106201	0.18 (0.02- 1.44)	-1.30174	0.851855	0.126482	0.27 (0.05- 1.44)	-0.884172	2.80749	0.75781	0.41 (0.00-101.34)	50.6567	13	2.3e-06	51.051	14	4.07e-06	-0.0362458	0.11394	0.75545
123	6tziEh	ianPkD	EOMG	X-06267	10	2.77266	1.7229	0.107552	16.00 (0.55- 468.50)	1.97512	2.4104	0.412551	7.21 (0.06- 812.00)	5.51676	4.29883	0.235305	248.83 (0.05-1135359.39)	8.09833	8	0.423925	8.5909	9	0.475861	-0.0501403	0.0718791	0.505214
346	scMCno	wP10sP	EOMG	epiandrosterone sulfate	9	-0.858974	0.534413	0.107984	0.42 (0.15- 1.21)	-1.43924	0.620744	0.0204185	0.24 (0.07- 0.80)	-2.0129	0.876733	0.0553239	0.13 (0.02- 0.74)	3.90903	7	0.790194	6.66547	8	0.573117	0.0893274	0.0538034	0.140822
314	nuyY7q	0VGdvV	EOMG	X-12244--N-acetylcarnosine	22	-1.83822	1.14865	0.109524	0.16 (0.02- 1.51)	-1.72609	1.60657	0.282644	0.18 (0.01- 4.15)	-1.80002	3.14618	0.57361	0.17 (0.00- 78.77)	13.4977	20	0.855024	13.4979	21	0.890187	-0.000677809	0.0519682	0.989723
121	NBX5QH	BYinY0	EOMG	X-06226	22	-2.85308	1.81306	0.115573	0.06 (0.00- 2.01)	-3.15568	2.23451	0.157877	0.04 (0.00- 3.40)	-4.32289	3.76296	0.264193	0.01 (0.00-21.17)	27.83	20	0.113485	28.1098	21	0.137064	0.0207088	0.0461797	0.658657
164	or48Mf	6AU9xT	EOMG	erythrose	7	-2.445	1.55827	0.116636	0.09 (0.00- 1.84)	-3.19012	1.82236	0.0800237	0.04 (0.00- 1.46)	-1.93099	4.58475	0.691118	0.15 (0.00-1158.78)	8.43359	5	0.133903	8.4582	6	0.206419	-0.0143091	0.118483	0.908577
182	38zjWd	D6zo42	EOMG	alanine	31	2.24573	1.45744	0.123347	9.45 (0.54- 164.40)	1.31158	2.15615	0.54299	3.71 (0.05- 254.08)	-1.27473	4.67594	0.787082	0.28 (0.00-2670.77)	30.8372	29	0.373141	31.5057	30	0.390863	0.0368061	0.0464199	0.434279
379	zu1jhv	z2ihNF	EOMG	stearoylcarnitine	6	-2.85076	1.85242	0.12382	0.06 (0.00- 2.18)	-3.07888	2.34049	0.188347	0.05 (0.00- 4.52)	-11.0006	11.829	0.405029	0.00 (0.00-195670.59)	0.76027	4	0.943694	1.24688	5	0.940301	0.150728	0.216074	0.523863
417	D8A4dB	RYPDaq	EOMG	X-13496	37	2.24057	1.46395	0.125895	9.40 (0.53- 165.66)	2.30039	2.15735	0.286286	9.98 (0.15- 684.58)	5.67375	5.19453	0.282183	291.12 (0.01-7686879.12)	23.5643	35	0.929284	24.0388	36	0.936286	-0.0364243	0.0528774	0.495463
196	86AmZU	LzHUYS	EOMG	10-undecenoate (11:1n1)	23	0.955124	0.628498	0.128588	2.60 (0.76- 8.91)	0.836587	0.780051	0.283506	2.31 (0.50- 10.65)	0.745864	0.90174	0.417459	2.11 (0.36- 12.35)	24.4156	21	0.273358	24.5425	22	0.31945	0.0091821	0.0278018	0.744468
130	qwigfY	qBd5Hk	EOMG	erythritol	22	-1.13409	0.746802	0.128865	0.32 (0.07- 1.39)	-2.12672	1.16685	0.0683613	0.12 (0.01- 1.17)	-2.0352	1.20013	0.105433	0.13 (0.01- 1.37)	18.6871	20	0.542238	19.6071	21	0.546252	0.0321098	0.0334767	0.348926
127	Zy12cV	2KdBFB	EOMG	myo-inositol	34	1.64499	1.08641	0.129988	5.18 (0.62- 43.57)	1.32955	1.61603	0.410666	3.78 (0.16- 89.74)	2.73428	2.0882	0.199724	15.40 (0.26- 922.57)	27.9069	32	0.673956	28.28	33	0.701273	-0.0170991	0.0279939	0.545636
261	YU6eMz	pvtXOO	EOMG	X-11818	18	1.53863	1.01754	0.130507	4.66 (0.63- 34.23)	1.37001	1.48511	0.356268	3.94 (0.21- 72.30)	-0.392146	2.03385	0.849534	0.68 (0.01- 36.39)	13.6453	16	0.625123	14.8473	17	0.606476	0.0429813	0.0392022	0.289133
4	BSY9IM	NhYycw	EOMG	leucine	141	1.93718	1.29013	0.133217	6.94 (0.55- 86.99)	-0.979522	2.24537	0.662661	0.38 (0.00- 30.61)	-3.13479	3.39029	0.356757	0.04 (0.00- 33.45)	141.268	139	0.430449	143.923	140	0.392801	0.0274146	0.0169626	0.108322
94	suZUHs	lgXuMc	EOMG	X-04494	14	1.92808	1.28422	0.133261	6.88 (0.55- 85.21)	2.11624	1.92728	0.272185	8.30 (0.19- 362.75)	3.06413	2.49127	0.242285	21.42 (0.16-2827.13)	10.5002	12	0.572165	10.7834	13	0.628956	-0.0234062	0.0439828	0.604324
402	GkcTPW	5XFAjf	EOMG	7-methylguanine	11	1.61717	1.07977	0.13421	5.04 (0.61- 41.83)	1.39763	1.55855	0.369854	4.05 (0.19- 85.83)	0.00339777	2.6811	0.999016	1.00 (0.01-192.16)	9.34336	9	0.406202	9.79562	10	0.458603	0.0442798	0.067087	0.525761
403	gAfEVx	z3W1fI	EOMG	phenylacetylglutamine	16	1.01306	0.677983	0.135116	2.75 (0.73-10.40)	0.613274	0.976364	0.529925	1.85 (0.27-12.52)	0.5638	1.52409	0.716974	1.76 (0.09-34.85)	14.7408	14	0.396103	14.8563	15	0.461815	0.0176119	0.05316	0.745324
10	eAtBbh	e4TlMF	EOMG	cotinine	15	-0.254141	0.174487	0.145253	0.78 (0.55-1.09)	-0.125948	0.225813	0.577013	0.88 (0.57-1.37)	-0.679879	0.254074	0.0190488	0.51 (0.31-0.83)	14.5912	13	0.333562	19.6508	14	0.141539	0.105123	0.0495121	0.0535106
393	mrloBo	2A6Ye0	EOMG	X-12850	14	-0.844266	0.585931	0.149614	0.43 (0.14- 1.36)	-0.451635	0.807453	0.575935	0.64 (0.13- 3.10)	0.558679	1.09424	0.61892	1.75 (0.20-14.93)	8.17828	12	0.771048	10.4829	13	0.654051	-0.0776209	0.0511306	0.154888
31	y2UWvq	jLNCto	EOMG	stearate (18:0)	39	-1.8133	1.26053	0.150286	0.16 (0.01- 1.93)	-2.05392	1.92908	0.287006	0.13 (0.00- 5.62)	-1.39554	3.02662	0.647434	0.25 (0.00- 93.38)	39.7523	37	0.348465	39.7772	38	0.390877	-0.00513293	0.033715	0.879821
350	R6yvLR	YJzatp	EOMG	bilirubin (E,Z or Z,E)*	15	-0.898491	0.624619	0.150303	0.41 (0.12- 1.39)	-1.15935	0.785742	0.140082	0.31 (0.07- 1.46)	-3.56049	1.25542	0.014026	0.03 (0.00- 0.33)	11.228	13	0.591724	16.8852	14	0.262346	0.13009	0.0546945	0.033402
425	4uKsxP	FTe1vj	EOMG	2-methylbutyroylcarnitine	24	-1.7462	1.23965	0.158947	0.17 (0.02- 1.98)	-1.30703	1.63393	0.423751	0.27 (0.01- 6.66)	3.07081	3.79231	0.426758	21.56 (0.01-36451.84)	15.6632	22	0.832245	17.4696	23	0.78559	-0.0836541	0.0622408	0.192633
112	WkC7lF	LIIknS	EOMG	eicosapentaenoate (EPA; 20:5n3)	12	1.56203	1.11184	0.16005	4.77 (0.54- 42.15)	1.49647	1.3876	0.280828	4.47 (0.29- 67.77)	0.468582	2.56446	0.858668	1.60 (0.01-243.45)	13.33	10	0.205802	13.6338	11	0.253926	0.0368326	0.0771589	0.643367
451	FbYOkE	0dy5cf	EOMG	X-14189--leucylalanine	11	0.584003	0.416824	0.16119	1.79 (0.79- 4.06)	0.55065	0.537143	0.305294	1.73 (0.61- 4.97)	0.137094	0.760715	0.860974	1.15 (0.26- 5.09)	9.86858	9	0.361229	10.4218	10	0.4043	0.0361187	0.0508509	0.495518
439	wde9Ss	5SzjUt	EOMG	hexadecanedioate	24	-0.758273	0.543665	0.163094	0.47 (0.16-1.36)	-0.509	0.785805	0.517151	0.60 (0.13-2.80)	-0.7645	0.973891	0.440828	0.47 (0.07-3.14)	20.7361	22	0.537097	20.7361	23	0.597198	0.000272837	0.0354022	0.99392
298	mMPAFb	0QiSw9	EOMG	X-12092	25	-0.434382	0.314957	0.167839	0.65 (0.35- 1.20)	-0.263984	0.289802	0.362341	0.77 (0.44- 1.36)	-0.173234	0.392511	0.663083	0.84 (0.39- 1.82)	32.049	23	0.0991293	33.7526	24	0.0891622	-0.0284031	0.0256872	0.280275
36	OzZMFC	By57YM	EOMG	ornithine	9	2.7688	2.01532	0.169479	15.94 (0.31-8.278400e+02)	3.15343	2.6389	0.232095	23.42 (0.13-4.128490e+03)	9.35891	6.33326	0.183002	11601.73 (0.05-2.854337e+09)	5.50283	7	0.598843	6.70758	8	0.568486	-0.108201	0.0985792	0.30869
54	W2Nv8W	3Dhy9U	EOMG	cortisol	12	1.76232	1.28741	0.171033	5.83 (0.47- 72.65)	0.976385	1.61411	0.545241	2.65 (0.11- 62.81)	-0.299198	3.08155	0.924571	0.74 (0.00-311.26)	13.2664	10	0.209155	13.9923	11	0.23342	0.0515943	0.069751	0.476492
453	N8IoSc	FyhcvA	EOMG	X-14208--phenylalanylserine	14	0.663838	0.486009	0.171972	1.94 (0.75- 5.04)	0.844218	0.704763	0.230966	2.33 (0.58- 9.26)	0.166205	0.944253	0.863216	1.18 (0.19- 7.52)	10.8618	12	0.540794	11.2397	13	0.590746	0.0316054	0.0514172	0.55024
412	8G5WdT	IvpzSg	EOMG	X-13477	8	-2.41482	1.76897	0.172222	0.09 (0.00- 2.86)	-1.52688	2.41606	0.527407	0.22 (0.00- 24.74)	-5.40046	4.72051	0.296187	0.00 (0.00- 47.08)	4.11982	6	0.660465	4.58521	7	0.710433	0.0617293	0.0904863	0.520568
333	Tp0lfZ	O8TnC4	EOMG	piperine	9	-0.767147	0.565158	0.174654	0.46 (0.15-1.41)	-1.00815	0.767985	0.189278	0.36 (0.08-1.64)	-0.273096	1.17866	0.823397	0.76 (0.08-7.67)	5.08356	7	0.649767	5.31171	8	0.7238	-0.030807	0.0644963	0.64745
286	ZbGdgM	LfQeCn	EOMG	X-12056	14	0.605777	0.44754	0.175873	1.83 (0.76- 4.41)	0.508635	0.631384	0.420481	1.66 (0.48- 5.73)	0.732119	0.840454	0.400792	2.08 (0.40-10.80)	11.3264	12	0.501171	11.358	13	0.580857	-0.00868888	0.048924	0.862
436	fshbCa	wtfmas	EOMG	3-(3-hydroxyphenyl)propionate	11	0.45177	0.337448	0.180641	1.57 (0.81- 3.04)	0.285349	0.475608	0.548528	1.33 (0.52- 3.38)	-0.932641	0.911659	0.333011	0.39 (0.07- 2.35)	5.5763	9	0.78146	8.24844	10	0.604584	0.116515	0.0712774	0.13655
270	jEGYK2	d1rz49	EOMG	X-11852	9	-0.462921	0.349748	0.185641	0.63 (0.32-1.25)	-0.277772	0.45745	0.543706	0.76 (0.31-1.86)	-0.821689	0.615612	0.223734	0.44 (0.13-1.47)	2.28417	7	0.942455	2.78568	8	0.947079	0.0441129	0.0622912	0.501732
262	I5xfV6	EQGqPl	EOMG	X-11820	12	-0.982006	0.747745	0.189085	0.37 (0.09- 1.62)	-0.994594	1.06885	0.352098	0.37 (0.05- 3.01)	-1.10503	1.55658	0.493985	0.33 (0.02- 7.00)	8.70437	10	0.560371	8.71249	11	0.648411	0.0048484	0.0538056	0.929979
266	2K3IXT	MREpeI	EOMG	X-11845	20	-0.326908	0.254052	0.198173	0.72 (0.44-1.19)	-0.336406	0.34869	0.334659	0.71 (0.36-1.41)	-0.292711	0.521487	0.581514	0.75 (0.27-2.07)	15.6027	18	0.620255	15.6083	19	0.68323	-0.00323191	0.043041	0.940972
186	rpCUKJ	KvnpUI	EOMG	dodecanedioate	7	-1.29349	1.01135	0.200906	0.27 (0.04- 1.99)	-1.0724	1.33251	0.42094	0.34 (0.03- 4.66)	-2.13164	3.83881	0.602625	0.12 (0.00-219.74)	0.8439	5	0.974149	0.895126	6	0.989277	0.0284369	0.125643	0.829905
334	2zPzf1	RANLJV	EOMG	octanoylcarnitine	16	-0.937683	0.746536	0.209099	0.39 (0.09- 1.69)	0.531219	1.00943	0.598712	1.70 (0.24- 12.30)	-1.51123	1.36222	0.285955	0.22 (0.02- 3.19)	16.4345	14	0.287563	16.7388	15	0.33472	0.019889	0.0390694	0.618632
151	JaaKZq	eCl6CI	EOMG	X-09706	21	1.38623	1.10472	0.209546	4.00 (0.46- 34.87)	0.316738	1.61072	0.844107	1.37 (0.06- 32.26)	0.721511	2.62916	0.786718	2.06 (0.01-355.90)	15.1427	19	0.713483	15.2204	20	0.763663	0.0136631	0.0490397	0.783552
92	YCrtlb	qOKqZf	EOMG	aspartate	4	2.01991	1.61622	0.211383	7.54 (0.32- 179.06)	1.58571	2.3292	0.496001	4.88 (0.05- 469.16)	-1.40471	4.29125	0.774495	0.25 (0.00-1103.39)	0.774322	2	0.678982	1.51648	3	0.678473	0.110871	0.128698	0.479763
42	HTztGo	kfAkPW	EOMG	citrate	37	1.62344	1.30893	0.214871	5.07 (0.39- 65.95)	0.338378	1.91435	0.859698	1.40 (0.03- 59.77)	-2.28395	3.40638	0.506945	0.10 (0.00- 80.85)	24.6808	35	0.903035	26.2245	36	0.884188	0.0461663	0.0371569	0.222324
232	eyipY7	B5nYpq	EOMG	X-11452	4	1.28649	1.05936	0.224595	3.62 (0.45- 28.87)	1.03886	1.36415	0.446332	2.83 (0.19- 40.96)	-0.862272	3.19042	0.812288	0.42 (0.00-219.41)	1.69188	2	0.429154	2.2017	3	0.531614	0.0889458	0.124571	0.5493
39	CWBaAR	N67Zs1	EOMG	salicylate	17	-0.117101	0.096807	0.226421	0.89 (0.74-1.08)	-0.13486	0.133821	0.313569	0.87 (0.67-1.14)	-0.0850015	0.128415	0.518059	0.92 (0.71-1.18)	9.87704	15	0.827402	10.0218	16	0.865489	-0.0135357	0.0355788	0.708949
48	iYDXnn	WZmkxA	EOMG	arginine	21	-1.68063	1.39233	0.227407	0.19 (0.01- 2.85)	0.0900676	2.01082	0.964273	1.09 (0.02- 56.33)	-2.79291	4.70369	0.55967	0.06 (0.00- 617.90)	23.0234	19	0.236311	23.0981	20	0.284005	0.0162695	0.0655631	0.80668
211	ns3ySZ	fzs9Ql	EOMG	1-linoleoylglycerophosphoethanolamine*	12	1.44032	1.19755	0.229083	4.22 (0.40- 44.15)	0.85609	1.51735	0.572617	2.35 (0.12- 46.07)	-2.64314	2.92038	0.386717	0.07 (0.00- 21.78)	10.8746	10	0.36737	13.377	11	0.269399	0.107384	0.0707896	0.160235
365	blPQJl	TmVFCB	EOMG	X-12726	19	0.50602	0.421355	0.229776	1.66 (0.73- 3.79)	0.594477	0.564979	0.292702	1.81 (0.60- 5.48)	0.168094	0.51555	0.748368	1.18 (0.43- 3.25)	13.8173	17	0.679988	15.1113	18	0.654312	0.0314983	0.0276902	0.271098
3	lgfWLd	j0QFjP	EOMG	histidine	7	-3.72436	3.12214	0.232914	0.02 (0.00- 10.97)	-2.99801	4.22736	0.478205	0.05 (0.00- 197.87)	-7.03479	4.54194	0.182101	0.00 (0.00- 6.47)	2.15202	5	0.827736	3.15914	6	0.788624	0.0577227	0.0575181	0.361657
435	pP8Ej2	bhIvPU	EOMG	1-palmitoylglycerophosphoethanolamine	24	1.11311	0.935508	0.234107	3.04 (0.49- 19.04)	1.11784	1.29559	0.388246	3.06 (0.24- 38.75)	0.780265	1.76942	0.663537	2.18 (0.07- 69.99)	16.3651	22	0.79736	16.4142	23	0.83697	0.0073139	0.0330025	0.826657
310	U1l19G	9geK41	EOMG	X-12217	9	1.98562	1.68237	0.237899	7.28 (0.27-196.97)	1.34629	1.18709	0.25675	3.84 (0.38- 39.37)	-0.261755	2.99227	0.932742	0.77 (0.00-271.26)	26.7624	7	0.000367734	29.9473	8	0.00021596	0.112909	0.123707	0.391744
14	jaltTK	qVQLaG	EOMG	mannose	17	-2.04741	1.75431	0.24318	0.13 (0.00- 4.02)	-2.08422	1.92764	0.279595	0.12 (0.00- 5.44)	-2.85195	4.038	0.490841	0.06 (0.00-157.99)	26.9949	15	0.0287778	27.0843	16	0.0405557	0.0168012	0.0753916	0.826656
259	sEus2t	nfazHA	EOMG	X-11799	7	0.544359	0.467958	0.244722	1.72 (0.69- 4.31)	0.813421	0.537165	0.129953	2.26 (0.79- 6.46)	1.26762	0.943755	0.236961	3.55 (0.56-22.59)	2.69996	5	0.746125	3.47874	6	0.746796	-0.0603624	0.0684004	0.417915
420	Lqg5xO	TJe33I	EOMG	hydroquinone sulfate	15	0.343183	0.295219	0.245045	1.41 (0.79-2.51)	0.0442366	0.424582	0.91702	1.05 (0.45-2.40)	0.203898	0.529857	0.706595	1.23 (0.43-3.46)	8.97899	13	0.774528	9.0792	14	0.825944	0.0150772	0.0476281	0.756602
69	BsTonS	GQ7JDH	EOMG	undecanoate (11:0)	24	2.26531	1.95294	0.24607	9.63 (0.21- 442.77)	1.15528	2.83743	0.683892	3.17 (0.01- 826.05)	9.10868	3.80055	0.0254775	9033.32 (5.26-15521632.71)	23.6662	22	0.364968	28.2054	23	0.208115	-0.096435	0.0469459	0.0520295
87	T22fRD	rjMEKT	EOMG	3-phenylpropionate (hydrocinnamate)	13	-0.917387	0.792467	0.247013	0.40 (0.08- 1.89)	-0.63384	1.11715	0.570463	0.53 (0.06- 4.74)	-0.556135	1.58528	0.732356	0.57 (0.03-12.82)	5.96173	11	0.875906	6.03095	12	0.914514	-0.0134837	0.0512469	0.797327
406	KueStI	X5zbzO	EOMG	cysteine-glutathione disulfide	8	1.08523	0.940716	0.248655	2.96 (0.47- 18.71)	2.01996	1.07442	0.0601001	7.54 (0.92- 61.92)	5.16249	4.66704	0.311026	174.60 (0.02-1639488.48)	9.38066	6	0.153275	10.626	7	0.155784	-0.154831	0.17348	0.406494
163	KBaqd8	8iN6Ov	EOMG	creatine	8	1.11794	0.971211	0.2497	3.06 (0.46-20.52)	0.541531	1.20659	0.653568	1.72 (0.16-18.29)	-0.664986	2.17675	0.770311	0.51 (0.01-36.65)	1.54797	6	0.956245	2.3856	7	0.935462	0.0645208	0.0704973	0.395366
172	PFXYsi	ztf2YT	EOMG	pyridoxate	10	1.04401	0.908089	0.250276	2.84 (0.48- 16.84)	2.14955	1.21145	0.0760031	8.58 (0.80- 92.20)	2.76592	1.44488	0.0919201	15.89 (0.94-269.85)	6.78594	8	0.559895	9.11436	9	0.426786	-0.0796094	0.0521715	0.165544
60	bWP0U3	wf5MwK	EOMG	gamma-glutamylglutamine	20	1.77678	1.55804	0.254122	5.91 (0.28- 125.28)	1.66644	1.99003	0.402369	5.29 (0.11- 261.62)	2.47094	3.47222	0.485814	11.83 (0.01-10683.83)	22.7407	18	0.200754	22.8047	19	0.246052	-0.0120197	0.0533731	0.824359
229	LyJiq1	6J9hJD	EOMG	X-11442	15	-0.687304	0.605554	0.256375	0.50 (0.15-1.65)	-1.48576	0.667326	0.0259843	0.23 (0.06-0.84)	-1.39787	0.943316	0.162207	0.25 (0.04-1.57)	17.4536	13	0.17939	18.7515	14	0.174665	0.0405	0.0411912	0.343444
267	KZLGcw	wRzolm	EOMG	X-11847	11	-0.529035	0.468775	0.259089	0.59 (0.24-1.48)	-0.988243	0.619292	0.110542	0.37 (0.11-1.25)	-0.273052	1.17155	0.820922	0.76 (0.08-7.56)	11.0459	9	0.272576	11.1171	10	0.34847	-0.0191236	0.0794113	0.815094
423	bi6Ubr	7AwEOr	EOMG	X-13553	8	-1.38378	1.23188	0.261308	0.25 (0.02- 2.80)	-0.823516	1.56685	0.599176	0.44 (0.02- 9.46)	-0.518343	1.79921	0.782967	0.60 (0.02-20.25)	1.30944	6	0.971135	1.74499	7	0.972599	-0.0350079	0.0530455	0.533779
150	2sXQeK	Rz3T3s	EOMG	cholate	9	-0.563047	0.503486	0.26344	0.57 (0.21-1.53)	-0.39316	0.600557	0.512688	0.67 (0.21-2.19)	-2.04157	1.34644	0.173232	0.13 (0.01-1.82)	8.98867	7	0.253471	10.7752	8	0.214763	0.103309	0.0875844	0.276716
308	n55clr	zeTVgA	EOMG	X-12212	11	-0.683955	0.614971	0.266063	0.50 (0.15-1.68)	-0.593754	0.801034	0.458551	0.55 (0.11-2.65)	0.0810953	1.06573	0.941009	1.08 (0.13-8.76)	10.5046	9	0.311201	11.4165	10	0.326003	-0.0464967	0.052603	0.399737
428	gERLTT	vt7you	EOMG	X-13658	18	-0.123712	0.111248	0.266125	0.88 (0.71-1.10)	-0.102471	0.149214	0.492248	0.90 (0.67-1.21)	-0.134485	0.164005	0.424258	0.87 (0.63-1.21)	11.7411	16	0.761602	11.7491	17	0.815087	0.00362599	0.0405561	0.929868
44	6I88Bs	VKAcVq	EOMG	guanosine	12	0.668019	0.60413	0.268833	1.95 (0.60- 6.37)	0.973812	0.814836	0.232047	2.65 (0.54-13.08)	-0.361179	1.8327	0.847717	0.70 (0.02-25.30)	6.69871	10	0.75355	7.05252	11	0.794815	0.0560899	0.0942971	0.565179
179	o7KLl2	WIytEE	EOMG	glutamate	3	-2.80241	2.5401	0.269912	6.000000e-02 (0.00-8.81000e+00)	-4.42221	3.10401	0.15425	1.000000e-02 (0.00-5.27000e+00)	26.6786	35.2149	0.587252	3.857869e+11 (0.00-3.64657e+41)	1.03262	1	0.309545	1.76024	2	0.414732	-0.51905	0.618336	0.555432
228	V2O4rs	ddLrur	EOMG	X-11441	11	-0.69472	0.63661	0.275149	0.50 (0.14- 1.74)	-1.66607	0.677	0.0138565	0.19 (0.05- 0.71)	-2.51518	0.929944	0.0242082	0.08 (0.01- 0.50)	5.0957	9	0.825887	11.546	10	0.31659	0.105157	0.0414046	0.0317242
236	y7x0cd	n3Bd7N	EOMG	X-11483	9	0.438979	0.40441	0.277708	1.55 (0.70-3.43)	0.313834	0.517001	0.543832	1.37 (0.50-3.77)	0.145197	0.539863	0.795721	1.16 (0.40-3.33)	1.20534	7	0.990803	1.88012	8	0.984469	0.0366936	0.0446692	0.438467
13	k2glJv	vVyzII	EOMG	fructose	3	2.39325	2.21455	0.279832	10.95 (0.14- 840.31)	1.93483	2.62644	0.46132	6.92 (0.04- 1191.14)	3.72211	7.74742	0.714877	41.35 (0.00-162641222.04)	0.0859625	1	0.769374	0.118	2	0.942707	-0.0347027	0.193881	0.887245
322	jgfIyU	bNvvrd	EOMG	X-12405	8	-1.03955	0.962487	0.280114	0.35 (0.05- 2.33)	-1.17733	1.25393	0.347773	0.31 (0.03- 3.60)	1.19583	3.14785	0.717112	3.31 (0.01-1580.68)	4.7502	6	0.576228	5.30649	7	0.622616	-0.0755567	0.101303	0.483944
72	BWJVwb	LTsU0N	EOMG	X-02973	24	-1.98497	1.85118	0.283597	0.14 (0.00- 5.17)	-3.87315	2.65849	0.145144	0.02 (0.00- 3.81)	-5.28528	4.10857	0.211676	0.01 (0.00- 15.92)	17.2606	22	0.74882	18.0702	23	0.753673	0.0396001	0.0440108	0.377981
383	dCFJvz	cwwnyP	EOMG	X-12771	15	0.760937	0.711546	0.284883	2.14 (0.53- 8.63)	-0.0912428	0.973053	0.925292	0.91 (0.14- 6.15)	2.07809	1.8722	0.287122	7.99 (0.20-313.44)	15.8902	13	0.255109	16.6011	14	0.278061	-0.0490605	0.064334	0.459322
477	UYOaXK	NCIXF4	EOMG	chiro-inositol	13	0.317303	0.296987	0.285336	1.37 (0.77-2.46)	0.252587	0.353135	0.474442	1.29 (0.64-2.57)	-0.212505	0.75174	0.782667	0.81 (0.19-3.53)	18.668	11	0.0673193	19.6734	12	0.0735215	0.0623302	0.0809808	0.457693
173	3o35Pz	ocaycu	EOMG	androsterone sulfate	18	-0.386283	0.363974	0.288557	0.68 (0.33- 1.39)	-0.529315	0.422543	0.210319	0.59 (0.26- 1.35)	-0.827104	0.560488	0.159437	0.44 (0.15- 1.31)	19.1885	16	0.259012	20.4676	17	0.251012	0.0406059	0.0393175	0.317071
411	Hke8zt	FSOuM1	EOMG	X-13435	20	-0.954385	0.900864	0.289413	0.39 (0.07-2.25)	-0.925251	1.24515	0.45743	0.40 (0.03-4.55)	-1.39577	1.69646	0.421415	0.25 (0.01-6.88)	16.3759	18	0.566333	16.4702	19	0.625715	0.0108667	0.0353909	0.76233
317	DwVt5Q	WFM5wT	EOMG	X-12329	27	0.109179	0.103297	0.29054	1.12 (0.91-1.37)	0.0787555	0.133277	0.554578	1.08 (0.83-1.40)	0.0634874	0.137079	0.647268	1.07 (0.81-1.39)	34.901	25	0.0900105	35.2741	26	0.105849	0.0182587	0.0353176	0.609709
284	P8ev4P	fMvf6g	EOMG	X-12039	15	-0.477912	0.452797	0.291211	0.62 (0.26-1.51)	-0.813775	0.624432	0.192499	0.44 (0.13-1.51)	-1.06963	0.8641	0.237662	0.34 (0.06-1.87)	11.3666	13	0.580135	12.013	14	0.605257	0.0437849	0.054459	0.435854
81	useTHr	fB4gth	EOMG	carnitine	140	-1.32992	1.26168	0.291843	0.26 (0.02- 3.14)	-2.64185	2.51189	0.29292	0.07 (0.00- 9.79)	-2.84874	3.33651	0.39469	0.06 (0.00-40.08)	144.357	138	0.338376	144.61	139	0.354983	0.0086252	0.0175326	0.623536
20	nmDqkO	ZGQ6SG	EOMG	deoxycholate	16	-0.558365	0.532232	0.294132	0.57 (0.20-1.62)	-1.45419	0.675606	0.0313637	0.23 (0.06-0.88)	-1.29501	1.29762	0.335222	0.27 (0.02-3.48)	16.1543	14	0.30404	16.6053	15	0.343003	0.0407603	0.0652021	0.541936
268	egXFFR	7zxGhV	EOMG	X-11849	12	-0.370822	0.354467	0.295495	0.69 (0.34-1.38)	-0.155118	0.46958	0.741148	0.86 (0.34-2.15)	0.196179	0.813667	0.814345	1.22 (0.25-6.00)	11.1719	10	0.34428	11.8474	11	0.37522	-0.0471195	0.0605981	0.454822
115	eiOgVm	UqTv0k	EOMG	glycodeoxycholate	7	0.483132	0.465533	0.299362	1.62 (0.65- 4.04)	0.485886	0.521123	0.351138	1.63 (0.59- 4.51)	1.97226	1.76644	0.314963	7.19 (0.23-229.17)	7.70535	5	0.173239	8.88586	6	0.1801	-0.145252	0.165958	0.421495
282	nPn6hQ	7lwx3l	EOMG	salicyluric glucuronide*	12	0.179533	0.173594	0.301038	1.20 (0.85-1.68)	0.101646	0.236521	0.667373	1.11 (0.70-1.76)	0.112922	0.317767	0.729702	1.12 (0.60-2.09)	5.42974	10	0.860687	5.49238	11	0.905001	0.0176546	0.0705425	0.807447
422	QRPYqg	8BfxXb	EOMG	X-13549	18	-2.49231	2.42012	0.303091	0.08 (0.00- 9.50)	-2.95773	3.07128	0.335534	0.05 (0.00- 21.37)	-14.5501	6.34815	0.0358028	0.00 (0.00- 0.12)	17.4223	16	0.358791	21.901	17	0.188558	0.130087	0.0641433	0.0595423
300	jQFVdX	KTnStB	EOMG	X-12094	7	-1.36947	1.33015	0.303217	0.25 (0.02- 3.45)	-0.67529	1.57295	0.667694	0.51 (0.02- 11.11)	-0.292885	4.05232	0.945184	0.75 (0.00-2099.96)	3.42149	5	0.635299	3.5006	6	0.74389	-0.0283792	0.100902	0.789784
7	Qk2ZiH	XMr7bR	EOMG	creatinine	24	2.22515	2.16196	0.303373	9.25 (0.13- 640.71)	0.452008	3.2721	0.89013	1.57 (0.00- 958.46)	1.09716	5.18498	0.834364	3.00 (0.00-77630.88)	18.5941	22	0.670239	18.6514	23	0.721261	0.0111344	0.04652	0.813052
126	BcgqqX	n2B4u5	EOMG	X-06351	6	-1.60279	1.5801	0.310409	0.20 (0.01- 4.46)	-1.51377	1.40441	0.281092	0.22 (0.01- 3.45)	-1.46345	2.70164	0.616795	0.23 (0.00-46.14)	9.08511	4	0.0590069	9.09566	5	0.105309	-0.00582393	0.085466	0.948942
356	3mqtHQ	XeBC35	EOMG	X-12644	21	-1.1575	1.14185	0.310724	0.31 (0.03- 2.95)	-1.79661	1.54504	0.244901	0.17 (0.01- 3.43)	-5.69791	2.56831	0.0388967	0.00 (0.00- 0.51)	21.8425	19	0.292166	26.1897	20	0.159636	0.0975457	0.0501619	0.0667754
325	dnlSoe	fq9V6O	EOMG	1-eicosadienoylglycerophosphocholine*	12	-0.861708	0.851447	0.311514	0.42 (0.08- 2.24)	-0.0447869	1.17543	0.969606	0.96 (0.10- 9.57)	1.35293	1.42408	0.364491	3.87 (0.24-63.06)	7.2309	10	0.703482	10.9948	11	0.443696	-0.0910697	0.046941	0.0810693
218	6T7PMD	NgYpeE	EOMG	X-11381	15	-1.58859	1.58028	0.314772	0.20 (0.01- 4.52)	-1.70271	2.25747	0.450697	0.18 (0.00- 15.21)	3.96682	4.36661	0.380177	52.82 (0.01-275234.61)	10.7409	13	0.632516	12.6034	14	0.55796	-0.0986696	0.0722983	0.195486
12	7yS66r	1QX34p	EOMG	arabinose	5	-0.680218	0.697038	0.329129	0.51 (0.13- 1.99)	-0.305537	0.72247	0.672364	0.74 (0.18- 3.04)	0.70024	1.02736	0.544399	2.01 (0.27-15.09)	2.0601	3	0.560027	4.93889	4	0.293626	-0.126278	0.0744256	0.188321
277	V9SsVK	VhGkiB	EOMG	X-12007	19	-0.255338	0.261773	0.329354	0.77 (0.46-1.29)	0.102725	0.382501	0.788267	1.11 (0.52-2.35)	-0.0714601	0.493864	0.886653	0.93 (0.35-2.45)	17.982	17	0.389975	18.1898	18	0.443219	-0.0195464	0.0441085	0.663249
320	AoV0Qn	oBsWmS	EOMG	1-eicosatrienoylglycerophosphocholine*	18	0.86269	0.884504	0.329393	2.37 (0.42- 13.41)	0.693236	1.24662	0.578148	2.00 (0.17- 23.03)	1.15558	2.35864	0.63083	3.18 (0.03-323.28)	15.3929	16	0.49607	15.4109	17	0.565913	-0.00796166	0.0594364	0.895111
88	9LSaU4	hxrFwk	EOMG	hippurate	14	0.711604	0.731327	0.330538	2.04 (0.49- 8.54)	1.23654	0.958572	0.197058	3.44 (0.53- 22.54)	1.60958	1.69978	0.362351	5.00 (0.18-139.93)	14.6877	12	0.258959	15.112	13	0.300411	-0.0383332	0.0651065	0.566929
405	raYLOu	idUIo4	EOMG	N2,N2-dimethylguanosine	49	-0.948633	0.977171	0.331651	0.39 (0.06- 2.63)	-1.91407	1.79915	0.287386	0.15 (0.00- 5.01)	-1.72454	1.80211	0.343484	0.18 (0.01- 6.10)	46.3323	47	0.500113	46.5949	48	0.530512	0.0107083	0.0208971	0.610749
104	fEDC6x	9mMfy3	EOMG	2-hydroxyhippurate (salicylurate)	13	-0.159936	0.165262	0.333158	0.85 (0.62-1.18)	-0.333892	0.231479	0.149181	0.72 (0.45-1.13)	-0.291141	0.331469	0.398541	0.75 (0.39-1.43)	12.1704	11	0.350972	12.4066	12	0.413604	0.0316396	0.0684806	0.653069
361	tMvgEw	eB11lQ	EOMG	X-12704	9	-0.640968	0.663518	0.334037	0.53 (0.14- 1.93)	-0.877184	0.811242	0.27957	0.42 (0.08- 2.04)	-1.39452	2.0261	0.513432	0.25 (0.00-13.15)	10.7162	7	0.151488	10.9568	8	0.204161	0.0434383	0.10957	0.703585
337	N7iuQY	RJmf1a	EOMG	decanoylcarnitine	14	-0.76159	0.789263	0.334575	0.47 (0.10- 2.19)	0.196235	1.03391	0.849467	1.22 (0.16- 9.23)	-1.5239	1.4668	0.319321	0.22 (0.01- 3.86)	16.8968	12	0.153522	17.4431	13	0.179833	0.0327753	0.0526191	0.54502
238	wMlCrB	EAjSZN	EOMG	X-11491	13	-0.690601	0.716525	0.335136	0.50 (0.12- 2.04)	-0.334387	0.826782	0.685886	0.72 (0.14- 3.62)	-1.90324	1.54948	0.244962	0.15 (0.01- 3.11)	18.3862	11	0.0730419	19.6949	12	0.0730811	0.0596983	0.067465	0.395153
432	mfSDtA	gCJEaX	EOMG	X-13741	12	-0.630397	0.656484	0.336924	0.53 (0.15- 1.93)	-0.701839	0.822965	0.39376	0.50 (0.10- 2.49)	-0.580674	2.77842	0.838648	0.56 (0.00-129.67)	14.2665	10	0.161178	14.267	11	0.218569	-0.0022826	0.123571	0.985626
159	LtaoXo	vmRWh3	EOMG	hyodeoxycholate	16	-0.463889	0.483824	0.337661	0.63 (0.24-1.62)	-0.690556	0.558339	0.216159	0.50 (0.17-1.50)	-1.3131	0.840653	0.140603	0.27 (0.05-1.40)	20.0771	14	0.127731	22.2308	15	0.101893	0.0659803	0.0538398	0.240607
452	67x2wY	TN7Wwa	EOMG	X-14205--alpha-glutamyltyrosine	15	0.701789	0.740171	0.343056	2.02 (0.47- 8.61)	0.880931	0.934612	0.345904	2.41 (0.39- 15.07)	-1.89118	2.36273	0.437851	0.15 (0.00- 15.48)	17.6047	13	0.173114	19.4086	14	0.149916	0.105927	0.0917788	0.269212
371	zrj3gg	2UzT24	EOMG	3-(cystein-S-yl)acetaminophen*	52	-0.0658826	0.0695353	0.3434	0.94 (0.82-1.07)	-0.0948273	0.103649	0.360248	0.91 (0.74-1.11)	-0.492126	0.238702	0.0444559	0.61 (0.38-0.98)	48.2499	50	0.543864	51.7296	51	0.445162	0.0810275	0.0434368	0.0679968
281	s31Yzk	Io5wrs	EOMG	X-12029	37	1.04239	1.1103	0.347814	2.84 (0.32- 24.99)	-0.188974	1.84554	0.918443	0.83 (0.02- 30.82)	-0.359966	1.85405	0.84718	0.70 (0.02- 26.42)	24.8571	35	0.898393	25.7491	36	0.897228	0.0244207	0.0258572	0.351416
143	zYbEH7	1d6bN9	EOMG	homocitrulline	6	-1.37269	1.46476	0.348684	0.25 (0.01-4.47)	-2.67063	1.85291	0.149494	0.07 (0.00-2.61)	-5.84433	3.7122	0.190521	0.00 (0.00-4.19)	1.31611	4	0.858636	3.03469	5	0.694638	0.133521	0.101851	0.260072
166	IzGmPx	k39CMi	EOMG	threonate	16	-0.753075	0.80378	0.348801	0.47 (0.10- 2.28)	-0.406854	1.12477	0.717559	0.67 (0.07- 6.04)	-0.275492	1.29384	0.834455	0.76 (0.06- 9.59)	9.61689	14	0.789623	9.83877	15	0.829757	-0.0195756	0.0415582	0.644866
136	gJI6Lq	NfUsMB	EOMG	1-oleoylglycerol (1-monoolein)	15	0.664466	0.711949	0.350662	1.94 (0.48- 7.85)	0.654978	0.933065	0.482701	1.93 (0.31- 11.99)	0.0405004	2.74381	0.988447	1.04 (0.00-225.51)	5.45534	13	0.963756	5.51078	14	0.977359	0.0211203	0.0896931	0.81751
57	c8MRY7	ImWLuA	EOMG	citrulline	36	1.37656	1.47763	0.351544	3.96 (0.22- 71.72)	0.672959	2.1543	0.754752	1.96 (0.03- 133.67)	4.05134	3.60174	0.268541	57.47 (0.05-66886.48)	41.9254	34	0.164861	42.7447	35	0.172721	-0.0313201	0.0384241	0.420679
398	qdizBC	cn7aL6	EOMG	isovalerate	4	-2.38473	2.56564	0.352636	0.09 (0.00-1.407000e+01)	-1.054	2.97853	0.723438	0.35 (0.00-1.195700e+02)	-123.862	85.5994	0.28484	0.00 (0.00-1.178436e+19)	1.51123	2	0.469723	3.5267	3	0.317316	2.03486	1.43333	0.291532
468	gTqON7	8eVYqo	EOMG	leucylleucine	8	-1.00303	1.08583	0.35562	0.37 (0.04- 3.08)	-1.42168	1.53288	0.353691	0.24 (0.01- 4.87)	-4.23614	3.51713	0.273774	0.01 (0.00-14.26)	6.42874	6	0.376913	7.43051	7	0.385471	0.100761	0.104207	0.370919
41	9qJon7	GF82Pl	EOMG	alpha-tocopherol	11	1.64432	1.78645	0.357342	5.18 (0.16- 171.70)	2.86422	1.811	0.113749	17.54 (0.50- 610.19)	-5.50036	3.45297	0.145638	0.00 (0.00- 3.55)	13.2675	9	0.150873	21.0361	10	0.0208434	0.217399	0.0947017	0.0473378
201	YdP3eJ	psdNew	EOMG	X-06126	14	-0.638844	0.69427	0.357486	0.53 (0.14- 2.06)	-1.55569	0.971951	0.109469	0.21 (0.03- 1.42)	-0.759205	2.53717	0.769882	0.47 (0.00-67.60)	12.5504	12	0.402551	12.5529	13	0.482908	0.00449052	0.0908767	0.961403
133	j39nGI	fS61QI	EOMG	1,6-anhydroglucose	15	0.39028	0.426731	0.360411	1.48 (0.64- 3.41)	0.487931	0.573886	0.395201	1.63 (0.53- 5.02)	0.84477	0.827123	0.325727	2.33 (0.46-11.77)	9.53154	13	0.731719	9.94299	14	0.76634	-0.0314915	0.0490949	0.532382
23	wPibj2	YO183N	EOMG	isoleucine	18	-2.13606	2.35025	0.363422	0.12 (0.00- 11.83)	-1.63101	3.26302	0.617183	0.20 (0.00- 117.27)	0.687746	5.86873	0.908169	1.99 (0.00-196902.18)	7.57342	16	0.960564	7.84916	17	0.969666	-0.0322916	0.0614953	0.60671
40	AxQ207	hioQ3P	EOMG	4-acetamidobutanoate	32	-1.22612	1.3492	0.36347	0.29 (0.02- 4.13)	-4.02766	2.08092	0.0529264	0.02 (0.00- 1.05)	-5.85835	3.21379	0.078302	0.00 (0.00- 1.55)	20.6317	30	0.89905	23.1537	31	0.843501	0.0564275	0.0355317	0.122752
360	fyi5nL	Wv6hzB	EOMG	X-12696	20	-1.16674	1.28593	0.364241	0.31 (0.03- 3.87)	-1.21673	1.83377	0.507004	0.30 (0.01- 10.78)	2.21364	3.34068	0.515962	9.15 (0.01-6382.94)	15.7595	18	0.609329	16.9615	19	0.592477	-0.0577833	0.0527044	0.287371
297	Af09iR	BDDXPH	EOMG	lathosterol	17	-0.540392	0.598043	0.366207	0.58 (0.18-1.88)	-0.664405	0.890343	0.455526	0.51 (0.09-2.95)	-0.460087	1.05863	0.670037	0.63 (0.08-5.03)	14.6291	15	0.478447	14.6376	16	0.551326	-0.00426013	0.0463397	0.927968
447	H2D9OS	L0KsaB	EOMG	4-acetaminophen sulfate	24	-0.0420731	0.0465615	0.366207	0.96 (0.88-1.05)	-0.00814324	0.0652819	0.90073	0.99 (0.87-1.13)	-0.0296234	0.110947	0.791953	0.97 (0.78-1.21)	21.9529	22	0.462702	21.9682	23	0.522172	-0.00673026	0.0544403	0.902734
231	n4DrIH	VbwAzl	EOMG	X-11445--5-alpha-pregnan-3beta,20alpha-disulfate	14	0.425342	0.472907	0.36843	1.53 (0.61- 3.87)	0.634742	0.666544	0.340951	1.89 (0.51- 6.97)	-0.161257	1.70919	0.92639	0.85 (0.03-24.26)	13.9428	12	0.304376	14.0919	13	0.367405	0.0356812	0.0996085	0.726405
198	iJa3iq	mfG5Qu	EOMG	X-11204	35	1.54388	1.71931	0.369205	4.68 (0.16- 136.15)	2.22767	2.20452	0.312254	9.28 (0.12- 698.21)	-4.48659	6.33334	0.483666	0.01 (0.00- 2770.40)	41.1967	33	0.154729	42.4187	34	0.152335	0.0621198	0.062788	0.329688
471	SPwp9r	0HqqI2	EOMG	dimethylarginine (SDMA + ADMA)	31	1.54411	1.72492	0.370691	4.68 (0.16- 137.68)	3.0565	2.54021	0.228882	21.25 (0.15- 3088.09)	6.99799	4.94436	0.167617	1094.43 (0.07-17697480.39)	32.5732	29	0.295286	34.1265	30	0.275804	-0.0586444	0.0498689	0.24917
147	hIm2EL	M8qhVo	EOMG	X-08988	26	-0.947248	1.0642	0.373412	0.39 (0.05- 3.12)	0.215006	1.35764	0.874168	1.24 (0.09-17.74)	1.28748	1.4594	0.38642	3.62 (0.21-63.30)	28.7193	24	0.230874	33.9931	25	0.108056	-0.0598478	0.0285082	0.0464865
47	C7xvTw	zJPl6E	EOMG	ursodeoxycholate	10	-0.535165	0.610684	0.380847	0.59 (0.18-1.94)	-0.505881	0.769977	0.511176	0.60 (0.13-2.73)	-1.9343	1.24671	0.159376	0.14 (0.01-1.66)	8.9566	8	0.345971	10.7746	9	0.291475	0.0845558	0.0663546	0.238325
160	LnfT4q	4u4iuc	EOMG	3-indoxyl sulfate	5	3.13858	3.60257	0.383642	23.07 (0.02-2.689263e+04)	1.94008	1.58339	0.220474	6.96 (0.31-1.550100e+02)	-33.1471	29.2953	0.340124	0.00 (0.00-3.475663e+10)	24.4945	3	1.97e-05	37.1894	4	1.65e-07	1.22268	0.980554	0.300908
442	mm3dCB	O5i58s	EOMG	threitol	12	1.08603	1.2557	0.387102	2.96 (0.25- 34.72)	0.675949	1.43421	0.637424	1.97 (0.12- 32.69)	1.81087	2.98457	0.557544	6.12 (0.02-2123.06)	18.4746	10	0.047467	18.6096	11	0.0684708	-0.020788	0.0768795	0.792354
472	6RmFOG	oPjc9g	EOMG	taurolithocholate 3-sulfate	10	0.485644	0.561658	0.387225	1.63 (0.54- 4.89)	0.950394	0.753763	0.207357	2.59 (0.59-11.33)	0.222967	1.03926	0.835491	1.25 (0.16- 9.58)	9.34767	8	0.313821	9.45821	9	0.396096	0.0167015	0.0542988	0.766254
386	IGiEgj	GfKmmF	EOMG	X-12786	12	-0.722458	0.836612	0.387834	0.49 (0.09- 2.50)	-0.6678	1.05962	0.528547	0.51 (0.06- 4.09)	-1.26428	1.57157	0.43983	0.28 (0.01- 6.15)	3.77576	10	0.956896	3.94164	11	0.971593	0.0196017	0.0481292	0.692389
462	lmNbPr	3NgcjX	EOMG	X-14632	17	0.363891	0.421544	0.388009	1.44 (0.63- 3.29)	-0.342009	0.643839	0.595279	0.71 (0.20- 2.51)	0.114499	0.637267	0.859815	1.12 (0.32- 3.91)	7.93404	15	0.9264	8.20635	16	0.942484	0.0192129	0.0368186	0.609411
354	Vnzcw0	yN5Exd	EOMG	1-arachidonoylglycerophosphoinositol*	17	-0.801074	0.929328	0.388692	0.45 (0.07- 2.77)	-0.809335	1.35382	0.549964	0.45 (0.03- 6.32)	-0.270102	1.64146	0.871495	0.76 (0.03-19.05)	12.7038	15	0.625163	12.8578	16	0.683124	-0.0155195	0.0395475	0.700263
230	ZNFM9c	tUFKAk	EOMG	X-11444	10	-0.97795	1.13804	0.390158	0.38 (0.04- 3.50)	-1.75282	1.50319	0.243588	0.17 (0.01- 3.30)	-2.1943	2.38419	0.3843	0.11 (0.00-11.93)	7.55525	8	0.478073	7.89233	9	0.545033	0.035099	0.0604546	0.577505
443	4ltWrs	EpNMqp	EOMG	X-14056	9	1.27262	1.48112	0.390215	3.57 (0.20- 65.08)	2.11274	1.57526	0.179857	8.27 (0.38- 181.32)	3.87272	2.80203	0.20943	48.07 (0.20-11669.04)	11.0759	7	0.135344	12.9502	8	0.113576	-0.0875082	0.0804022	0.312474
128	VESYVm	MIgyZ8	EOMG	glucose	37	1.1836	1.37775	0.390296	3.27 (0.22- 48.62)	1.14282	2.18407	0.600799	3.14 (0.04- 226.69)	-1.51782	2.61314	0.565068	0.22 (0.00- 36.74)	34.5545	35	0.489471	36.0341	36	0.467052	0.035601	0.0292676	0.231973
482	dZZETg	Db8Vnu	EOMG	ergothioneine	3	0.561295	0.65746	0.393253	1.75 (0.48- 6.36)	0.560973	0.759252	0.459998	1.75 (0.40- 7.76)	0.385763	2.53759	0.903957	1.47 (0.01-212.61)	0.0239962	1	0.876894	0.0291254	2	0.985543	0.0285899	0.3992	0.954484
430	oMsuAh	soTZEK	EOMG	2-tetradecenoyl carnitine	19	-0.579205	0.679428	0.393943	0.56 (0.15-2.12)	-0.626727	0.928577	0.499718	0.53 (0.09-3.30)	-1.16346	1.42651	0.426011	0.31 (0.02-5.12)	20.1168	17	0.268301	20.377	18	0.312002	0.0234961	0.0501069	0.645084
132	SqmGgR	gN9opt	EOMG	3-methyl-2-oxobutyrate	17	1.5098	1.77706	0.395545	4.53 (0.14- 147.35)	1.49618	2.24857	0.5058	4.46 (0.05- 366.28)	3.14594	6.26895	0.623073	23.24 (0.00-5040832.68)	2.39572	15	0.999903	2.46979	16	0.999955	-0.0228508	0.0839621	0.789213
227	gx8coi	fw5OOc	EOMG	X-11440	18	0.367362	0.435677	0.399118	1.44 (0.61- 3.39)	0.414947	0.580271	0.474552	1.51 (0.49- 4.72)	0.122907	0.691779	0.861213	1.13 (0.29- 4.39)	17.8648	16	0.331873	18.1035	17	0.38234	0.0159404	0.0344765	0.650052
16	OdA5EH	6q51Vy	EOMG	uridine	20	-1.64489	1.9581	0.400884	0.19 (0.00- 8.96)	-1.76386	2.83056	0.533186	0.17 (0.00- 43.99)	4.53983	5.41823	0.413086	93.68 (0.00-3834578.30)	16.9216	18	0.528501	18.4203	19	0.494548	-0.0754459	0.0616285	0.236657
114	3diiM1	pYMUnj	EOMG	glycocholate	9	-0.404031	0.488582	0.408267	0.67 (0.26-1.74)	-0.299162	0.657676	0.649197	0.74 (0.20-2.69)	-0.799515	0.695456	0.288055	0.45 (0.12-1.76)	6.08401	7	0.529975	6.72254	8	0.566842	0.0376404	0.0471043	0.450499
52	KxJfSc	Y1MurD	EOMG	valine	5	-2.31342	2.79901	0.408514	0.10 (0.00- 23.87)	-2.77358	3.40362	0.415134	0.06 (0.00- 49.28)	-3.64973	3.69302	0.395878	0.03 (0.00- 36.18)	1.23431	3	0.744787	1.54199	4	0.819179	0.0314706	0.0567358	0.617782
144	oNlTpn	6ZByUG	EOMG	aspartylphenylalanine	6	0.916329	1.10971	0.408953	2.50 (0.28- 22.01)	1.63059	1.17763	0.166163	5.11 (0.51- 51.35)	4.69701	2.17176	0.0965891	109.62 (1.55-7736.07)	3.03161	4	0.55255	6.78423	5	0.237188	-0.161557	0.0833984	0.124783
43	gOHTVB	o2Mm9n	EOMG	glycerate	15	-1.84514	2.24313	0.410751	0.16 (0.00- 12.83)	-1.82107	2.69688	0.499516	0.16 (0.00- 31.97)	-3.65698	8.07627	0.658154	0.03 (0.00-193401.01)	24.3602	13	0.0279742	24.463	14	0.0402542	0.0271865	0.116063	0.818448
291	pH9PZM	neubR4	EOMG	isobutyrylcarnitine	10	-0.685529	0.833498	0.410808	0.50 (0.10- 2.58)	-1.21249	1.04733	0.246987	0.30 (0.04- 2.32)	-1.57365	1.67147	0.374019	0.21 (0.01- 5.49)	3.17224	8	0.923088	3.54799	9	0.938572	0.0319917	0.0521896	0.556904
359	NW6xVQ	no9UPX	EOMG	X-12680	13	0.715721	0.871247	0.411367	2.05 (0.37- 11.28)	0.778833	1.27753	0.542099	2.18 (0.18- 26.65)	2.20362	2.20022	0.338086	9.06 (0.12-675.91)	8.9331	11	0.628068	9.47545	12	0.661873	-0.0492082	0.0668182	0.47687
347	ZwoL8d	0wgHmf	EOMG	linolenate [alpha or gamma; (18:3n3 or 6)]	5	1.43713	1.76405	0.415259	4.21 (0.13- 133.58)	2.76912	1.89323	0.143564	15.94 (0.39- 651.87)	5.28642	3.19291	0.196363	197.63 (0.38-103210.28)	3.59225	3	0.308993	5.90524	4	0.206338	-0.127747	0.0919152	0.258755
187	qyOVwu	qmFJhY	EOMG	gamma-glutamylvaline	14	-1.33033	1.63871	0.416898	0.26 (0.01- 6.56)	-0.117742	2.39484	0.960788	0.89 (0.01- 97.14)	0.390366	6.41719	0.952495	1.48 (0.00-428502.68)	10.7712	12	0.548626	10.8481	13	0.623544	-0.025428	0.0916876	0.786244
340	76Nvjs	6b2o70	EOMG	1-oleoylglycerophosphocholine	13	1.21851	1.50273	0.417444	3.38 (0.18- 64.32)	-0.241589	2.0244	0.905007	0.79 (0.01- 41.52)	-5.67903	3.44913	0.1279	0.00 (0.00- 2.95)	4.15793	11	0.965067	9.09407	12	0.694875	0.119064	0.0535902	0.048218
125	0tvsAF	kHJXg5	EOMG	X-06350	12	1.3061	1.62047	0.420245	3.69 (0.15- 88.43)	2.37083	1.97871	0.230851	10.71 (0.22- 517.54)	-2.0492	2.64339	0.456153	0.13 (0.00- 22.92)	18.252	10	0.050859	22.6605	11	0.0197274	0.0932065	0.0599727	0.1512
240	wtkubs	abFjDf	EOMG	HWESASXX*	6	-0.726464	0.904465	0.421861	0.48 (0.08- 2.85)	-1.60223	1.16871	0.170396	0.20 (0.02- 1.99)	-5.49893	4.04566	0.245661	0.00 (0.00-11.37)	1.83214	4	0.766597	3.29693	5	0.654312	0.223711	0.184842	0.292796
15	gMxYsk	vZCIDd	EOMG	pyruvate	13	-0.848256	1.06598	0.426174	0.43 (0.05- 3.46)	1.48079	1.54318	0.337274	4.40 (0.21- 90.51)	2.71114	2.9771	0.381996	15.05 (0.04-5147.48)	6.51857	11	0.836624	8.15822	12	0.772647	-0.0948372	0.0740635	0.226716
341	7VdvxM	5e9P3N	EOMG	1-stearoylglycerophosphocholine	12	1.09704	1.3806	0.426842	3.00 (0.20- 44.84)	1.04784	1.79152	0.558623	2.85 (0.09- 95.51)	-6.41485	2.75741	0.0423088	0.00 (0.00- 0.36)	4.63479	10	0.914203	13.894	11	0.238913	0.194284	0.0638484	0.0124011
293	UiRFeN	B0U6xb	EOMG	valerate	10	1.30156	1.64164	0.427869	3.68 (0.15- 91.76)	0.627892	2.10758	0.765763	1.87 (0.03- 116.60)	-2.03343	5.50253	0.721313	0.13 (0.00-6320.34)	10.77	8	0.215074	11.3166	9	0.254628	0.0741526	0.116372	0.541793
134	UVLwDg	4QhabQ	EOMG	1-palmitoylglycerol (1-monopalmitin)	9	1.53134	1.93375	0.428418	4.62 (0.10- 204.69)	-0.276941	2.4715	0.910781	0.76 (0.01- 96.27)	-1.66067	10.789	0.882015	0.19 (0.00-290135837.45)	3.15965	7	0.869851	3.25008	8	0.917697	0.0447776	0.148898	0.772359
29	T6EHRB	8NyQT3	EOMG	palmitate (16:0)	26	-1.33466	1.68647	0.428713	0.26 (0.01- 7.18)	0.129347	2.22616	0.953666	1.14 (0.01- 89.35)	1.19207	4.41993	0.789694	3.29 (0.00-19056.13)	28.2544	24	0.249457	28.7066	25	0.276366	-0.029876	0.0482032	0.541235
278	zpttHF	V6ZsSl	EOMG	X-12013	9	0.241758	0.305493	0.428729	1.27 (0.70-2.32)	0.131244	0.410999	0.749477	1.14 (0.51-2.55)	0.163007	0.443575	0.724116	1.18 (0.49-2.81)	5.89989	7	0.551486	5.95985	8	0.65173	0.011638	0.047529	0.813586
226	tQtoZC	VBMwyd	EOMG	X-11438	22	0.539039	0.681525	0.428985	1.71 (0.45- 6.52)	0.829942	0.970732	0.392571	2.29 (0.34-15.37)	1.68118	1.2818	0.204521	5.37 (0.44-66.25)	16.7762	20	0.667453	17.8831	21	0.65639	-0.0408972	0.0388728	0.305311
185	f1Nwy1	rIHoQk	EOMG	scyllo-inositol	11	-0.633643	0.801479	0.429182	0.53 (0.11-2.55)	-1.28304	1.03618	0.215627	0.28 (0.04-2.11)	-1.79733	1.30834	0.202764	0.17 (0.01-2.15)	6.98765	9	0.638406	8.25395	10	0.604047	0.057281	0.0509028	0.289575
389	gQpmeq	DKBlgr	EOMG	X-12830	12	0.4702	0.596753	0.430737	1.60 (0.50- 5.15)	0.117588	0.807945	0.884285	1.12 (0.23- 5.48)	-0.21985	1.59689	0.893231	0.80 (0.04-18.36)	6.84454	10	0.740036	7.06158	11	0.794075	0.030956	0.0664471	0.651287
220	WrGJk7	6OdscL	EOMG	X-11412	38	-1.00724	1.29103	0.435282	0.37 (0.03- 4.59)	-1.7544	1.93578	0.364777	0.17 (0.00- 7.69)	3.13585	3.25573	0.341884	23.01 (0.04-13589.96)	40.2844	36	0.286344	42.425	37	0.248597	-0.050293	0.0363627	0.175154
71	4CcFmM	DFlxCG	EOMG	taurodeoxycholate	13	0.303373	0.39429	0.441647	1.35 (0.63- 2.93)	0.670642	0.535912	0.210787	1.96 (0.68- 5.59)	0.106161	1.28261	0.935522	1.11 (0.09-13.74)	9.1136	11	0.611407	9.13971	12	0.690953	0.013962	0.0864082	0.874565
30	hXuNKI	LArlpB	EOMG	nonadecanoate (19:0)	14	-1.00018	1.30057	0.441876	0.37 (0.03- 4.71)	-0.620456	1.75862	0.724233	0.54 (0.02- 16.89)	4.49694	2.27623	0.0716521	89.74 (1.04-7772.56)	6.97769	12	0.859084	15.0917	13	0.301661	-0.146008	0.0512575	0.0146631
305	oF6XAi	9L8Q30	EOMG	X-12188	20	0.130051	0.169389	0.442627	1.14 (0.82-1.59)	-0.022363	0.248147	0.928192	0.98 (0.60-1.59)	0.209455	0.276321	0.458252	1.23 (0.72-2.12)	13.3278	18	0.771745	13.4601	19	0.814209	-0.0161495	0.0444012	0.720305
78	yPSAu0	Z4rMaj	EOMG	mannitol	12	0.289573	0.377449	0.442972	1.34 (0.64- 2.80)	0.715032	0.526153	0.174152	2.04 (0.73- 5.73)	0.0665812	0.851453	0.939214	1.07 (0.20- 5.67)	9.79573	10	0.458594	9.88109	11	0.541114	0.0181694	0.0621874	0.776127
459	NYezXQ	FNnf07	EOMG	X-14588	8	-3.85226	5.0649	0.446908	0.02 (0.00- 434.82)	-4.97305	7.12817	0.485389	0.01 (0.00- 8088.19)	-7.06744	10.2827	0.517558	0.00 (0.00-482481.18)	5.2594	6	0.511	5.38848	7	0.612667	0.0241133	0.0671146	0.731688
441	d8P6aG	CiBAsz	EOMG	X-13859	32	-0.797053	1.0489	0.447319	0.45 (0.06- 3.52)	0.116864	1.55901	0.940246	1.12 (0.05- 23.87)	-0.031257	1.97947	0.987506	0.97 (0.02- 46.92)	29.4283	30	0.495192	29.6364	31	0.536127	-0.0129934	0.0284833	0.651548
290	Va3M01	EDEqcH	EOMG	p-acetamidophenylglucuronide	52	-0.0163789	0.0216292	0.448894	0.98 (0.94-1.03)	-0.00532472	0.0324435	0.869634	0.99 (0.93-1.06)	-0.0158288	0.0403819	0.69674	0.98 (0.91-1.07)	35.7816	50	0.935262	35.7819	51	0.947591	-0.000578978	0.0358941	0.987195
158	nTuQ26	HJByak	EOMG	indoleacetate	19	0.727032	0.965041	0.451228	2.07 (0.31- 13.72)	1.62267	1.31543	0.217365	5.07 (0.38- 66.75)	1.08327	1.67073	0.5254	2.95 (0.11- 78.09)	20.0455	17	0.271906	20.1283	18	0.325645	-0.0110227	0.0416198	0.794316
74	WEyOuQ	naM4ze	EOMG	X-03088	19	-0.713868	0.94966	0.452226	0.49 (0.08- 3.15)	-1.17085	1.34456	0.383861	0.31 (0.02- 4.33)	-1.85107	1.39345	0.201602	0.16 (0.01- 2.41)	8.6671	17	0.95013	9.91077	18	0.93478	0.0338069	0.0303148	0.280284
77	eCO3BE	SmoI2a	EOMG	kynurenine	34	0.804821	1.08132	0.4567	2.24 (0.27-18.62)	0.194552	1.65654	0.906508	1.21 (0.05-31.23)	-1.12699	2.00866	0.578662	0.32 (0.01-16.61)	32.1576	32	0.458949	33.4616	33	0.444869	0.0311232	0.0273217	0.263101
129	sg3XsA	Jl4m54	EOMG	1,5-anhydroglucitol (1,5-AG)	25	1.05599	1.42297	0.458024	2.87 (0.18- 46.76)	-0.605268	1.41499	0.66883	0.55 (0.03- 8.74)	-2.80141	3.85349	0.474573	0.06 (0.00-115.75)	43.9553	23	0.00532416	46.1703	24	0.00422297	0.0719305	0.0668135	0.292829
79	ziJ5cX	0xmZys	EOMG	glycerol 3-phosphate (G3P)	13	1.21331	1.63586	0.458271	3.36 (0.14- 83.06)	-0.0801765	2.33709	0.972633	0.92 (0.01- 90.06)	-0.82784	3.82473	0.832604	0.44 (0.00-787.32)	7.6037	11	0.748302	7.95227	12	0.788849	0.0383337	0.0649287	0.566855
304	MhVxYV	ZSzour	EOMG	eicosenoate (20:1n9 or 11)	10	-0.85384	1.15185	0.458525	0.43 (0.04- 4.07)	-0.461739	1.63344	0.777422	0.63 (0.03- 15.48)	0.856072	3.09976	0.789415	2.35 (0.01-1024.14)	7.58233	8	0.475294	7.93537	9	0.540673	-0.0541595	0.0911514	0.568815
444	IUmUAP	zjMDtO	EOMG	X-14057	16	0.553199	0.748336	0.459762	1.74 (0.40- 7.54)	0.966939	1.00567	0.336309	2.63 (0.37- 18.88)	1.08342	2.01853	0.599874	2.95 (0.06-154.43)	16.2255	14	0.2998	16.3192	15	0.361164	-0.0185603	0.0652804	0.78033
285	Nm8kAl	79if9O	EOMG	X-12040	15	0.110473	0.149781	0.46078	1.12 (0.83-1.50)	0.142703	0.195499	0.465427	1.15 (0.79-1.69)	-0.150516	0.242343	0.54528	0.86 (0.53-1.38)	6.01847	13	0.945478	7.89513	14	0.894717	0.070716	0.0516207	0.19391
2	dbI6K5	IfVfVm	EOMG	tryptophan	131	1.01217	1.37245	0.460823	2.75 (0.19- 40.54)	1.8013	1.94414	0.354172	6.06 (0.13- 273.64)	5.62304	6.00727	0.351002	276.73 (0.00- 35936941.35)	117.326	129	0.760555	117.948	130	0.767361	-0.0226266	0.0286995	0.43191
101	TsRsRB	apJz96	EOMG	X-18601	20	-0.437548	0.594233	0.461533	0.65 (0.20- 2.07)	-0.261527	0.807735	0.746106	0.77 (0.16- 3.75)	-0.0851876	1.28061	0.947696	0.92 (0.07-11.30)	20.5199	18	0.304322	20.6314	19	0.357519	-0.0137655	0.0440126	0.758055
431	bey0Ak	T8fvDO	EOMG	4-hydroxyhippurate	7	0.592188	0.805096	0.462005	1.81 (0.37- 8.76)	0.429055	0.973331	0.65935	1.54 (0.23- 10.35)	0.924202	3.30901	0.7912	2.52 (0.00-1652.19)	0.443381	5	0.99405	0.454082	6	0.998353	-0.0140743	0.136056	0.921631
67	vKOFDA	ecGZ7j	EOMG	3-methoxytyrosine	16	-1.01531	1.3972	0.467427	0.36 (0.02- 5.60)	-1.10474	1.88424	0.557671	0.33 (0.01- 13.31)	-0.865254	4.40698	0.847168	0.42 (0.00-2374.24)	18.5404	14	0.183263	18.5422	15	0.235236	-0.00281738	0.0781637	0.971756
142	XqGNXt	8QYrwP	EOMG	phenyllactate (PLA)	16	-1.02677	1.41491	0.468036	0.36 (0.02- 5.73)	-1.82751	1.95269	0.349328	0.16 (0.00- 7.39)	-3.43183	3.8206	0.384244	0.03 (0.00-57.77)	19.1274	14	0.160137	19.7586	15	0.181389	0.0476374	0.0700864	0.507781
233	PFPvHb	85xB0d	EOMG	X-11469	17	-0.379795	0.52342	0.468083	0.68 (0.25- 1.91)	-0.18672	0.720104	0.795407	0.83 (0.20- 3.40)	-0.348562	2.14828	0.873273	0.71 (0.01-47.56)	9.43543	15	0.853673	9.43565	16	0.894394	-0.00138419	0.0923393	0.988238
247	2xM89s	6LCFF7	EOMG	X-11546	12	0.246627	0.341019	0.469554	1.28 (0.66- 2.50)	0.463797	0.453304	0.306238	1.59 (0.65- 3.87)	1.1662	0.630379	0.0940443	3.21 (0.93-11.04)	9.34412	10	0.499786	12.2322	11	0.346445	-0.0978126	0.0575561	0.120079
176	uqU0gj	8EGJyt	EOMG	acetylcarnitine	16	-0.921191	1.28206	0.472435	0.40 (0.03- 4.91)	-1.08738	1.70204	0.522908	0.34 (0.01- 9.47)	3.44772	3.53281	0.345669	31.43 (0.03-31953.43)	9.80428	14	0.776348	11.5656	15	0.711568	-0.0837255	0.063087	0.2057
378	DV1ciI	beCLnK	EOMG	isovalerylcarnitine	15	-0.631677	0.879447	0.472593	0.53 (0.09- 2.98)	-0.067161	1.33812	0.959971	0.94 (0.07- 12.88)	0.497491	1.52382	0.749261	1.64 (0.08- 32.60)	10.6833	13	0.637327	11.5067	14	0.645855	-0.0345772	0.0381068	0.38072
476	PgVO4S	QZOAFp	EOMG	cyclo(leu-pro)	14	0.458851	0.64058	0.473803	1.58 (0.45- 5.55)	1.07303	0.844058	0.203631	2.92 (0.56-15.29)	0.843491	1.25317	0.513647	2.32 (0.20-27.10)	14.8246	12	0.251168	14.9863	13	0.308211	-0.0188215	0.0520321	0.723845
223	gtsgpq	edNbzz	EOMG	X-11423--O-sulfo-L-tyrosine	47	-0.85053	1.19406	0.476279	0.43 (0.04- 4.44)	-1.09194	1.71059	0.523254	0.34 (0.01- 9.59)	-2.34996	3.49966	0.505347	0.10 (0.00- 90.87)	28.1746	45	0.976573	28.3824	46	0.980838	0.0159276	0.0349443	0.650725
34	iRJ7Wn	iepSzi	EOMG	myristate (14:0)	21	-1.00079	1.40901	0.47753	0.37 (0.02- 5.82)	-1.54028	1.59637	0.334613	0.21 (0.01- 4.90)	-1.37387	2.70784	0.617735	0.25 (0.00-51.08)	31.5916	19	0.034727	31.6357	20	0.0473382	0.00859925	0.0527906	0.872322
97	0AkEmm	gqj3ty	EOMG	X-04499--3,4-dihydroxybutyrate	20	-0.956602	1.34706	0.477617	0.38 (0.03- 5.39)	-1.28923	1.87896	0.492624	0.28 (0.01-10.95)	-8.68785	5.45112	0.128395	0.00 (0.00- 7.36)	16.7639	18	0.539389	18.9063	19	0.462863	0.119691	0.0817738	0.160526
205	MH5m1Z	vK4qfM	EOMG	bilirubin (E,E)*	8	-0.512892	0.722271	0.477636	0.60 (0.15- 2.47)	-1.1537	0.605275	0.0566406	0.32 (0.10- 1.03)	-2.21077	1.07667	0.0858437	0.11 (0.01- 0.90)	8.8102	6	0.184537	14.222	7	0.0473716	0.118454	0.0617017	0.103298
302	5HYQrM	O4wXu3	EOMG	X-12100--hydroxytryptophan*	39	-0.910198	1.28524	0.478825	0.40 (0.03- 5.00)	0.16022	1.71912	0.925746	1.17 (0.04- 34.11)	-8.43903	5.42562	0.128363	0.00 (0.00- 8.98)	24.6392	37	0.940368	26.6792	38	0.915793	0.0762043	0.0533533	0.161594
463	VELAIc	W9XxI6	EOMG	X-14658	11	0.54564	0.774669	0.481214	1.73 (0.38- 7.88)	1.56501	1.01875	0.124489	4.78 (0.65- 35.23)	1.05227	2.56779	0.691537	2.86 (0.02-439.28)	11.5457	9	0.240151	11.6012	10	0.312633	-0.0219527	0.105517	0.839822
414	hHm7rZ	HeJ2Zn	EOMG	2-oleoylglycerophosphocholine*	16	-1.38269	1.9729	0.4834	0.25 (0.01-1.199000e+01)	-0.5524	2.15456	0.797652	0.58 (0.01-3.927000e+01)	11.4655	6.70057	0.109114	95366.66 (0.19-4.819847e+10)	20.9066	14	0.10405	26.8256	15	0.0301895	-0.194197	0.0975426	0.0663803
339	UAUEeK	RV2ifZ	EOMG	1-heptadecanoylglycerophosphocholine	8	0.954682	1.36382	0.483924	2.60 (0.18- 37.63)	1.00446	1.74739	0.565403	2.73 (0.09- 83.88)	-1.96015	4.33051	0.666716	0.14 (0.00-683.79)	4.19392	6	0.650452	4.69686	7	0.696901	0.080479	0.113482	0.504823
474	zVy1XQ	G9A0Ng	EOMG	succinylcarnitine	37	-1.06312	1.52162	0.484753	0.35 (0.02- 6.82)	-2.40997	1.96637	0.220353	0.09 (0.00- 4.24)	-3.09572	5.84752	0.599865	0.05 (0.00-4295.89)	53.9824	35	0.0211633	54.1827	36	0.0263679	0.0214272	0.0594662	0.720769
289	Fv5UjF	PcCj6N	EOMG	gamma-glutamylphenylalanine	33	1.05993	1.51983	0.485551	2.89 (0.15- 56.76)	1.88338	2.24386	0.401274	6.58 (0.08- 534.51)	3.46116	2.70665	0.210473	31.85 (0.16- 6413.76)	41.4249	31	0.0999424	42.9577	32	0.0934189	-0.0348725	0.0325605	0.292434
276	MIS4NN	XafnRX	EOMG	X-11905	17	0.387073	0.556587	0.48678	1.47 (0.49- 4.38)	0.138585	0.611557	0.820727	1.15 (0.35- 3.81)	0.828188	0.983807	0.41311	2.29 (0.33-15.74)	26.5093	15	0.032998	27.0433	16	0.041004	-0.0302758	0.0550774	0.590619
192	LJKWgW	kXpyzf	EOMG	3-methylxanthine	13	-0.596432	0.869768	0.492879	0.55 (0.10- 3.03)	-0.337599	1.07741	0.754021	0.71 (0.09- 5.90)	-2.66843	2.22028	0.25466	0.07 (0.00- 5.38)	21.2272	11	0.0310924	23.2116	12	0.0259825	0.0880315	0.0868108	0.332339
95	X39UPU	jRPEcR	EOMG	X-04495	11	1.0589	1.54448	0.492964	2.88 (0.14- 59.51)	1.68734	1.80437	0.349715	5.41 (0.16- 185.66)	2.82416	3.81858	0.478399	16.85 (0.01-29988.80)	17.3926	9	0.0429114	17.8942	10	0.0567748	-0.050657	0.0994305	0.622679
461	wHobvb	pzHc39	EOMG	X-14626	17	-0.625055	0.917771	0.495835	0.54 (0.09- 3.23)	-0.834011	1.23956	0.501057	0.43 (0.04- 4.93)	0.142943	1.68489	0.933512	1.15 (0.04-31.35)	18.3176	15	0.246336	18.6855	16	0.28531	-0.0238117	0.0433856	0.591192
141	EKgJoM	2MutUp	EOMG	4-methyl-2-oxopentanoate	13	1.08955	1.61029	0.498649	2.97 (0.13- 69.81)	0.627618	2.05888	0.760492	1.87 (0.03- 105.96)	0.514407	5.29969	0.924422	1.67 (0.00-54273.84)	2.68714	11	0.994248	2.70012	12	0.997316	0.00939742	0.0824989	0.911362
321	Q5yKI7	3wgG5A	EOMG	1-docosahexaenoylglycerophosphocholine*	8	0.94133	1.39741	0.500552	2.56 (0.17- 39.66)	1.64594	1.77213	0.352995	5.19 (0.16- 167.22)	4.39425	4.16158	0.33166	80.98 (0.02-282359.49)	1.338	6	0.969521	2.11391	7	0.953268	-0.0870066	0.0987748	0.412285
478	bjpkl0	sDfF1M	EOMG	5alpha-androstan-3beta,17beta-diol disulfate	16	-0.4297	0.657401	0.513347	0.65 (0.18-2.36)	-0.789661	0.634122	0.213028	0.45 (0.13-1.57)	-1.25498	1.31576	0.356361	0.29 (0.02-3.76)	31.4367	14	0.00481329	32.6268	15	0.00528442	0.0488326	0.0670767	0.478607
85	8MHt2s	4tLyVJ	EOMG	3-methyl-2-oxovalerate	30	0.827897	1.27777	0.517034	2.29 (0.19- 28.00)	1.12487	1.7575	0.522148	3.08 (0.10- 96.50)	2.9795	2.46256	0.236425	19.68 (0.16-2455.58)	18.1327	28	0.922757	19.1774	29	0.916654	-0.0302627	0.0296087	0.31549
189	njow1V	Cl8XZr	EOMG	butyrylcarnitine	26	0.276061	0.428025	0.51895	1.32 (0.57- 3.05)	0.643768	0.526587	0.221508	1.90 (0.68- 5.34)	0.880163	0.669774	0.201228	2.41 (0.65- 8.96)	12.9558	24	0.966842	14.3309	25	0.955653	-0.0349414	0.0297971	0.252447
86	fL60Ne	VLDeCq	EOMG	3-methylhistidine	10	0.433805	0.673544	0.519534	1.54 (0.41- 5.78)	0.593717	0.732143	0.417406	1.81 (0.43- 7.60)	1.08605	1.86878	0.577138	2.96 (0.08-115.45)	15.6437	8	0.0477727	15.9219	9	0.068531	-0.0401606	0.106485	0.715872
338	PR6nI1	4oYhww	EOMG	1-palmitoylglycerophosphocholine	31	-1.10045	1.72956	0.524607	0.33 (0.01- 9.87)	0.962023	2.32897	0.679557	2.62 (0.03- 251.34)	-5.85375	8.26792	0.484592	0.00 (0.00- 31299.85)	30.9374	29	0.368381	31.3065	30	0.400452	0.0458728	0.0779863	0.56094
177	ZLli7R	cXThyR	EOMG	serine	29	0.965424	1.52516	0.526735	2.63 (0.13- 52.18)	0.140191	1.91091	0.941517	1.15 (0.03- 48.70)	5.06244	4.01951	0.218641	157.97 (0.06-416931.88)	38.3184	27	0.072967	40.0386	28	0.0656059	-0.0543293	0.0493467	0.280628
445	PVEJwG	7oo8Hf	EOMG	X-14086	13	0.619082	0.978526	0.52695	1.86 (0.27- 12.64)	0.118177	1.02192	0.907936	1.13 (0.15- 8.34)	-0.0833704	3.06858	0.978812	0.92 (0.00-376.55)	22.5194	11	0.0206445	22.64	12	0.0309427	0.0293797	0.121054	0.812705
485	RSKkAK	tKaNTf	EOMG	cis-4-decenoyl carnitine	8	-1.06795	1.69356	0.528306	0.34 (0.01- 9.50)	-0.067654	1.25342	0.956955	0.93 (0.08- 10.90)	0.350806	3.58058	0.925143	1.42 (0.00-1585.63)	20.4671	6	0.00228591	21.1833	7	0.00350818	-0.0536463	0.117081	0.662936
181	TuTpqv	RoIHLd	EOMG	glycine	25	0.59296	0.944917	0.530315	1.81 (0.28- 11.53)	0.159557	0.979609	0.870614	1.17 (0.17- 8.00)	-0.507721	1.49553	0.737319	0.60 (0.03- 11.29)	33.4541	23	0.0734744	34.769	24	0.0719005	0.0320437	0.0337022	0.351596
355	k4KAux	MNOuDh	EOMG	X-12627	10	-0.609341	0.9725	0.53094	0.54 (0.08- 3.66)	-0.109979	1.26833	0.930901	0.90 (0.07-10.76)	-2.63255	3.07631	0.417028	0.07 (0.00-29.87)	3.22932	8	0.919153	3.70988	9	0.92945	0.0618118	0.0891655	0.507791
458	wgh1uR	KYhrDg	EOMG	X-14541	16	0.361672	0.580568	0.533309	1.44 (0.46- 4.48)	0.136654	0.692497	0.843566	1.15 (0.30- 4.45)	1.77554	1.91714	0.370063	5.90 (0.14-252.94)	22.5129	14	0.0686728	23.4784	15	0.0744966	-0.0713186	0.0920364	0.451292
384	pzKFVL	8ERbyk	EOMG	X-12776	3	3.46594	5.57121	0.533866	32.01 (0.00- 1768280.65)	2.67944	6.19686	0.66546	14.58 (0.00- 2744993.35)	-2.22282	8.53008	0.837715	0.11 (0.00- 1975117.62)	1.29711	1	0.254743	2.37668	2	0.304727	0.116711	0.127931	0.529175
188	AmcazD	BFhpWH	EOMG	indolepropionate	14	-0.775622	1.24841	0.53441	0.46 (0.04- 5.32)	-1.45031	1.27893	0.256794	0.23 (0.02- 2.88)	-0.948626	2.71666	0.732999	0.39 (0.00-79.52)	30.8933	12	0.00204516	30.9068	13	0.00347897	0.00563125	0.0776613	0.94339
253	4L4Gv6	Ran9cP	EOMG	ADSGEGDFXAEGGGVR*	10	0.384376	0.622044	0.536625	1.47 (0.43-4.97)	0.0493958	0.809679	0.951354	1.05 (0.21-5.14)	-0.958828	1.26065	0.468727	0.38 (0.03-4.54)	5.66453	8	0.684751	7.16516	9	0.619928	0.0703564	0.0574336	0.255416
26	zNSFBk	fupZvF	EOMG	lysine	22	-1.32775	2.1695	0.540532	0.27 (0.00-1.862000e+01)	1.47336	3.20729	0.645964	4.36 (0.01-2.344090e+03)	1.65328	10.5212	0.876711	5.22 (0.00-4.718452e+09)	21.0176	20	0.396096	21.1059	21	0.452493	-0.0294668	0.101661	0.774912
260	4pSXlh	g9h0pn	EOMG	X-11805	10	-0.240659	0.394099	0.541428	0.79 (0.36-1.70)	-0.0390202	0.448092	0.930607	0.96 (0.40-2.31)	-0.140712	0.614069	0.824504	0.87 (0.26-2.89)	13.3801	8	0.0994225	13.4623	9	0.14278	-0.0147039	0.0663528	0.830176
376	0H4Yp9	yupLvZ	EOMG	1,7-dimethylurate	12	0.395513	0.648954	0.542218	1.49 (0.42- 5.30)	0.535108	0.87593	0.541264	1.71 (0.31- 9.51)	0.269911	1.21547	0.828734	1.31 (0.12-14.19)	8.04961	10	0.623991	8.06454	11	0.707511	0.00610618	0.0499632	0.905151
316	MXolIx	MNXKmg	EOMG	X-12261	12	0.160709	0.26425	0.543075	1.17 (0.70- 1.97)	0.0437599	0.378383	0.90793	1.04 (0.50- 2.19)	0.0378904	0.488784	0.939739	1.04 (0.40- 2.71)	10.3747	10	0.408258	10.4687	11	0.488784	0.0167543	0.0556576	0.769561
116	QX20ok	cbv1ss	EOMG	taurochenodeoxycholate	13	-0.281459	0.46958	0.548917	0.75 (0.30- 1.89)	0.118251	0.646337	0.854833	1.13 (0.32- 4.00)	1.1202	0.784773	0.181226	3.07 (0.66-14.27)	6.5441	11	0.834712	11.5133	12	0.485514	-0.101095	0.0453509	0.0475952
194	yp8CPd	1JJuMN	EOMG	caproate (6:0)	32	0.915871	1.53727	0.551323	2.50 (0.12- 50.85)	-1.96859	2.05054	0.337038	0.14 (0.00- 7.77)	-5.11919	4.87088	0.301661	0.01 (0.00- 83.74)	34.9699	30	0.243736	36.9525	31	0.213047	0.0624452	0.0478819	0.2021
131	3Oi6G1	9ZvQGK	EOMG	2-hydroxybutyrate (AHB)	14	-0.671599	1.13713	0.554784	0.51 (0.06- 4.75)	-0.287685	1.60671	0.857897	0.75 (0.03- 17.49)	-1.04973	2.34789	0.662767	0.35 (0.00- 34.89)	8.17136	12	0.7716	8.20525	13	0.829976	0.00966462	0.0525011	0.857022
332	L9XFgo	gAA8U9	EOMG	X-12465	10	0.594153	1.01844	0.559627	1.81 (0.25-13.33)	0.299319	1.23455	0.80843	1.35 (0.12-15.17)	0.571295	1.90923	0.772393	1.77 (0.04-74.69)	12.9064	8	0.115112	12.9067	9	0.166874	0.000957742	0.0659619	0.988771
327	JFC8zg	WI4eW9	EOMG	X-12441--12-hydroxyeicosatetraenoate (12-HETE)	14	-0.194664	0.333698	0.559655	0.82 (0.43-1.58)	-0.189056	0.477094	0.691909	0.83 (0.32-2.11)	-0.899739	1.00723	0.389271	0.41 (0.06-2.93)	9.14866	12	0.690184	9.69909	13	0.718336	0.0517294	0.0697244	0.472412
207	TtTXta	jR8Yu2	EOMG	heme*	12	0.53052	0.909441	0.55966	1.70 (0.29-10.10)	0.165882	1.26091	0.895334	1.18 (0.10-13.97)	0.0463453	2.13513	0.983109	1.05 (0.02-68.80)	9.12456	10	0.520325	9.18738	11	0.604601	0.0164523	0.0656414	0.807168
195	l92Jqq	vXjmf7	EOMG	caprylate (8:0)	41	0.55117	0.957904	0.565026	1.74 (0.27-11.34)	1.10165	1.61821	0.49601	3.01 (0.13-71.76)	0.99972	1.69532	0.558796	2.72 (0.10-75.38)	18.5587	39	0.997741	18.6616	40	0.998399	-0.00707356	0.0220582	0.750167
174	3MAoMm	WwdWjo	EOMG	3-carboxy-4-methyl-5-propyl-2-furanpropanoate (CMPF)	12	0.225104	0.392223	0.566023	1.25 (0.58- 2.70)	0.11571	0.517537	0.823085	1.12 (0.41- 3.10)	0.941973	0.95388	0.34668	2.57 (0.40-16.64)	8.38669	10	0.591121	9.06641	11	0.615762	-0.0530156	0.064304	0.428909
366	dHm23U	68GGn2	EOMG	X-12728	39	-0.0242932	0.0428236	0.570521	0.98 (0.90-1.06)	-0.0388389	0.0609038	0.523663	0.96 (0.85-1.08)	-0.0516556	0.0688095	0.457578	0.95 (0.83-1.09)	31.9363	37	0.705177	32.1944	38	0.734231	0.0201472	0.0396575	0.614447
292	WYFfhO	vUp82x	EOMG	pseudouridine	27	-1.27898	2.26197	0.571784	0.28 (0.00- 23.44)	-3.41921	2.96156	0.248283	0.03 (0.00- 10.86)	-8.3634	6.05197	0.179218	0.00 (0.00- 33.06)	33.598	25	0.116783	35.731	26	0.0967288	0.0798911	0.0634153	0.219373
149	7Y0iYx	VoBDoS	EOMG	X-09108	13	-0.964514	1.72284	0.575588	0.38 (0.01- 11.16)	-1.91382	2.33256	0.411942	0.15 (0.00- 14.27)	-1.81279	3.63371	0.627689	0.16 (0.00- 202.21)	5.27163	11	0.917301	5.34193	12	0.945573	0.0145073	0.0547153	0.795804
21	CGfktP	F9m3Eq	EOMG	margarate (17:0)	7	-1.10773	1.98292	0.57641	0.33 (0.01- 16.10)	-1.4386	2.27325	0.52684	0.24 (0.00- 20.43)	6.28739	5.85044	0.331617	537.75 (0.01-51354025.98)	6.54191	5	0.256997	8.86903	6	0.181079	-0.182526	0.136862	0.239843
271	kKKbLK	eduJSl	EOMG	X-11858	14	-0.143172	0.257042	0.577529	0.87 (0.52-1.43)	-0.25966	0.336779	0.440701	0.77 (0.40-1.49)	0.0764687	0.470836	0.873685	1.08 (0.43-2.72)	5.07883	12	0.955294	5.38883	13	0.965607	-0.0306212	0.0549967	0.587911
38	dvImPG	Jfb2bF	EOMG	pantothenate	25	-0.638948	1.15028	0.578572	0.53 (0.06- 5.03)	-1.01261	1.53065	0.508256	0.36 (0.02- 7.30)	-4.95619	2.26783	0.0392993	0.01 (0.00- 0.60)	24.9654	23	0.352071	30.0293	24	0.183782	0.0865614	0.0400763	0.0414432
50	7ThbAv	jjmFzs	EOMG	heptanoate (7:0)	30	-0.758371	1.36555	0.578648	0.47 (0.03- 6.81)	-2.18821	1.98665	0.270697	0.11 (0.00- 5.50)	-3.44204	4.04227	0.40171	0.03 (0.00-88.31)	23.8852	28	0.687583	24.3827	29	0.709845	0.0304723	0.0432006	0.486409
153	4WvLPC	1gN3tg	EOMG	X-10429	21	-0.584463	1.06846	0.58437	0.56 (0.07- 4.53)	-0.350901	1.25095	0.779088	0.70 (0.06- 8.17)	-1.34624	1.80215	0.464198	0.26 (0.01- 8.90)	27.1059	19	0.10221	27.5071	20	0.12159	0.0201932	0.0380793	0.602052
56	oeQt8M	d47VYf	EOMG	proline	29	0.671173	1.22713	0.584417	1.96 (0.18- 21.68)	0.836501	1.82973	0.647548	2.31 (0.06- 83.33)	1.65781	2.3985	0.495348	5.25 (0.05- 577.59)	20.2679	27	0.81933	20.4971	28	0.845677	-0.0148144	0.030943	0.635962
437	OinPFv	ps5y4M	EOMG	tetradecanedioate	19	-0.249168	0.456662	0.585321	0.78 (0.32-1.91)	-0.578911	0.644003	0.368692	0.56 (0.16-1.98)	0.302638	0.785443	0.704788	1.35 (0.29-6.31)	10.2306	17	0.893664	10.9762	18	0.895365	-0.0338605	0.0392139	0.399891
171	Ek7wzP	t2nXUh	EOMG	DSGEGDFXAEGGGVR*	13	0.352822	0.648323	0.586299	1.42 (0.40- 5.07)	0.0180078	0.902788	0.984086	1.02 (0.17- 5.97)	0.869359	1.97048	0.667621	2.39 (0.05-113.47)	8.88749	11	0.632277	8.96454	12	0.705956	-0.0223458	0.0804984	0.786473
105	X0N1ye	60HsNL	EOMG	X-05426	10	0.441316	0.812138	0.586855	1.55 (0.32- 7.64)	0.148248	1.08399	0.89122	1.16 (0.14- 9.71)	-1.71302	2.82776	0.561445	0.18 (0.00-46.03)	5.2885	8	0.726342	5.9211	9	0.747788	0.0696043	0.0875127	0.449355
165	aWcme9	VEfj7e	EOMG	glycerol 2-phosphate	29	-0.515329	0.950592	0.58774	0.60 (0.09- 3.85)	-1.00669	1.4416	0.48498	0.37 (0.02- 6.16)	1.01462	2.0553	0.62554	2.76 (0.05-154.94)	31.2044	27	0.26283	32.0214	28	0.273641	-0.0313266	0.0372583	0.407847
124	g004fd	1KTxWN	EOMG	X-06307	8	-0.66479	1.22982	0.588811	0.51 (0.05- 5.73)	0.443165	1.60263	0.782146	1.56 (0.07- 36.03)	3.83513	3.88781	0.362006	46.30 (0.02-94394.20)	1.10326	6	0.981393	2.59189	7	0.92002	-0.126639	0.103794	0.268204
213	3KgckX	wLNmyZ	EOMG	X-11334	23	-0.666091	1.23398	0.589342	0.51 (0.05- 5.77)	-0.707828	1.69953	0.677055	0.49 (0.02- 13.78)	-2.01018	4.07924	0.627279	0.13 (0.00- 397.47)	27.437	21	0.156853	27.5938	22	0.189537	0.0217001	0.0626415	0.732475
312	zfSLtF	v4cxPL	EOMG	X-12231	10	0.421093	0.786876	0.592549	1.52 (0.33- 7.12)	0.648025	1.14089	0.570034	1.91 (0.20- 17.89)	1.6675	1.6124	0.331301	5.30 (0.22-124.94)	7.68519	8	0.46481	8.46955	9	0.487605	-0.0525942	0.0593856	0.401648
438	7nHNFN	mDjq3R	EOMG	2-hydroxypalmitate	44	0.5468	1.025	0.593713	1.73 (0.23- 12.88)	1.42574	1.63963	0.384544	4.16 (0.17-103.48)	1.04806	1.94037	0.591959	2.85 (0.06-127.89)	39.6086	42	0.576473	39.7011	43	0.615169	-0.00702042	0.023075	0.762445
349	hgCY1f	uSK6f9	EOMG	X-12524	27	-1.08688	2.05126	0.596208	0.34 (0.01- 18.79)	2.21222	2.60885	0.396455	9.14 (0.05- 1518.63)	4.16921	4.63328	0.376791	64.66 (0.01-568317.33)	31.1399	25	0.184428	33.1229	26	0.158562	-0.0693	0.0549238	0.218685
110	hvUvZ7	7HJRzr	EOMG	theobromine	5	-0.554282	1.06561	0.602957	0.57 (0.07- 4.64)	-0.758808	1.28058	0.553483	0.47 (0.04- 5.76)	-5.39962	7.62614	0.529973	0.00 (0.00-14011.30)	0.338619	3	0.952609	0.750339	4	0.944979	0.171726	0.26763	0.566757
467	PIDsyu	XmTK75	EOMG	octadecanedioate	9	0.544307	1.052	0.604874	1.72 (0.22- 13.55)	0.10908	1.48031	0.941259	1.12 (0.06- 20.30)	-0.308593	2.27021	0.895702	0.73 (0.01- 62.87)	6.72909	7	0.457622	6.90883	8	0.546501	0.0298677	0.0704498	0.684321
200	95wdNt	ci8bKu	EOMG	phenol sulfate	13	0.856809	1.6702	0.607953	2.36 (0.09- 62.20)	-0.433104	1.01927	0.670897	0.65 (0.09- 4.78)	-2.36182	4.95164	0.642713	0.09 (0.00-1545.95)	60.9297	11	6.23e-09	63.586	12	4.97e-09	0.137847	0.199058	0.502983
424	ezF7Jq	Auc8R2	EOMG	X-13619	30	0.96156	1.89365	0.611606	2.62 (0.06- 107.03)	2.2593	2.37574	0.341609	9.58 (0.09- 1008.03)	7.13337	5.60436	0.213548	1253.09 (0.02-73877456.01)	35.7804	28	0.148277	37.527	29	0.133219	-0.0639652	0.0547119	0.25221
263	TExGPt	Em8vHt	EOMG	2-hydroxyacetaminophen sulfate*	44	0.0220441	0.0436789	0.61378	1.02 (0.94-1.11)	0.00866337	0.0645144	0.893177	1.01 (0.89-1.14)	0.0513496	0.0802799	0.525886	1.05 (0.90-1.23)	36.4752	42	0.711516	36.6645	43	0.741201	-0.0192658	0.0442816	0.665736
345	ggzBTt	uQn0jK	EOMG	10-nonadecenoate (19:1n9)	6	-0.739189	1.46586	0.614072	0.48 (0.03- 8.45)	-0.87963	1.86842	0.637793	0.41 (0.01- 16.16)	-2.41717	3.91273	0.570162	0.09 (0.00-190.91)	3.4729	4	0.48201	3.68684	5	0.595323	0.044904	0.0970817	0.667737
283	hoHPHe	oVuaQa	EOMG	X-12038	49	-0.592734	1.18022	0.615509	0.55 (0.05- 5.59)	-0.28077	1.73422	0.871384	0.76 (0.03- 22.61)	-0.893183	5.40581	0.869474	0.41 (0.00-16353.58)	48.6128	47	0.407833	48.6162	48	0.448022	0.00298984	0.0524689	0.9548
120	MtmRMc	6BDaTf	EOMG	1-stearoylglycerophosphoinositol	7	0.453797	0.903699	0.615558	1.57 (0.27- 9.25)	0.848972	1.17362	0.469448	2.34 (0.23- 23.32)	2.02423	1.46194	0.224773	7.57 (0.43-132.90)	1.56021	5	0.906019	3.42776	6	0.753555	-0.0976391	0.0714476	0.230002
318	TZn3So	7kJ13I	EOMG	X-10346	14	0.150868	0.30222	0.617639	1.16 (0.64-2.10)	-0.0448031	0.438839	0.918682	0.96 (0.40-2.26)	0.416606	0.504219	0.424791	1.52 (0.56-4.08)	11.48	12	0.488288	11.9135	13	0.534747	-0.0322341	0.0489579	0.52271
242	yDigGW	CwLsWH	EOMG	X-11529	12	0.173279	0.347131	0.617657	1.19 (0.60- 2.35)	0.0968224	0.325909	0.766402	1.10 (0.58- 2.09)	0.232919	0.488982	0.644073	1.26 (0.48- 3.29)	15.4117	10	0.117758	15.4629	11	0.162269	-0.00841231	0.0461374	0.858966
53	8Camxw	RoCDt1	EOMG	urea	13	-0.843233	1.71006	0.62194	0.43 (0.02- 12.29)	-0.696925	2.31909	0.763783	0.50 (0.01- 46.92)	-0.872898	4.73193	0.857002	0.42 (0.00- 4454.55)	9.16349	11	0.606805	9.16353	12	0.688903	0.000494641	0.0735688	0.994756
234	9Jk0Z2	MsaZL0	EOMG	X-11470	10	-0.886335	1.80001	0.622432	0.41 (0.01- 14.04)	-1.5337	1.75486	0.382135	0.22 (0.01- 6.73)	-1.37096	4.46153	0.766475	0.25 (0.00-1593.44)	23.0915	8	0.00324868	23.1332	9	0.00590397	0.0146589	0.121997	0.907321
323	FvxxKO	CT81wK	EOMG	X-12407	9	0.27937	0.571434	0.624917	1.32 (0.43- 4.05)	0.418435	0.63191	0.507859	1.52 (0.44- 5.24)	3.05548	1.21069	0.0395925	21.23 (1.98-227.79)	6.43744	7	0.489698	12.5644	8	0.127743	-0.184036	0.07435	0.0425038
241	C4MkF4	J2gSdT	EOMG	X-11521	9	0.632216	1.3058	0.628273	1.88 (0.15- 24.33)	2.17416	1.81423	0.230765	8.79 (0.25- 307.99)	-6.26541	8.38684	0.479368	0.00 (0.00-26181.21)	5.75775	7	0.568303	6.45095	8	0.596853	0.153245	0.184058	0.432561
486	Trvsmg	Pwy8Xu	EOMG	15-methylpalmitate (isobar with 2-methylpalmitate)	13	-0.712482	1.48192	0.63067	0.49 (0.03- 8.95)	0.369044	2.13804	0.862959	1.45 (0.02- 95.54)	4.13223	3.09949	0.209419	62.32 (0.14-27098.19)	7.67607	11	0.741994	10.8433	12	0.542397	-0.0957781	0.0538182	0.102739
457	6To6db	DVAuky	EOMG	X-14473	11	-0.398321	0.836768	0.634058	0.67 (0.13- 3.46)	-0.826003	1.00021	0.408903	0.44 (0.06- 3.11)	-0.932142	2.74179	0.741674	0.39 (0.00- 84.92)	12.8933	9	0.167496	12.9538	10	0.226266	0.0195938	0.0953128	0.841698
367	c1xNG2	dUljof	EOMG	X-12729	19	-0.126135	0.264999	0.634086	0.88 (0.52-1.48)	0.164629	0.356799	0.644508	1.18 (0.59-2.37)	0.211961	0.481461	0.665307	1.24 (0.48-3.18)	19.0731	17	0.324354	19.8724	18	0.340047	-0.0476907	0.0565004	0.410347
98	9JpGIv	KqcWWS	EOMG	X-04500	11	-0.163404	0.345436	0.636186	0.85 (0.43-1.67)	0.0580882	0.428271	0.892111	1.06 (0.46-2.45)	0.381319	0.692205	0.595126	1.46 (0.38-5.69)	11.3868	9	0.250122	12.4362	10	0.256922	-0.0612617	0.0672671	0.386183
390	7vE9NY	tvEsHg	EOMG	X-12833	15	-0.0701288	0.148846	0.637534	0.93 (0.70-1.25)	-0.0466791	0.214322	0.827586	0.95 (0.63-1.45)	-0.414225	0.325278	0.225159	0.66 (0.35-1.25)	9.22814	13	0.755503	10.6436	14	0.713781	0.0699939	0.0588322	0.255432
275	sVF5SB	zvXC2M	EOMG	1-palmitoleoylglycerophosphocholine*	14	-0.629147	1.33658	0.637844	0.53 (0.04- 7.32)	0.362052	1.79304	0.839979	1.44 (0.04- 48.25)	-0.101811	4.23807	0.981229	0.90 (0.00-3658.48)	9.01477	12	0.701668	9.03196	13	0.770525	-0.0100488	0.0766382	0.897853
401	4aQTIw	N3tRad	EOMG	X-13215	41	-0.453971	0.99695	0.64885	0.64 (0.09- 4.48)	0.30525	1.65703	0.853844	1.36 (0.05- 34.92)	-2.9818	1.94545	0.133422	0.05 (0.00- 2.30)	33.8589	39	0.703128	36.1485	40	0.644318	0.0374887	0.0247756	0.138308
17	limPLA	L32gJR	EOMG	linoleate (18:2n6)	17	0.748339	1.64833	0.64983	2.11 (0.08- 53.47)	1.12727	2.345	0.630722	3.09 (0.03- 305.96)	-4.02866	5.94266	0.508145	0.02 (0.00- 2036.44)	16.1125	15	0.374617	16.8656	16	0.394345	0.0713478	0.0852075	0.415543
460	DnJ1OT	MMLyHY	EOMG	X-14625	17	-0.975935	2.16649	0.652372	0.38 (0.01- 26.32)	-0.661161	2.48044	0.789816	0.52 (0.00- 66.72)	-6.00485	4.32098	0.184903	0.00 (0.00- 11.75)	22.9009	15	0.086266	25.6208	16	0.0596025	0.0726632	0.0544401	0.20187
295	4trOC1	uDDktN	EOMG	alpha-ketoglutarate	16	-0.470486	1.05568	0.655836	0.62 (0.08- 4.95)	0.434566	1.1718	0.710746	1.54 (0.16- 15.35)	-1.70712	2.38649	0.486168	0.18 (0.00- 19.50)	21.6417	14	0.0862813	22.1637	15	0.103584	0.0336547	0.0579196	0.570438
9	eLINcD	EGh045	EOMG	3-hydroxybutyrate (BHBA)	10	-0.164507	0.371426	0.657833	0.85 (0.41-1.76)	-0.185799	0.483	0.700477	0.83 (0.32-2.14)	-0.156302	0.530008	0.775575	0.86 (0.30-2.42)	8.24145	8	0.410247	8.24195	9	0.509959	-0.00107285	0.0487095	0.982967
109	NBQaZ2	TTWlXP	EOMG	gamma-glutamylleucine	28	-0.58761	1.33465	0.65974	0.56 (0.04- 7.60)	-0.865207	1.89168	0.647402	0.42 (0.01- 17.16)	-0.832733	2.67542	0.75809	0.43 (0.00- 82.36)	21.5873	26	0.711051	21.5985	27	0.75749	0.0033909	0.0320762	0.916621
288	8aOaCR	EdKs4x	EOMG	gamma-tocopherol	13	-0.251745	0.574256	0.661108	0.78 (0.25-2.40)	-0.682752	0.775906	0.378891	0.51 (0.11-2.31)	-0.311254	1.09841	0.782157	0.73 (0.09-6.31)	5.6648	11	0.894768	5.66884	12	0.931847	0.00301367	0.0474182	0.950465
246	VUdras	RkiabQ	EOMG	X-11540	8	0.399293	0.912426	0.661664	1.49 (0.25- 8.91)	-0.796684	1.1933	0.504369	0.45 (0.04- 4.67)	-2.89393	3.782	0.473176	0.06 (0.00-91.73)	7.21069	6	0.301801	8.17993	7	0.316996	0.119045	0.132559	0.403752
99	pUQVH3	IIkVe3	EOMG	ibuprofen	102	-0.0507706	0.117162	0.664771	0.95 (0.76-1.20)	-0.0822252	0.175858	0.640096	0.92 (0.65-1.30)	-0.418307	0.346719	0.230481	0.66 (0.33-1.30)	82.4304	100	0.898976	83.6989	101	0.893814	0.0427357	0.0379436	0.262736
410	1cNTxl	pH6BsZ	EOMG	X-13431--nonanoylcarnitine*	12	0.288563	0.671946	0.6676	1.33 (0.36- 4.98)	0.953717	0.647967	0.141059	2.60 (0.73- 9.24)	1.63934	1.11273	0.171447	5.15 (0.58-45.62)	13.3166	10	0.206508	16.2407	11	0.132429	-0.0785529	0.0530104	0.169193
469	clRKOf	SiirI1	EOMG	7-alpha-hydroxy-3-oxo-4-cholestenoate (7-Hoca)	14	0.837613	1.97604	0.671649	2.31 (0.05- 111.12)	1.16078	2.51256	0.644088	3.19 (0.02- 439.39)	6.24463	6.4801	0.354234	515.24 (0.00-169037168.09)	15.9691	12	0.192658	16.9924	13	0.19965	-0.0829298	0.0945668	0.397733
122	5rTqje	WNwVRC	EOMG	X-06246	18	0.582923	1.37749	0.672165	1.79 (0.12- 26.65)	-0.0547995	1.71387	0.974493	0.95 (0.03- 27.23)	1.59195	3.51131	0.656365	4.91 (0.01-4789.16)	22.5274	16	0.126965	22.6662	17	0.160436	-0.0192768	0.0613887	0.757569
301	jIDPkq	tfNPwr	EOMG	X-12095--N1-methyl-3-pyridone-4-carboxamide	21	-0.394837	0.940341	0.674568	0.67 (0.11- 4.26)	-0.812828	1.27109	0.522516	0.44 (0.04- 5.36)	-0.432366	1.73208	0.805558	0.65 (0.02-19.35)	14.1647	19	0.774004	14.1654	20	0.822011	0.000910842	0.0353027	0.979685
11	FgZzHK	hjv8qx	EOMG	caffeine	9	0.188777	0.455482	0.678541	1.21 (0.49- 2.95)	0.412696	0.600126	0.491653	1.51 (0.47- 4.90)	2.92196	1.81547	0.151546	18.58 (0.53-652.15)	6.30496	7	0.504626	8.71056	8	0.367298	-0.203723	0.13135	0.164839
146	zqul4R	hPUHNw	EOMG	palmitoylcarnitine	10	0.498311	1.22375	0.683862	1.65 (0.15- 18.12)	-0.660811	1.73845	0.70386	0.52 (0.02- 15.59)	6.4082	3.15739	0.0769064	606.80 (1.25-295575.38)	4.22461	8	0.836311	8.34745	9	0.499546	-0.150922	0.0743285	0.0768004
208	H49aEG	xkDUI5	EOMG	X-11299	12	0.199342	0.489745	0.683984	1.22 (0.47- 3.19)	0.507812	0.679584	0.454919	1.66 (0.44- 6.30)	0.304453	2.47195	0.904418	1.36 (0.01-172.34)	7.20905	10	0.705573	7.21093	11	0.781754	-0.00540887	0.124682	0.966252
296	SjmhtM	hK656E	EOMG	erythronate*	44	-0.594492	1.47273	0.686458	0.55 (0.03- 9.90)	-1.217	1.96543	0.535782	0.30 (0.01- 13.95)	-2.77284	6.3424	0.664212	0.06 (0.00-15650.40)	57.34	42	0.057564	57.5105	43	0.0685078	0.0216114	0.0611667	0.725616
108	raAXzN	v2R2s9	EOMG	glycylvaline	6	-0.322096	0.803158	0.688393	0.72 (0.15- 3.50)	-0.698692	1.01698	0.492067	0.50 (0.07- 3.65)	0.250256	3.46084	0.945826	1.28 (0.00-1134.01)	1.98792	4	0.737981	2.01683	5	0.846812	-0.0256003	0.150572	0.873247
470	W01gok	YsFddJ	EOMG	n-Butyl Oleate	8	-0.652386	1.63481	0.68985	0.52 (0.02-12.83)	-0.923496	2.00814	0.645605	0.40 (0.01-20.34)	-5.71906	5.11003	0.305855	0.00 (0.00-73.45)	2.12122	6	0.908219	3.21642	7	0.864286	0.102674	0.0981099	0.335639
348	yjk6p4	o9guXd	EOMG	X-12510--2-aminooctanoic acid	14	-0.256377	0.646699	0.69178	0.77 (0.22-2.75)	-0.0522632	0.715125	0.94174	0.95 (0.23-3.86)	0.320789	1.0086	0.755911	1.38 (0.19-9.95)	14.1757	12	0.289633	14.8486	13	0.316897	-0.0297834	0.0394596	0.464936
59	yuv3Jn	K3Q01y	EOMG	serotonin (5HT)	13	-0.425835	1.0811	0.693661	0.65 (0.08- 5.44)	-2.16132	1.45858	0.138394	0.12 (0.01- 2.01)	-3.91796	2.00983	0.0771967	0.02 (0.00- 1.02)	8.8069	11	0.639711	12.9337	12	0.373875	0.097778	0.0481318	0.0670819
415	9KC5sD	jbO91h	EOMG	2-stearoylglycerophosphocholine*	13	-0.380333	0.979693	0.697856	0.68 (0.10- 4.66)	-0.424006	1.3521	0.753831	0.65 (0.05- 9.26)	-4.7115	4.61261	0.328986	0.01 (0.00-75.88)	5.32893	11	0.914197	6.25227	12	0.902835	0.102961	0.107149	0.357245
102	2ih0bP	EMTsfp	EOMG	2-hydroxystearate	31	0.559729	1.44351	0.698197	1.75 (0.10- 29.64)	-0.764753	2.06713	0.711414	0.47 (0.01- 26.76)	-7.15656	3.992	0.0834543	0.00 (0.00- 1.95)	25.6141	29	0.646027	29.9124	30	0.470146	0.0841729	0.0405999	0.04714
319	ERDBzy	luHZ2s	EOMG	ADpSGEGDFXAEGGGVR*	6	0.316654	0.818805	0.698958	1.37 (0.28- 6.83)	-0.122935	1.02235	0.904287	0.88 (0.12- 6.56)	-0.46083	2.42556	0.85857	0.63 (0.01-73.21)	3.01834	4	0.554762	3.1343	5	0.67929	0.0360406	0.105838	0.750592
426	1GyDNN	JkU4F3	EOMG	hydroxyisovaleroyl carnitine	8	-0.411057	1.08208	0.704036	0.66 (0.08- 5.53)	-0.688556	1.38892	0.620072	0.50 (0.03- 7.64)	0.3719	1.93001	0.853557	1.45 (0.03-63.73)	4.50846	6	0.608211	4.74848	7	0.690626	-0.0329982	0.0673548	0.64159
55	EaG089	tFOcBR	EOMG	cortisone	30	0.575808	1.52438	0.705629	1.78 (0.09- 35.29)	1.10281	2.07661	0.595374	3.01 (0.05- 176.44)	3.15504	3.56108	0.383175	23.45 (0.02-25203.82)	34.8823	28	0.173321	35.6847	29	0.182933	-0.031125	0.038783	0.428998
219	qe6d3t	TIX8sr	EOMG	X-03056--N-[3-(2-Oxopyrrolidin-1-yl)propyl]acetamide	26	0.345591	0.915111	0.705691	1.41 (0.24- 8.49)	-0.963752	1.27056	0.448138	0.38 (0.03- 4.60)	-2.02672	1.63948	0.228348	0.13 (0.01- 3.28)	26.7865	24	0.314503	30.0735	25	0.221548	0.0608311	0.0354468	0.0990214
245	TY9Cog	4Fa78T	EOMG	X-11538	15	-0.228923	0.608122	0.706588	0.80 (0.24-2.62)	-0.31165	0.779278	0.689215	0.73 (0.16-3.37)	0.130088	1.09558	0.907297	1.14 (0.13-9.75)	14.4818	13	0.34081	14.6597	14	0.401803	-0.0203772	0.0509846	0.695887
106	Y679I0	qpLPaW	EOMG	quinate	6	-0.243848	0.649261	0.70723	0.78 (0.22- 2.80)	-0.0905664	0.869541	0.917047	0.91 (0.17- 5.02)	0.346553	1.77858	0.855008	1.41 (0.04-46.18)	3.56075	4	0.468702	3.68788	5	0.595169	-0.0379967	0.106566	0.739437
62	RTlzId	HTG9RX	EOMG	hypoxanthine	20	0.480208	1.28933	0.70956	1.62 (0.13- 20.23)	-0.161215	1.79941	0.928611	0.85 (0.03- 28.95)	6.18983	3.47848	0.0920538	487.76 (0.53-445809.19)	17.8062	18	0.468484	20.8853	19	0.343172	-0.0969218	0.0552345	0.0963118
329	weOFCy	UJtCyf	EOMG	X-12443	13	-0.142848	0.38392	0.709834	0.87 (0.41-1.84)	-0.23966	0.53447	0.653859	0.79 (0.28-2.24)	0.162272	0.770426	0.83703	1.18 (0.26-5.32)	5.09518	11	0.92647	5.30384	12	0.947053	-0.0272766	0.0597126	0.656704
33	wfbQG1	84aUhn	EOMG	pentadecanoate (15:0)	19	0.505734	1.36184	0.710368	1.66 (0.11- 23.93)	0.0770021	1.89784	0.967636	1.08 (0.03- 44.56)	4.14897	3.63484	0.269509	63.37 (0.05-78688.94)	10.0898	17	0.899804	11.2584	18	0.883069	-0.0623681	0.0576921	0.294772
370	t29lTq	Wl0KtU	EOMG	X-12749	39	-0.386102	1.04084	0.710672	0.68 (0.09- 5.23)	0.139721	1.66897	0.933282	1.15 (0.04- 30.29)	-1.21533	1.9728	0.541636	0.30 (0.01- 14.17)	33.2314	37	0.646411	33.4762	38	0.678575	0.012202	0.0246604	0.623665
117	VvvwUP	MNlgTu	EOMG	taurocholate	16	-0.108306	0.29241	0.71109	0.90 (0.51-1.59)	-0.108686	0.370176	0.769059	0.90 (0.43-1.85)	-0.406381	0.430859	0.361577	0.67 (0.29-1.55)	17.092	14	0.251308	18.1819	15	0.253221	0.0356217	0.0377004	0.360751
369	ixRjiS	ot81gt	EOMG	X-12740	11	0.138275	0.377105	0.713861	1.15 (0.55-2.40)	0.190954	0.499124	0.702032	1.21 (0.46-3.22)	0.570334	0.698505	0.435289	1.77 (0.45-6.95)	10.6231	9	0.30243	11.2731	10	0.336644	-0.0420017	0.0566018	0.476972
464	F8WvW3	0s9qAk	EOMG	X-14662	18	0.122149	0.337017	0.717022	1.13 (0.58-2.19)	0.46598	0.495635	0.347131	1.59 (0.60-4.21)	0.263544	0.546864	0.63639	1.30 (0.45-3.80)	14.8269	16	0.537352	14.9347	17	0.600187	-0.0117022	0.0356438	0.746934
475	s6vL66	fHSqNy	EOMG	tryptophan betaine	10	-0.188881	0.522445	0.717702	0.83 (0.30- 2.31)	0.288026	0.533715	0.589429	1.33 (0.47- 3.80)	1.4013	1.16728	0.26429	4.06 (0.41-40.01)	15.3131	8	0.0533362	19.6235	9	0.0203838	-0.149772	0.0998063	0.171846
273	Smgz7G	2Hrfys	EOMG	X-11876	16	-0.250568	0.693563	0.717893	0.78 (0.20- 3.03)	0.464407	0.941928	0.621985	1.59 (0.25-10.08)	0.267208	1.29159	0.83908	1.31 (0.10-16.42)	8.62349	14	0.854388	8.84931	15	0.885264	-0.0213671	0.0449635	0.641967
66	xMiSa0	Fiu0ns	EOMG	phosphate	4	-0.978992	2.76669	0.723451	0.38 (0.00- 85.09)	-0.654033	3.22749	0.839413	0.52 (0.00- 290.57)	-0.549264	4.59513	0.915779	0.58 (0.00-4708.84)	0.091416	2	0.955321	0.105135	3	0.991214	-0.00877831	0.0749464	0.917461
251	bjIX2l	dADqz6	EOMG	adrenate (22:4n6)	10	0.460815	1.3195	0.726913	1.59 (0.12- 21.05)	1.70443	1.71462	0.320196	5.50 (0.19- 158.39)	-1.60965	3.12977	0.620943	0.20 (0.00- 92.27)	11.1253	8	0.194701	11.8742	9	0.220495	0.0632657	0.0862116	0.483994
450	EwTJGT	kDCHTd	EOMG	p-cresol sulfate	15	0.188292	0.539276	0.726972	1.21 (0.42- 3.47)	0.833901	0.723334	0.248969	2.30 (0.56- 9.50)	0.553584	0.862853	0.532299	1.74 (0.32- 9.44)	10.4309	13	0.658373	10.725	14	0.707489	-0.0238843	0.0440408	0.596771
343	fAxbt7	TERPpv	EOMG	stearidonate (18:4n3)	9	-0.492395	1.42637	0.729937	0.61 (0.04- 10.01)	-2.01584	1.66357	0.225607	0.13 (0.01- 3.47)	-0.838818	3.86065	0.834192	0.43 (0.00-835.52)	13.8592	7	0.053744	13.878	8	0.0850003	0.0106351	0.108898	0.924939
429	JXvP8S	uBE6xG	EOMG	X-13671	15	0.534888	1.5764	0.734376	1.71 (0.08- 37.51)	0.947272	2.11766	0.654644	2.58 (0.04- 163.68)	1.40214	5.08513	0.787088	4.06 (0.00-86594.48)	9.71305	13	0.717214	9.74522	14	0.780563	-0.0124981	0.0696728	0.860403
103	or96Hv	49O79B	EOMG	paraxanthine	13	0.174661	0.51488	0.734439	1.19 (0.43- 3.27)	0.0639585	0.735804	0.930732	1.07 (0.25- 4.51)	-0.349888	1.62823	0.833786	0.70 (0.03-17.14)	11.8136	11	0.37782	11.9384	12	0.450638	0.0303611	0.0890384	0.739536
483	B3zpOt	4KaiYe	EOMG	palmitoyl sphingomyelin	42	0.446597	1.33169	0.737353	1.56 (0.11- 21.26)	1.40938	1.85334	0.446983	4.09 (0.11- 154.77)	-0.302443	4.79837	0.950056	0.74 (0.00- 8976.45)	38.6539	40	0.530842	38.6803	41	0.574211	0.00759943	0.0467698	0.871741
385	N5EXmc	QyKvcW	EOMG	gamma-glutamylisoleucine*	25	0.331407	0.990634	0.737972	1.39 (0.20- 9.71)	-0.0390661	1.44774	0.978472	0.96 (0.06- 16.42)	2.22777	2.54046	0.3896	9.28 (0.06-1348.95)	18.0073	23	0.757091	18.6645	24	0.769638	-0.0343118	0.0423271	0.425884
404	QunTRE	z5VxIR	EOMG	pro-hydroxy-pro	17	0.434974	1.30047	0.738022	1.54 (0.12- 19.76)	0.883041	1.66776	0.596474	2.42 (0.09- 63.55)	-0.874337	3.31653	0.795652	0.42 (0.00-277.57)	18.1246	15	0.256171	18.3493	16	0.303841	0.0243417	0.0564436	0.672415
456	dTfzX3	oG7fAM	EOMG	X-14450--phenylalanylleucine	5	0.289911	0.881839	0.742339	1.34 (0.24- 7.53)	0.201209	1.11702	0.85705	1.22 (0.14- 10.92)	-1.03775	4.7727	0.841818	0.35 (0.00-4091.81)	1.73328	3	0.629561	1.81339	4	0.770031	0.0536933	0.189694	0.795545
168	GFylDj	WzdAoV	EOMG	cysteine	18	-0.341496	1.04187	0.743084	0.71 (0.09- 5.48)	0.285289	1.42904	0.841765	1.33 (0.08-21.89)	-0.905228	1.72661	0.607272	0.40 (0.01-11.93)	12.759	16	0.690289	12.9267	17	0.741082	0.0174595	0.0426427	0.687648
264	oFs4Mt	SMC2f0	EOMG	2-methoxyacetaminophen sulfate*	295	-0.0122135	0.037327	0.743515	0.99 (0.92-1.06)	0.0109562	0.0577549	0.849542	1.01 (0.90-1.13)	-0.0515466	0.11141	0.64394	0.95 (0.76-1.18)	308.305	293	0.258176	308.453	294	0.269639	0.0120701	0.0322063	0.708099
254	yuXOjk	ToOE5i	EOMG	X-11786--methylcysteine	12	0.276718	0.845953	0.743586	1.32 (0.25- 6.92)	0.313009	1.09977	0.775941	1.37 (0.16- 11.81)	2.81711	3.15972	0.39357	16.73 (0.03-8185.90)	4.32576	10	0.931457	5.02208	11	0.930093	-0.0840282	0.100698	0.42351
111	Dzp7Ce	uyiEme	EOMG	theophylline	11	0.220003	0.675975	0.744833	1.25 (0.33- 4.69)	0.103781	0.902504	0.908451	1.11 (0.19- 6.51)	-0.166469	1.43098	0.909944	0.85 (0.05-13.99)	7.35183	9	0.60054	7.44572	10	0.682802	0.020112	0.065636	0.766257
391	p7gj7O	L8ZJXQ	EOMG	X-12844	12	-0.369371	1.14441	0.746877	0.69 (0.07- 6.51)	-1.19801	1.53497	0.435108	0.30 (0.01- 6.11)	2.30765	4.44773	0.61516	10.05 (0.00-61402.50)	7.72984	10	0.655206	8.11779	11	0.702715	-0.0627769	0.100789	0.547319
145	zBsVbf	EKFBBl	EOMG	levulinate (4-oxovalerate)	47	0.372541	1.15841	0.747757	1.45 (0.15- 14.06)	1.07431	1.84313	0.55998	2.93 (0.08- 108.51)	-0.287767	2.46303	0.907511	0.75 (0.01- 93.67)	53.8761	45	0.171158	53.9872	46	0.195581	0.00854714	0.0280551	0.762033
380	MkZOBE	4ZhnUd	EOMG	1-stearoylglycerophosphoethanolamine	11	0.308153	0.962516	0.748852	1.36 (0.21- 8.98)	0.136345	1.2342	0.912034	1.15 (0.10- 12.88)	1.78739	2.61125	0.510902	5.97 (0.04-997.68)	5.70184	9	0.769349	6.0732	10	0.809076	-0.0405693	0.0665729	0.55733
433	4m0cOp	nndYUt	EOMG	1-myristoylglycerophosphocholine	5	0.432606	1.35199	0.748985	1.54 (0.11- 21.81)	0.381305	1.84027	0.835853	1.46 (0.04- 53.96)	0.227402	3.38748	0.950702	1.26 (0.00-959.93)	3.38133	3	0.336482	3.38637	4	0.495365	0.00639877	0.0956794	0.950887
28	1euC9T	QY93mi	EOMG	malate	16	0.409072	1.31515	0.755766	1.51 (0.11- 19.82)	1.38979	1.94524	0.474943	4.01 (0.09- 181.72)	1.50395	2.73292	0.59078	4.50 (0.02- 953.83)	12.2546	14	0.585862	12.4635	15	0.643661	-0.0210392	0.0460352	0.654664
382	OzFO93	7yWNZX	EOMG	bradykinin, des-arg(9)	19	0.0776844	0.250549	0.756518	1.08 (0.66-1.77)	-0.0240653	0.34518	0.944418	0.98 (0.50-1.92)	-0.721226	0.532945	0.193688	0.49 (0.17-1.38)	12.1475	17	0.791123	15.0322	18	0.659753	0.0759748	0.0447321	0.107651
248	zjWMUX	fwPiPm	EOMG	X-11550	20	0.802016	2.59469	0.757246	2.23 (0.01- 360.54)	2.09689	3.7194	0.57291	8.14 (0.01- 11931.27)	0.318958	8.90606	0.971825	1.38 (0.00-52421549.76)	17.5692	18	0.484354	17.5724	19	0.551149	0.00369918	0.0652424	0.95541
180	gevnui	9vTPfl	EOMG	hexanoylcarnitine	15	-0.307581	0.998347	0.758013	0.74 (0.10- 5.20)	0.589231	1.07823	0.584735	1.80 (0.22- 14.92)	2.99508	1.6346	0.0899048	19.99 (0.81-492.21)	15.5133	13	0.27641	22.2771	14	0.0730972	-0.11254	0.0472711	0.0332617
139	zMumLT	wPsGRp	EOMG	2-hydroxyisobutyrate	17	-0.447912	1.45735	0.758579	0.64 (0.04- 11.12)	0.869618	1.9991	0.663559	2.39 (0.05- 120.04)	0.472688	5.46158	0.932176	1.60 (0.00-71495.24)	14.8049	15	0.465562	14.8355	16	0.536721	-0.0141463	0.0808818	0.863496
49	p6GAsr	caESbO	EOMG	ascorbate (Vitamin C)	13	0.0689702	0.232346	0.766587	1.07 (0.68-1.69)	0.175877	0.315606	0.577346	1.19 (0.64-2.21)	0.322569	0.409924	0.447963	1.38 (0.62-3.08)	2.30085	11	0.997129	2.86473	12	0.996426	-0.0341844	0.0455234	0.468461
388	qETm7I	3KvFwU	EOMG	X-12816	6	0.218486	0.743092	0.76874	1.24 (0.29- 5.34)	-0.196684	0.992519	0.842915	0.82 (0.12- 5.75)	2.69255	1.92739	0.234935	14.77 (0.34-645.64)	1.51199	4	0.824515	3.44739	5	0.631363	-0.142084	0.102132	0.236553
255	Sbcteh	nyRHr1	EOMG	X-11787	24	0.477786	1.63325	0.769876	1.61 (0.07- 39.61)	-0.0324495	1.96108	0.986798	0.97 (0.02- 45.21)	-0.202035	2.9784	0.946531	0.82 (0.00- 280.24)	31.2758	22	0.090609	31.3836	23	0.113656	0.012797	0.0464603	0.78555
394	kKnQHP	0BoJhA	EOMG	laurylcarnitine	11	-0.373376	1.28633	0.771613	0.69 (0.06- 8.57)	0.115007	1.37589	0.933385	1.12 (0.08- 16.64)	-4.98209	3.14577	0.147712	0.01 (0.00- 3.27)	16.0115	9	0.0666427	20.4789	10	0.0250351	0.143393	0.0904887	0.147506
387	BOE4FL	hqZl9D	EOMG	X-12798	8	0.268528	0.928693	0.772469	1.31 (0.21- 8.07)	1.16912	0.712297	0.100727	3.22 (0.80-13.00)	2.1522	0.936191	0.061194	8.60 (1.37-53.90)	6.91435	6	0.328841	16.1109	7	0.0241223	-0.137071	0.0485214	0.0301568
434	ySPwZq	3QMTfg	EOMG	1-oleoylglycerophosphoethanolamine	7	0.496887	1.72377	0.77315	1.64 (0.06-4.821000e+01)	0.0911543	2.17014	0.966496	1.10 (0.02-7.706000e+01)	2.51317	10.1992	0.815162	12.34 (0.00-5.931501e+09)	6.36748	5	0.272085	6.41901	6	0.377924	-0.039974	0.198738	0.848516
155	YhWy0u	vpWr6s	EOMG	X-10506	13	-0.54331	1.89538	0.774381	0.58 (0.01- 23.85)	-2.34638	2.36494	0.321123	0.10 (0.00- 9.86)	-2.17578	5.12005	0.679064	0.11 (0.00-2590.26)	14.1319	11	0.225781	14.2852	12	0.28287	0.0298528	0.0864293	0.736307
250	uqkjmw	uHJF3m	EOMG	X-11593--O-methylascorbate*	42	0.359093	1.25593	0.77494	1.43 (0.12- 16.79)	0.434464	1.81656	0.810975	1.54 (0.04- 54.32)	-1.96708	3.59262	0.587054	0.14 (0.00- 159.88)	35.4098	40	0.676848	35.8874	41	0.696875	0.0255951	0.0370358	0.493499
19	Xm5S03	Mjcxmq	EOMG	arachidonate (20:4n6)	18	-0.503149	1.77618	0.776966	0.60 (0.02- 19.65)	1.24717	1.45691	0.391976	3.48 (0.20- 60.50)	4.72485	2.72787	0.102492	112.71 (0.54-23658.54)	31.8409	16	0.0104875	42.8306	17	0.000508215	-0.126904	0.0540024	0.0319379
392	FYMZaZ	WaHeAG	EOMG	X-12847	10	-0.116503	0.413574	0.778176	0.89 (0.40-2.00)	0.315693	0.54953	0.565644	1.37 (0.47-4.03)	0.360463	0.616301	0.574748	1.43 (0.43-4.80)	3.72227	8	0.881272	4.8119	9	0.850387	-0.0603692	0.057833	0.327067
353	hRD6KW	wP4UhT	EOMG	X-12556	21	-0.302523	1.10226	0.783734	0.74 (0.09- 6.41)	-0.42154	1.63001	0.795935	0.66 (0.03- 16.01)	3.98703	2.73345	0.161007	53.89 (0.25-11436.90)	17.817	19	0.534691	20.7377	20	0.412714	-0.0856843	0.0501371	0.103735
311	aDPT72	nXGPyc	EOMG	X-12230	9	-0.187126	0.682619	0.783986	0.83 (0.22-3.16)	-1.0232	0.948592	0.280743	0.36 (0.06-2.31)	-1.17883	1.1898	0.354794	0.31 (0.03-3.17)	4.89519	7	0.672753	5.93082	8	0.654981	0.0543868	0.0534428	0.342715
64	ll7CTF	c4C0EH	EOMG	xanthine	4	-0.744249	2.71633	0.784092	0.48 (0.00- 97.49)	1.24325	3.22381	0.699758	3.47 (0.01- 1923.54)	-13.4777	8.88537	0.268583	0.00 (0.00- 51.30)	0.738592	2	0.691221	3.00374	3	0.391049	0.278025	0.184729	0.271245
454	WGy82x	FYlb8J	EOMG	X-14304--leucylalanine	19	-0.141128	0.521368	0.786631	0.87 (0.31- 2.41)	0.0622254	0.71734	0.930875	1.06 (0.26- 4.34)	0.559358	1.61079	0.73266	1.75 (0.07-41.12)	19.8319	17	0.282915	20.0797	18	0.32835	-0.0314808	0.0683104	0.650748
215	W7mNua	DyQKFd	EOMG	pyroglutamine*	18	-0.209965	0.780282	0.787861	0.81 (0.18- 3.74)	0.191507	0.962211	0.842241	1.21 (0.18- 7.98)	-2.45789	2.02832	0.243186	0.09 (0.00- 4.56)	21.5122	16	0.159653	23.4421	17	0.135405	0.0759361	0.0633818	0.248334
27	nSUXQ3	ft1hpt	EOMG	methionine	21	0.689735	2.56623	0.788104	1.99 (0.01-3.047600e+02)	1.78768	3.90732	0.647297	5.98 (0.00-1.265781e+04)	5.11525	8.18308	0.539341	166.54 (0.00-1.538507e+09)	19.6803	19	0.41404	20.0176	20	0.456829	-0.041241	0.0722726	0.574937
396	sW3bRt	iXxhwv	EOMG	X-12855	19	-0.190483	0.721581	0.791795	0.83 (0.20- 3.40)	-0.178048	0.972664	0.854757	0.84 (0.12- 5.63)	-2.39185	1.81807	0.205776	0.09 (0.00- 3.23)	11.7086	17	0.817455	13.4488	18	0.764253	0.0741577	0.0562151	0.204603
175	vz9qlL	kuD5qs	EOMG	3-(4-hydroxyphenyl)lactate	19	-0.400216	1.53911	0.79484	0.67 (0.03- 13.69)	1.569	2.00426	0.433724	4.80 (0.09- 244.04)	-1.68464	3.62092	0.647656	0.19 (0.00- 224.16)	24.4745	17	0.107106	24.698	18	0.133464	0.0263275	0.0668154	0.698456
93	TGnjIk	Vu4Sfp	EOMG	X-04357	9	-0.292169	1.14368	0.798365	0.75 (0.08- 7.02)	-0.71783	1.34461	0.593441	0.49 (0.03- 6.80)	-1.87886	2.17559	0.416411	0.15 (0.00-10.86)	12.3257	7	0.0903451	13.6364	8	0.0917485	0.0888437	0.102973	0.416833
6	pC9hKr	JeWGRV	EOMG	phenylalanine	5	1.1439	4.50632	0.799617	3.14 (0.00-2.151026e+04)	-1.59254	5.72117	0.780737	0.20 (0.00-1.507755e+04)	-2.40416	8.26295	0.79004	0.09 (0.00-9.759962e+05)	2.33077	3	0.506652	2.5932	4	0.628028	0.0408722	0.0797846	0.643784
303	OTK8GX	bLjkZo	EOMG	X-12116	9	-0.288875	1.15904	0.803178	0.75 (0.08- 7.26)	-0.935961	1.1692	0.423415	0.39 (0.04- 3.88)	-2.83981	3.3324	0.422308	0.06 (0.00-40.11)	13.5089	7	0.060639	14.803	8	0.0630915	0.104963	0.128176	0.439831
328	3tVT7G	cqywGU	EOMG	X-12442--5,8-tetradecadienoate	11	0.189495	0.761813	0.80356	1.21 (0.27- 5.38)	0.0459349	0.988673	0.962943	1.05 (0.15- 7.27)	0.0356518	1.76453	0.984321	1.04 (0.03-32.92)	5.74234	9	0.765403	5.75168	10	0.835676	0.00711769	0.0736373	0.925116
374	9BSDIu	Wchrbw	EOMG	7-methylxanthine	10	-0.188939	0.762217	0.804227	0.83 (0.19- 3.69)	-0.137913	0.868029	0.873763	0.87 (0.16- 4.78)	-0.58044	2.83898	0.843105	0.56 (0.00-146.05)	11.1041	8	0.195872	11.1328	9	0.266717	0.0150108	0.104356	0.889183
237	N3tANr	bIoRgv	EOMG	X-11485	6	0.2397	0.970395	0.804898	1.27 (0.19- 8.51)	0.542589	1.18892	0.648124	1.72 (0.17- 17.69)	0.08569	2.88648	0.977739	1.09 (0.00-312.06)	2.07551	4	0.721873	2.07872	5	0.838149	0.00693201	0.122358	0.957538
140	BPAoJU	cZDcTm	EOMG	X-08766	14	-0.320492	1.30212	0.805581	0.73 (0.06- 9.32)	-0.137138	1.53422	0.928775	0.87 (0.04- 17.64)	-2.0179	3.00098	0.514061	0.13 (0.00- 47.66)	19.0663	12	0.0869412	19.6996	13	0.102957	0.0424153	0.0671816	0.53965
169	Wgv9uj	H6n2sj	EOMG	pyroglutamylglycine	4	-0.216827	0.887755	0.807043	0.81 (0.14- 4.59)	-0.967624	1.03106	0.348001	0.38 (0.05- 2.87)	1.03543	2.96068	0.759937	2.82 (0.01-932.95)	3.53225	2	0.170995	3.89226	3	0.273335	-0.0796578	0.176432	0.695869
252	c6Zk5s	uKcLqi	EOMG	homostachydrine*	6	0.34686	1.42696	0.807947	1.41 (0.09- 23.19)	0.878027	1.381	0.524913	2.41 (0.16- 36.05)	-2.14105	4.70521	0.672686	0.12 (0.00-1189.35)	10.319	4	0.0353839	11.1263	5	0.0489321	0.115352	0.206199	0.605716
214	NkbgNb	H1jZJg	EOMG	3-dehydrocarnitine*	19	-0.29343	1.21808	0.809636	0.75 (0.07- 8.12)	-2.14639	1.7691	0.225028	0.12 (0.00- 3.75)	-3.81679	3.4174	0.279587	0.02 (0.00-17.84)	14.1262	17	0.658148	15.3439	18	0.638235	0.0725989	0.0657907	0.285193
409	IoFmKm	wqCiJV	EOMG	X-13429	7	-0.113188	0.476393	0.812197	0.89 (0.35-2.27)	-0.00118022	0.593855	0.998414	1.00 (0.31-3.20)	-0.199327	1.1138	0.864994	0.82 (0.09-7.27)	1.88721	5	0.864522	1.89453	6	0.929139	0.00791521	0.0925115	0.935137
395	x1U5D4	W5z8xu	EOMG	X-12851	7	-0.181932	0.771124	0.813487	0.83 (0.18- 3.78)	-0.29993	0.800275	0.707822	0.74 (0.15- 3.56)	-1.89138	1.02863	0.12535	0.15 (0.02- 1.13)	7.98179	5	0.157242	14.8876	6	0.0211493	0.150743	0.0724763	0.0920742
235	GxuKsQ	sbsuOS	EOMG	X-11478	11	-0.182528	0.779179	0.814785	0.83 (0.18- 3.84)	-0.70364	0.922821	0.445768	0.49 (0.08- 3.02)	-0.320538	1.43034	0.827684	0.73 (0.04-11.98)	12.5643	9	0.183332	12.5837	10	0.247888	0.00688082	0.0584062	0.908806
358	KGLoGX	Zpl5lI	EOMG	asparagine	35	-0.239563	1.05681	0.820669	0.79 (0.10- 6.25)	0.903643	1.54577	0.558823	2.47 (0.12- 51.08)	0.30375	1.85141	0.870681	1.35 (0.04- 51.03)	27.016	33	0.758977	27.1438	34	0.791775	-0.00880973	0.024649	0.723063
206	0iy2f6	12E8Ds	EOMG	X-02249	11	-0.301201	1.34896	0.823315	0.74 (0.05- 10.41)	0.752752	1.69775	0.65749	2.12 (0.08- 59.17)	2.02017	4.92388	0.691196	7.54 (0.00-117122.30)	12.3646	9	0.193529	12.6969	10	0.241115	-0.054956	0.111734	0.634602
416	3yOwmm	raxdks	EOMG	2-linoleoylglycerophosphocholine*	20	0.315684	1.41661	0.823657	1.37 (0.09- 22.03)	0.185117	1.73597	0.915077	1.20 (0.04- 36.15)	4.56239	5.74944	0.437801	95.81 (0.00-7506587.79)	26.8797	18	0.0812796	27.7483	19	0.088393	-0.0773973	0.10148	0.455533
307	T18xGe	7Ixdor	EOMG	X-12206	11	-0.271888	1.27078	0.830583	0.76 (0.06- 9.20)	0.023818	1.73968	0.989077	1.02 (0.03- 30.99)	3.88736	4.44917	0.404977	48.78 (0.01-298859.01)	5.61465	9	0.77778	6.5662	10	0.765665	-0.0933707	0.0957186	0.354815
256	G16NBW	4wbZTZ	EOMG	X-11792	14	0.0741965	0.346805	0.830592	1.08 (0.55-2.13)	-0.0164801	0.462857	0.971597	0.98 (0.40-2.44)	-1.0902	1.1319	0.354478	0.34 (0.04-3.09)	5.8064	12	0.925525	6.97427	13	0.903473	0.0837418	0.0774899	0.30108
148	FUWx5T	lmW4DW	EOMG	X-09026	14	0.348407	1.6409	0.831852	1.42 (0.06- 35.32)	1.13971	2.16781	0.599068	3.13 (0.04- 218.90)	2.3771	6.7689	0.731543	10.77 (0.00-6225398.67)	15.5905	12	0.21072	15.7151	13	0.264859	-0.0323146	0.10436	0.762142
51	JYMTD7	9Fvyx2	EOMG	laurate (12:0)	34	0.2685	1.27649	0.8334	1.31 (0.11- 15.97)	-1.02409	1.74235	0.556692	0.36 (0.01- 10.92)	1.41541	3.15062	0.65628	4.12 (0.01-1979.54)	21.7612	32	0.913629	21.9197	33	0.929372	-0.0139524	0.0350412	0.693148
224	AZTffX	W04wcC	EOMG	X-09789	11	-0.305533	1.46281	0.834553	0.74 (0.04- 12.96)	-1.20417	1.08687	0.267895	0.30 (0.04- 2.52)	-2.29681	5.16113	0.666815	0.10 (0.00-2487.43)	44.6326	9	1.08e-06	45.4417	10	1.81e-06	0.0835438	0.206825	0.69569
178	VikPJ9	WnL4h9	EOMG	trans-4-hydroxyproline	5	0.250748	1.20497	0.835154	1.28 (0.12-13.63)	0.323399	1.46842	0.825687	1.38 (0.08-24.57)	-0.415621	2.49002	0.878053	0.66 (0.01-86.91)	1.0251	3	0.795179	1.11862	4	0.891307	0.0238408	0.0779603	0.779744
352	rF5B6E	SHgb08	EOMG	X-12544	18	0.119109	0.59139	0.840381	1.13 (0.35- 3.59)	0.571051	0.807023	0.479193	1.77 (0.36- 8.61)	0.164391	1.08444	0.881404	1.18 (0.14- 9.87)	22.5373	16	0.126674	22.5409	17	0.164802	-0.00224448	0.0444571	0.96036
455	yNKDaz	wjlUB9	EOMG	X-14374	8	0.250484	1.25602	0.841929	1.28 (0.11- 15.06)	0.48252	1.58411	0.760671	1.62 (0.07- 36.14)	1.37802	3.27787	0.688834	3.97 (0.01-2447.06)	3.11906	6	0.793762	3.25775	7	0.860179	-0.030325	0.0814295	0.722389
222	qwteWM	uQZuMh	EOMG	X-11422--xanthine	7	0.367304	1.88823	0.845767	1.44 (0.04- 58.45)	0.636977	2.47207	0.796662	1.89 (0.01- 240.39)	1.20514	5.10287	0.822671	3.34 (0.00-73626.45)	3.04029	5	0.693774	3.07152	6	0.799818	-0.0212102	0.120012	0.866653
32	F87y2K	ugzHDl	EOMG	oleate (18:1n9)	20	-0.351591	1.85898	0.84999	0.70 (0.02- 26.90)	-2.14794	2.29164	0.348608	0.12 (0.00- 10.42)	0.650846	6.70217	0.923712	1.92 (0.00-971994.13)	27.4758	18	0.0704936	27.513	19	0.0932605	-0.0147431	0.0944894	0.877746
184	wbVZw2	flNePO	EOMG	2-aminobutyrate	38	0.252114	1.34502	0.851313	1.29 (0.09- 17.96)	0.0040355	1.99463	0.998386	1.00 (0.02- 50.07)	-2.31516	3.96836	0.563258	0.10 (0.00- 235.76)	41.6238	36	0.239224	42.1716	37	0.257203	0.0284153	0.0412844	0.495687
330	6vEDdI	4SwvO8	EOMG	X-12450	26	0.132858	0.733871	0.856338	1.14 (0.27- 4.81)	-0.467273	1.15793	0.686551	0.63 (0.06- 6.06)	0.454339	1.05603	0.670866	1.58 (0.20-12.48)	16.7968	24	0.857198	16.976	25	0.882662	-0.0105258	0.0248628	0.675807
419	GZv9zR	P3FuXK	EOMG	catechol sulfate	12	0.155796	0.863545	0.856827	1.17 (0.22- 6.35)	0.302086	1.11766	0.786941	1.35 (0.15-12.09)	0.0735851	1.60703	0.964379	1.08 (0.05-25.11)	9.23919	10	0.509564	9.24287	11	0.599485	0.00271762	0.0448016	0.952826
46	8dFW8n	xiY0TK	EOMG	urate	18	0.308178	1.75688	0.860756	1.36 (0.04- 42.59)	-0.854393	2.28547	0.708526	0.43 (0.00- 37.53)	-2.24752	3.2862	0.503807	0.11 (0.00- 66.25)	8.98281	16	0.91412	9.8297	17	0.910599	0.0401299	0.0436069	0.371102
90	jgL5Em	Bunh3g	EOMG	phenylacetate	8	0.16861	0.962901	0.860996	1.18 (0.18- 7.81)	0.0299571	1.29639	0.981564	1.03 (0.08-13.08)	-0.686314	1.44026	0.650562	0.50 (0.03- 8.47)	3.16582	6	0.787765	3.80295	7	0.802174	0.0496347	0.0621834	0.455178
118	w3rug5	KUqZ5v	EOMG	X-05907	12	0.275298	1.59539	0.862999	1.32 (0.06- 30.03)	2.37063	2.24028	0.28997	10.70 (0.13- 864.00)	5.05436	4.00669	0.235768	156.70 (0.06-403319.30)	6.49271	10	0.77231	8.18348	11	0.69678	-0.0901703	0.0693459	0.222668
299	Rb3x3e	Q4YNHn	EOMG	X-12093	11	0.0775608	0.4526	0.863935	1.08 (0.45-2.62)	-0.176537	0.533843	0.740878	0.84 (0.29-2.39)	-0.947324	0.8375	0.287238	0.39 (0.08-2.00)	10.5557	9	0.307396	12.9442	10	0.226811	0.0882558	0.0618454	0.187328
324	uxPxnS	MYk7ov	EOMG	X-12428	9	-0.0938531	0.559311	0.86674	0.91 (0.30-2.72)	0.0808143	0.775612	0.917015	1.08 (0.24-4.96)	-0.370802	1.17499	0.761523	0.69 (0.07-6.90)	3.27575	7	0.858376	3.34758	8	0.910692	0.0173176	0.0646142	0.796414
249	PuYG6K	9yKqdR	EOMG	X-11552	14	-0.133504	0.803349	0.868012	0.88 (0.18- 4.23)	0.277707	1.04178	0.789801	1.32 (0.17- 10.17)	-0.548767	3.25326	0.868856	0.58 (0.00-339.55)	5.30777	12	0.946901	5.32512	13	0.967321	0.013643	0.103572	0.897385
258	c2StRR	r2tuF8	EOMG	X-11795	12	0.312355	1.88419	0.868332	1.37 (0.03- 54.89)	-1.03831	2.17678	0.633368	0.35 (0.00- 25.23)	3.72103	5.67302	0.52668	41.31 (0.00-2786097.63)	22.0416	10	0.0148942	22.9424	11	0.0180089	-0.0802814	0.125582	0.537012
446	MZYgRG	tdpzzV	EOMG	thymol sulfate	4	0.0899741	0.542823	0.868352	1.09 (0.38- 3.17)	-0.195798	0.693378	0.77765	0.82 (0.21- 3.20)	-0.167291	1.79743	0.93433	0.85 (0.02-28.66)	2.65446	2	0.265211	2.6854	3	0.442715	0.0255779	0.16754	0.892671
209	GNqkq2	z9GaZM	EOMG	X-11315	22	-0.13709	0.842326	0.870714	0.87 (0.17- 4.54)	0.0185463	1.1161	0.986742	1.02 (0.11- 9.08)	0.0357773	1.48832	0.98106	1.04 (0.06-19.16)	23.4505	20	0.267221	23.4743	21	0.319221	-0.00518667	0.0363883	0.888082
24	xz7mDD	N6J6ak	EOMG	threonine	18	0.244352	1.5191	0.872209	1.28 (0.07- 25.07)	-0.39482	2.013	0.844505	0.67 (0.01- 34.84)	6.12942	5.20523	0.256196	459.17 (0.02-12380982.14)	16.9752	16	0.387206	18.4545	17	0.360726	-0.0920707	0.0779718	0.254931
363	duc82V	Gp0ZrC	EOMG	X-12717	8	0.0824819	0.52506	0.875174	1.09 (0.39- 3.04)	0.215643	0.674744	0.749277	1.24 (0.33- 4.66)	-2.69532	2.62128	0.343488	0.07 (0.00-11.50)	6.96368	6	0.324219	8.32019	7	0.305208	0.21393	0.197881	0.321177
135	d0hoXT	7nDJUM	EOMG	saccharin	9	-0.0618364	0.396486	0.876064	0.94 (0.43-2.04)	-0.0945207	0.53472	0.859692	0.91 (0.32-2.59)	0.268711	0.728466	0.723127	1.31 (0.31-5.45)	9.36011	7	0.227825	9.76764	8	0.281715	-0.0391106	0.0708445	0.598081
309	CtUett	y0zAjH	EOMG	X-12216	10	-0.0902156	0.578931	0.876166	0.91 (0.29- 2.84)	-0.00208534	0.743886	0.997763	1.00 (0.23- 4.29)	0.27599	0.92851	0.773856	1.32 (0.21- 8.13)	4.42458	8	0.816931	4.67906	9	0.86134	-0.0225667	0.0447339	0.627532
484	GkFu51	4WidsC	EOMG	phenylalanylphenylalanine	4	0.258593	1.66407	0.876507	1.30 (0.05- 33.79)	0.102695	1.8996	0.956886	1.11 (0.03- 45.87)	-2.82723	5.11787	0.636152	0.06 (0.00-1344.52)	0.122855	2	0.940421	0.529383	3	0.91239	0.0783622	0.122903	0.588992
362	OjqGx3	MglXYW	EOMG	X-12712	34	0.0235181	0.15254	0.877471	1.02 (0.76-1.38)	0.134365	0.214413	0.53088	1.14 (0.75-1.74)	-0.0918477	0.295508	0.757959	0.91 (0.51-1.63)	36.2555	32	0.276724	36.493	33	0.309546	0.0206447	0.0450888	0.650142
375	7UXCjq	vbMOaY	EOMG	1-methylurate	16	0.077915	0.518424	0.880534	1.08 (0.39-2.99)	0.505679	0.709762	0.476178	1.66 (0.41-6.66)	0.43888	0.783393	0.584177	1.55 (0.33-7.20)	9.5198	14	0.796382	9.89754	15	0.826135	-0.0235555	0.0383265	0.548678
203	Vs2kV1	HhECBq	EOMG	X-11247	17	0.0726686	0.484076	0.880671	1.08 (0.42- 2.78)	0.0252368	0.630444	0.968069	1.03 (0.30- 3.53)	1.70148	1.17486	0.16813	5.48 (0.55-54.83)	16.6695	15	0.339	19.2039	16	0.258231	-0.0940667	0.0622899	0.151783
225	7OoUsi	pm1URP	EOMG	X-11437	14	-0.0540118	0.365014	0.882365	0.95 (0.46-1.94)	-0.622326	0.481346	0.19605	0.54 (0.21-1.38)	-0.345676	0.571995	0.556876	0.71 (0.23-2.17)	15.6946	12	0.20563	16.2861	13	0.234025	0.0366297	0.054466	0.513992
190	88QBAo	iLveRW	EOMG	myristoleate (14:1n5)	13	-0.143723	1.01066	0.886917	0.87 (0.12- 6.28)	-0.492756	1.26998	0.698015	0.61 (0.05- 7.36)	-0.197734	2.18147	0.929406	0.82 (0.01-59.02)	14.7688	11	0.193329	14.7698	12	0.254265	0.0017776	0.0628311	0.977936
364	ok9Hf6	bJcTdj	EOMG	X-12719	12	0.0599871	0.433966	0.890059	1.06 (0.45-2.49)	-0.443365	0.612324	0.469023	0.64 (0.19-2.13)	-1.62939	1.09248	0.166697	0.20 (0.02-1.67)	7.84995	10	0.643491	10.6892	11	0.469654	0.121962	0.0723802	0.122887
83	CZ3oLi	U7w0eF	EOMG	N-acetylornithine	21	0.0597167	0.437938	0.891538	1.06 (0.45- 2.50)	-0.0272678	0.511502	0.957485	0.97 (0.36- 2.65)	-0.123598	0.624122	0.845121	0.88 (0.26- 3.00)	16.6686	19	0.61231	16.8385	20	0.663434	0.0119388	0.0289605	0.684776
272	C3Q46x	cpJw3q	EOMG	X-11859	11	0.173504	1.27295	0.891583	1.19 (0.10- 14.42)	0.273596	1.67005	0.869869	1.31 (0.05- 34.71)	1.59484	3.07478	0.616491	4.93 (0.01-2041.43)	6.37431	9	0.701949	6.63219	10	0.759652	-0.0381831	0.0751904	0.623791
89	eEla6G	sr3Fyp	EOMG	benzoate	34	0.203449	1.5202	0.893537	1.23 (0.06- 24.12)	0.193115	2.12713	0.927662	1.21 (0.02- 78.44)	6.64609	4.55626	0.154402	769.77 (0.10-5817392.28)	35.2843	32	0.315598	37.7539	33	0.260939	-0.0749672	0.0500923	0.144301
204	R7UyXJ	cx3dTs	EOMG	X-11261	15	0.0800016	0.621862	0.897636	1.08 (0.32- 3.67)	-0.0520694	0.909822	0.954362	0.95 (0.16- 5.65)	-0.472614	1.42449	0.745346	0.62 (0.04-10.17)	11.7739	13	0.546269	11.9598	14	0.609532	0.021299	0.0493951	0.67339
167	kcXLjP	Ytf6QI	EOMG	X-10810	16	0.121766	0.991573	0.902265	1.13 (0.16- 7.89)	-0.139153	1.05988	0.895546	0.87 (0.11- 6.95)	0.0252974	1.4763	0.98657	1.03 (0.06- 18.52)	20.5017	14	0.1151	20.5138	15	0.153095	0.0039018	0.0429314	0.928872
399	ft9EUC	9qKUCs	EOMG	X-13069	16	-0.104213	0.858505	0.903383	0.90 (0.17- 4.85)	0.326115	1.16949	0.780357	1.39 (0.14- 13.71)	0.290028	2.62793	0.913688	1.34 (0.01-230.62)	7.02765	14	0.933641	7.05285	15	0.956167	-0.0118442	0.0746195	0.87615
400	7Vww5R	OuvfY9	EOMG	X-13183--stearamide	9	-0.0784932	0.649863	0.903862	0.92 (0.26- 3.30)	0.350311	0.907389	0.699448	1.42 (0.24- 8.40)	0.399751	1.54414	0.803174	1.49 (0.07-30.76)	7.74771	7	0.355365	7.87977	8	0.445302	-0.0289852	0.0839136	0.739928
313	PG9p6n	hPsQp4	EOMG	X-12236	8	-0.092092	0.791461	0.90737	0.91 (0.19- 4.30)	0.333962	0.848017	0.693717	1.40 (0.26- 7.36)	-1.05829	1.99032	0.614021	0.35 (0.01-17.16)	12.1435	6	0.0588425	12.7224	7	0.0791674	0.059536	0.11132	0.612006
279	bj4Ygd	NHN59A	EOMG	gamma-glutamylmethionine*	9	0.118226	1.02742	0.908389	1.13 (0.15- 8.43)	0.0142425	1.37502	0.991736	1.01 (0.07- 15.02)	1.91895	2.04418	0.379119	6.81 (0.12-374.48)	5.00094	7	0.659848	6.03921	8	0.64284	-0.0660099	0.064782	0.342143
73	oxc5JM	zenWVk	EOMG	X-03003	8	0.266306	2.33877	0.909344	1.31 (0.01-1.277800e+02)	0.428051	2.92023	0.883463	1.53 (0.01-4.695200e+02)	-1.04184	16.0813	0.950449	0.35 (0.00-1.722825e+13)	2.94845	6	0.815289	2.95521	7	0.889115	0.0174362	0.212069	0.937146
8	Rcc00g	hemr4r	EOMG	lactate	12	0.21347	1.89257	0.910194	1.24 (0.03- 50.55)	0.736722	2.51007	0.769135	2.09 (0.02- 286.13)	9.10559	5.76817	0.14551	9005.50 (0.11-731940750.11)	5.61567	10	0.846454	8.27885	11	0.688128	-0.139738	0.0856278	0.133746
18	SLSuyP	4hBbzn	EOMG	allantoin	17	0.0779953	0.721449	0.913909	1.08 (0.26- 4.45)	0.376726	0.988048	0.702993	1.46 (0.21-10.11)	0.588253	1.42891	0.686397	1.80 (0.11-29.63)	7.08972	15	0.955112	7.26086	16	0.967899	-0.0178275	0.0430933	0.684951
368	SZVATP	4kH41r	EOMG	X-12734	11	0.0404242	0.401373	0.919777	1.04 (0.47-2.29)	-0.20137	0.476259	0.67243	0.82 (0.32-2.08)	-1.05652	0.773527	0.205141	0.35 (0.08-1.58)	9.82145	9	0.365133	12.6781	10	0.242232	0.109628	0.0677581	0.140131
91	YK52O7	MOOvoI	EOMG	glycerophosphorylcholine (GPC)	16	-0.0779635	0.777464	0.920123	0.92 (0.20- 4.25)	-0.0811181	0.789993	0.918215	0.92 (0.20- 4.34)	0.202577	1.1084	0.857603	1.22 (0.14- 10.75)	20.311	14	0.120637	20.5055	15	0.153386	-0.0123174	0.0336412	0.719733
357	YR59CD	iNLbzb	EOMG	X-12645	16	-0.0720302	0.73265	0.921683	0.93 (0.22-3.91)	-0.203313	0.998294	0.838619	0.82 (0.12-5.77)	-1.98648	1.8165	0.292601	0.14 (0.00-4.83)	9.55355	14	0.794042	10.8801	15	0.761047	0.0619571	0.0537935	0.26871
113	0AURps	Yhof4z	EOMG	estrone 3-sulfate	10	0.0277649	0.28587	0.922628	1.03 (0.59-1.80)	-0.0319607	0.393611	0.935284	0.97 (0.45-2.09)	0.209537	0.47062	0.66795	1.23 (0.49-3.10)	9.19899	8	0.325788	9.4861	9	0.393664	-0.0300432	0.0601236	0.630745
61	JsXhw4	BcgnM2	EOMG	gamma-glutamyltyrosine	45	0.123327	1.30838	0.924903	1.13 (0.09- 14.70)	-0.619657	1.71858	0.718426	0.54 (0.02- 15.62)	-2.36087	4.11815	0.569438	0.09 (0.00-302.09)	55.6437	43	0.0935494	56.1682	44	0.103219	0.0271701	0.0426744	0.527706
197	aqSoIg	CBSuqC	EOMG	docosapentaenoate (n3 DPA; 22:5n3)	10	-0.09756	1.06928	0.927303	0.91 (0.11- 7.38)	0.169768	1.37185	0.901512	1.19 (0.08-17.44)	-4.09847	3.04227	0.214837	0.02 (0.00- 6.45)	3.29085	8	0.914802	5.26411	9	0.810704	0.128537	0.0915032	0.197719
326	fZSlME	NHE7b5	EOMG	X-12435	25	0.0110206	0.121604	0.927789	1.01 (0.80-1.28)	0.0692673	0.171914	0.687008	1.07 (0.77-1.50)	-0.0350327	0.21894	0.87427	0.97 (0.63-1.48)	19.5582	23	0.668395	19.6222	24	0.718047	0.0142647	0.0563931	0.802553
269	kQiWdt	MsvNJd	EOMG	X-11850	8	0.0351003	0.409232	0.931648	1.04 (0.46- 2.31)	0.0250031	0.523228	0.961887	1.03 (0.37- 2.86)	-0.204923	0.823374	0.811752	0.81 (0.16- 4.09)	7.3568	6	0.289107	7.50205	7	0.37854	0.0239991	0.0697289	0.742455
440	6yIEX1	t4t0KX	EOMG	dihomo-linolenate (20:3n3 or n6)	21	-0.0962247	1.14297	0.932907	0.91 (0.10- 8.53)	0.378481	1.59634	0.812584	1.46 (0.06- 33.36)	2.21492	3.31356	0.511892	9.16 (0.01-6060.16)	17.2761	19	0.571165	17.8283	20	0.598716	-0.0452458	0.0608889	0.466518
239	cptKWq	K02yJb	EOMG	X-11497	14	-0.14651	1.79639	0.934998	0.86 (0.03- 29.21)	-0.733965	2.29081	0.748669	0.48 (0.01- 42.78)	-11.5366	8.68337	0.208698	0.00 (0.00-240.53)	14.7308	12	0.25649	16.9317	13	0.202445	0.162775	0.121565	0.205386
212	jSlQxR	SrTVjc	EOMG	X-11327	31	0.11756	1.51782	0.938263	1.12 (0.06- 22.03)	1.982	1.93973	0.30688	7.26 (0.16- 325.01)	4.64153	3.85653	0.238496	103.70 (0.05-198854.32)	39.2048	29	0.0978026	41.398	30	0.0805034	-0.0559189	0.0439033	0.21289
119	aSFHPY	LXmycn	EOMG	docosahexaenoate (DHA; 22:6n3)	6	0.195941	2.56371	0.939078	1.22 (0.01- 185.09)	1.26641	1.87463	0.499326	3.55 (0.09- 139.87)	8.50641	5.13268	0.172799	4946.39 (0.21-115695325.08)	8.86391	4	0.0645925	15.8962	5	0.00714687	-0.292842	0.164388	0.149438
331	1QS6Q0	fmvFgV	EOMG	X-12456	18	0.0522544	0.717286	0.941925	1.05 (0.26-4.30)	-0.3308	0.879504	0.706827	0.72 (0.13-4.03)	-2.05905	1.57794	0.210386	0.13 (0.01-2.81)	20.4583	16	0.200285	23.2942	17	0.139915	0.0838733	0.0563184	0.155863
449	nTpo9V	gXUeVZ	EOMG	4-ethylphenylsulfate	7	-0.0505935	0.697217	0.942152	0.95 (0.24- 3.73)	0.416735	0.901257	0.6438	1.52 (0.26- 8.87)	0.36544	1.7929	0.846525	1.44 (0.04-48.40)	4.39376	5	0.494223	4.4572	6	0.615056	-0.0230952	0.0916948	0.811166
100	qlKo86	1cDQIL	EOMG	dihomo-linoleate (20:2n6)	9	0.0955148	1.32664	0.942604	1.10 (0.08- 14.82)	1.23357	1.90303	0.516847	3.43 (0.08- 143.10)	1.02811	4.52553	0.826777	2.80 (0.00-19893.40)	7.94925	7	0.33709	8.00269	8	0.433207	-0.0212569	0.0979915	0.834453
427	o1bSGG	3f8mxG	EOMG	glutaroyl carnitine	30	-0.0544443	0.760092	0.942898	0.95 (0.21- 4.20)	-0.261286	1.11363	0.814499	0.77 (0.09- 6.83)	-1.32805	1.69706	0.440455	0.26 (0.01- 7.38)	27.3203	28	0.500862	28.0248	29	0.516585	0.0314412	0.0374579	0.408368
96	slpcss	ydLSpT	EOMG	X-04498	20	0.0714189	1.03046	0.944745	1.07 (0.14- 8.09)	0.506465	1.44889	0.726673	1.66 (0.10- 28.40)	0.793016	2.50792	0.755484	2.21 (0.02-301.43)	17.1197	18	0.514894	17.2193	19	0.575017	-0.0154099	0.0488275	0.755937
193	3TQwWJ	nupJ4i	EOMG	propionylcarnitine	29	0.068433	1.08684	0.949794	1.07 (0.13- 9.01)	-0.453785	1.59931	0.776611	0.64 (0.03-14.60)	-0.806598	2.27728	0.725945	0.45 (0.01-38.74)	25.0432	27	0.572043	25.2344	28	0.615052	0.0146893	0.0335943	0.665404
154	1B3TXs	FwuL1R	EOMG	X-10500	33	-0.0889775	1.50514	0.95286	0.91 (0.05- 17.48)	-0.614057	2.13158	0.773288	0.54 (0.01- 35.30)	1.39602	4.47983	0.757414	4.04 (0.00-26277.78)	24.6072	31	0.785006	24.7311	32	0.816773	-0.0165379	0.0469904	0.727262
418	GzQuOL	Kcmy17	EOMG	1-palmitoylglycerophosphoinositol*	10	0.0561741	0.961611	0.953417	1.06 (0.16- 6.97)	-0.425306	1.35093	0.752894	0.65 (0.05- 9.23)	2.01227	1.78185	0.291487	7.48 (0.23-245.85)	3.99547	8	0.857532	5.69583	9	0.769933	-0.0631345	0.0484168	0.228508
280	S2fENh	n1Ktqs	EOMG	gamma-glutamylthreonine*	10	0.110352	1.89596	0.953586	1.12 (0.03- 45.90)	1.71651	1.92334	0.372146	5.57 (0.13- 241.35)	2.52073	5.5983	0.66447	12.44 (0.00-724620.44)	18.4943	8	0.0178108	18.9845	9	0.0253249	-0.0609205	0.132302	0.657439
107	RGyqE8	LusRMC	EOMG	indolelactate	17	-0.0927118	1.75407	0.957847	0.91 (0.03- 28.37)	0.134566	1.89541	0.943401	1.14 (0.03- 46.97)	-1.27535	4.51652	0.781515	0.28 (0.00-1952.82)	32.0458	15	0.00634642	32.2201	16	0.00936007	0.0224833	0.0786951	0.779014
65	0JtiQP	6VuwQ6	EOMG	caprate (10:0)	30	0.0558539	1.14372	0.961051	1.06 (0.11- 9.95)	1.19236	1.80193	0.508153	3.29 (0.10- 112.63)	1.85455	1.89871	0.337059	6.39 (0.15- 264.02)	23.4149	28	0.712006	24.8234	29	0.687376	-0.0308176	0.0259668	0.245276
481	eW6uJO	MuhNId	EOMG	2-hydroxyglutarate	13	-0.0505648	1.07898	0.962622	0.95 (0.11- 7.88)	0.390013	1.55205	0.801591	1.48 (0.07- 30.94)	3.61506	2.33337	0.149588	37.15 (0.38-3599.21)	6.8811	11	0.808629	10.0202	12	0.614187	-0.099042	0.0559005	0.104098
217	LMWOQD	jpfuGX	EOMG	X-11374	17	-0.0231232	0.500168	0.963126	0.98 (0.37- 2.60)	0.0924616	0.745698	0.901321	1.10 (0.25- 4.73)	-0.337399	1.13689	0.770709	0.71 (0.08- 6.63)	16.9467	15	0.322061	17.0553	16	0.382027	0.0183805	0.0592801	0.76078
465	eoVsKj	UcS2aU	EOMG	X-14745	12	-0.0553752	1.28283	0.965569	0.95 (0.08- 11.69)	0.528922	1.73499	0.760476	1.70 (0.06- 50.88)	2.14732	7.5467	0.781804	8.56 (0.00-22722095.34)	12.1259	10	0.276716	12.2326	11	0.346416	-0.0488095	0.164572	0.772852
381	AJ3sYf	3a885b	EOMG	1-linoleoylglycerophosphocholine	15	-0.0649614	1.62583	0.968128	0.94 (0.04- 22.68)	-0.686	2.14933	0.749599	0.50 (0.01- 34.01)	-0.984491	3.87394	0.803369	0.37 (0.00-741.32)	19.3069	13	0.113891	19.41	14	0.149865	0.0191862	0.0728072	0.79628
170	bRpcUN	joMsxi	EOMG	N-(2-furoyl)glycine	23	0.00538467	0.137156	0.968683	1.01 (0.77-1.32)	-0.0654289	0.187189	0.726689	0.94 (0.65-1.35)	-0.0662302	0.21865	0.764942	0.94 (0.61-1.44)	26.068	21	0.20387	26.2932	22	0.239308	0.018582	0.0436259	0.674486
274	PI0c3b	tHTVaj	EOMG	1-arachidonoylglycerophosphocholine*	20	0.0362107	0.932333	0.969019	1.04 (0.17- 6.45)	0.151106	1.23046	0.902262	1.16 (0.10-12.97)	0.778107	1.63524	0.639914	2.18 (0.09-53.69)	22.4349	18	0.213249	22.822	19	0.245273	-0.0196041	0.0351754	0.584171
183	aMCnL7	24vLWj	EOMG	glycochenodeoxycholate	14	0.017104	0.451231	0.969763	1.02 (0.42- 2.46)	0.025679	0.615616	0.966728	1.03 (0.31- 3.43)	0.866481	0.979941	0.39395	2.38 (0.35-16.23)	7.44374	12	0.826952	8.39718	13	0.816797	-0.0506485	0.0518705	0.34812
336	rEyxB9	G7W6PX	EOMG	N-acetylthreonine	12	-0.0571291	1.56046	0.970796	0.94 (0.04- 20.11)	0.00815784	2.1927	0.997032	1.01 (0.01- 74.13)	2.80291	4.78711	0.571179	16.49 (0.00-195956.66)	8.5089	10	0.579255	8.90828	11	0.630358	-0.0527697	0.083501	0.541587
408	DxbnO6	PGO3tF	EOMG	1-arachidonoylglycerophosphoethanolamine*	20	0.0354843	1.13764	0.975117	1.04 (0.11- 9.63)	1.58966	1.55103	0.305409	4.90 (0.23- 102.48)	3.21245	2.93631	0.288361	24.84 (0.08-7844.91)	20.5023	18	0.305263	22.0658	19	0.280992	-0.0616173	0.0525909	0.25662
35	BGH0WW	NXrjcc	EOMG	pipecolate	15	-0.0260581	0.975885	0.978697	0.97 (0.14- 6.60)	-1.2732	1.30703	0.329998	0.28 (0.02- 3.63)	2.81344	1.97878	0.178629	16.67 (0.34-805.81)	15.6065	13	0.271035	18.7669	14	0.17405	-0.0922812	0.0568751	0.128681
63	AIFmc2	673f6k	EOMG	betaine	19	0.0736714	2.9111	0.97981	1.08 (0.00- 323.57)	2.29508	1.77513	0.196042	9.93 (0.31- 321.93)	0.828686	6.89085	0.905688	2.29 (0.00-1680737.34)	96.6267	17	3.74e-13	96.7108	18	8.83e-13	-0.0141696	0.116476	0.904601
22	SOpLdN	a42tJs	EOMG	inosine	10	-0.00431935	0.231222	0.985096	1.00 (0.63-1.57)	-0.108932	0.295327	0.712237	0.90 (0.50-1.60)	-0.317215	0.322616	0.354278	0.73 (0.39-1.37)	6.38706	8	0.60396	8.32125	9	0.502124	0.0635528	0.0456967	0.201763
1	3zccOe	ISUs6W	EOMG	glutamine	7	-0.0559681	3.30327	0.986482	0.95 (0.00- 613.04)	-0.579411	4.26089	0.891834	0.56 (0.00- 2373.08)	-1.96975	6.01452	0.756558	0.14 (0.00-18374.25)	3.1906	5	0.670628	3.33557	6	0.765702	0.0231831	0.0608863	0.719022
480	TLjI9n	ReK26z	EOMG	4-androsten-3beta,17beta-diol disulfate 2*	18	0.0133047	0.882091	0.987966	1.01 (0.18- 5.71)	0.452491	1.14298	0.692189	1.57 (0.17- 14.77)	-0.433308	3.03191	0.888141	0.65 (0.00-246.96)	22.4844	16	0.128229	22.5179	17	0.165614	0.0121781	0.0788737	0.879225
161	9OqTew	fWWZ4P	EOMG	N-acetylglycine	12	0.00819337	0.557811	0.988281	1.01 (0.34-3.01)	-0.0188804	0.732118	0.979426	0.98 (0.23-4.12)	-0.118314	1.08081	0.914997	0.89 (0.11-7.39)	2.75155	10	0.986681	2.77023	11	0.993427	0.00654586	0.0479004	0.894015
68	P5yrDI	GovbQC	EOMG	pelargonate (9:0)	28	0.01936	1.72982	0.99107	1.02 (0.03-30.26)	-1.62139	2.15476	0.451768	0.20 (0.00-13.49)	-8.38738	6.1324	0.183108	0.00 (0.00-37.79)	33.557	26	0.146546	36.1838	27	0.111339	0.0878755	0.0615969	0.165588
137	BAiBWu	0LntFm	EOMG	1-stearoylglycerol (1-monostearin)	21	-0.0171153	1.67788	0.991861	0.98 (0.04- 26.35)	0.503862	1.68144	0.764436	1.66 (0.06- 44.68)	0.0161448	4.75792	0.997328	1.02 (0.00-11403.34)	39.2461	19	0.00410445	39.2463	20	0.00621258	-0.000573446	0.0764749	0.994095
287	rKF31q	edOnCx	EOMG	X-12063	17	-0.00297609	0.500976	0.99526	1.00 (0.37- 2.66)	-0.0710417	0.533018	0.89397	0.93 (0.33- 2.65)	-0.0786774	0.803989	0.92334	0.92 (0.19- 4.47)	24.5534	15	0.0562728	24.5781	16	0.0776164	0.00535126	0.0435159	0.903762
315	DCz5pY	8t83Wh	EOMG	X-12253	8	-0.00138547	0.833191	0.998673	1.00 (0.20- 5.11)	-0.497906	1.10984	0.653698	0.61 (0.07- 5.35)	-2.28661	2.99292	0.473827	0.10 (0.00-35.86)	3.12156	6	0.793442	3.75354	7	0.807687	0.0770629	0.0969382	0.456917

## Sheet: metabolites pathways
	Total	Expected	Hits	Raw p	#NAME?	Holm adjust	FDR	Impact
Porphyrin and chlorophyll metabolism	30	0.096774	2	0.0034942	2.4567	0.29351	0.29351	0.12753
Caffeine metabolism	10	0.032258	1	0.031885	1.4964	1	1	0.30769
Glycine, serine and threonine metabolism	33	0.10645	1	0.10214	0.9908	1	1	0
Glycerophospholipid metabolism	36	0.11613	1	0.111	0.9547	1	1	0.02582
Steroid hormone biosynthesis	85	0.27419	1	0.24601	0.60905	1	1	0

## Sheet: LDSC
	trait1	trait2	rg	rg_se	rg_p
1	VEGF	EOMG	-0.164228	0.76474	0.829962
2	Gammaproteobacteria.id.3303	EOMG	-0.135264	0.292177	0.643398
3	Coprobacter.id.949	EOMG	-0.197691	0.423548	0.640678
4	Intestinibacter.id.11345	EOMG	1.23951	0.402142	0.00205423
5	Defluviitaleaceae.id.1924	EOMG	0.313933	0.505016	0.534186
6	Faecalibacterium.id.2057	EOMG	0.193226	0.43295	0.65538
7	DefluviitaleaceaeUCG011.id.11287	EOMG	-0.0155242	0.457895	0.972954
8	Blautia.id.1992	EOMG	0.0380009	0.278988	0.891656
9	Choline	EOMG	0.0792	0.144145	0.582699
10	Oxidized bilirubin	EOMG	0.146627	0.203265	0.470688
11	5-dodecenoate	EOMG	0.101749	0.523776	0.845972
12	C-glycosyltryptophan	EOMG	0.0454204	0.314173	0.885049
13	Docosapentaenoic acid	EOMG	-0.0398659	0.493201	0.935576
14	Prasterone sulfate	EOMG	0.0414106	0.349714	0.905741
15	N1-methyladenosine	EOMG	0.0767687	0.287535	0.789478
16	Biliverdin	EOMG	0.249502	0.372759	0.503278
17	Oleoylcarnitine	EOMG	-0.272752	0.75131	0.716578
18	1-methylxanthine	EOMG	-0.303829	0.397045	0.444138
