# Supplementary material for: Mendelian randomization analyses of known and suspected risk factors and biomarkers for myasthenia gravis overall and by subtypes
Source: BMC Neurol. 2024 Jan 18;24:33. doi: 10.1186/s12883-024-03529-y (PMC10795466; doi:10.1186/s12883-024-03529-y)
Supplement: Supplementary file 4 — Supplementary Material 4 [file 12883_2024_3529_MOESM4_ESM.xlsx]

## Sheet: cytokines
	id.exposure	id.outcome	outcome	exposure	nsnp	b_Inverse.variance.weighted	se_Inverse.variance.weighted	pval_Inverse.variance.weighted	estimate_Inverse.variance.weighted	b_Weighted.median	se_Weighted.median	pval_Weighted.median	estimate_Weighted.median	b_MR.Egger	se_MR.Egger	pval_MR.Egger	estimate_MR.Egger	Q_MR.Egger	Q_df_MR.Egger	Q_pval_MR.Egger	Q_Inverse.variance.weighted	Q_df_Inverse.variance.weighted	Q_pval_Inverse.variance.weighted	egger_intercept	se	pval
1	xEu7h6	finn-b-G6_MYASTHENIA	MG	B_NGF	4	-0.0884198	0.37643	0.814294	0.92 (0.44-1.91)	-0.24465	0.460807	0.595477	0.78 (0.32-1.93)	-2.22907	2.11265	0.402017	0.11 (0.00-6.76)	0.3867	2	0.824194	1.44704	3	0.694545	0.312673	0.303646	0.411376
2	bMsSHK	finn-b-G6_MYASTHENIA	MG	CTACK	13	0.160611	0.189456	0.396578	1.17 (0.81-1.70)	0.143438	0.259836	0.580925	1.15 (0.69-1.92)	0.0264564	0.352252	0.941479	1.03 (0.51-2.05)	7.39162	11	0.766541	7.5957	12	0.815874	0.0384249	0.0850575	0.660225
3	u2d9vT	finn-b-G6_MYASTHENIA	MG	EOTAXIN	15	-0.518696	0.229464	0.0237924	0.60 (0.38-0.93)	-0.466287	0.302082	0.12269	0.63 (0.35-1.13)	-0.182486	0.505195	0.723738	0.83 (0.31-2.24)	11.3214	13	0.583913	11.8794	14	0.615987	-0.0521327	0.0697888	0.468356
4	DgI0zL	finn-b-G6_MYASTHENIA	MG	FGF_BASIC	7	-0.150518	0.411643	0.714624	0.86 (0.38-1.93)	0.254523	0.533188	0.633106	1.29 (0.45-3.67)	0.346521	0.99634	0.742158	1.41 (0.20-9.97)	4.53827	5	0.474779	4.83836	6	0.564705	-0.0749188	0.136762	0.607383
5	fAhssZ	finn-b-G6_MYASTHENIA	MG	G_CSF	9	0.321741	0.352898	0.361921	1.38 (0.69-2.76)	0.510268	0.436181	0.24206	1.67 (0.71-3.92)	0.568827	0.585399	0.363575	1.77 (0.56-5.56)	1.49676	7	0.982422	1.77661	8	0.987111	-0.0418553	0.0791198	0.613152
6	2noaPQ	finn-b-G6_MYASTHENIA	MG	GROA	11	-0.0697814	0.163038	0.668647	0.93 (0.68-1.28)	-0.29371	0.190504	0.123133	0.75 (0.51-1.08)	-0.0317672	0.411898	0.940212	0.97 (0.43-2.17)	11.8721	9	0.220616	11.8857	10	0.292779	-0.0136346	0.134278	0.921348
7	kIqUhW	finn-b-G6_MYASTHENIA	MG	HGF	9	0.0686895	0.374579	0.854501	1.07 (0.51-2.23)	0.282161	0.47677	0.553972	1.33 (0.52-3.38)	-0.511551	0.849064	0.565847	0.60 (0.11-3.17)	3.49454	7	0.835804	4.07442	8	0.850348	0.0825401	0.108392	0.47123
8	HSNWNn	finn-b-G6_MYASTHENIA	MG	IFN_G	12	-0.313246	0.327472	0.33879	0.73 (0.38-1.39)	-0.190569	0.449519	0.67161	0.83 (0.34-1.99)	-0.0868828	0.710526	0.9051	0.92 (0.23-3.69)	6.3337	10	0.786492	6.46257	11	0.840789	-0.0312883	0.0871575	0.72707
9	kwM8xa	finn-b-G6_MYASTHENIA	MG	IL_10	14	-0.697792	0.229353	0.00234669	0.50 (0.32-0.78)	-0.582683	0.289675	0.0442719	0.56 (0.32-0.99)	-0.441345	0.496936	0.391924	0.64 (0.24-1.70)	9.77849	12	0.635387	10.1169	13	0.684349	-0.0369671	0.0635478	0.571522
10	GFJDb6	finn-b-G6_MYASTHENIA	MG	IL_12_P70	14	-0.240506	0.218366	0.270726	0.79 (0.51-1.21)	-0.437688	0.236446	0.0641538	0.65 (0.41-1.03)	-0.68629	0.36819	0.0869687	0.50 (0.24-1.04)	14.0322	12	0.298656	16.5635	13	0.220033	0.0833769	0.056669	0.166943
11	TTwZxp	finn-b-G6_MYASTHENIA	MG	IL_13	13	-0.173733	0.20767	0.402827	0.84 (0.56-1.26)	-0.317644	0.203853	0.119186	0.73 (0.49-1.09)	-0.594017	0.391373	0.157273	0.55 (0.26-1.19)	19.3438	11	0.0551948	22.1166	12	0.0362334	0.133269	0.106131	0.23524
12	zOOwwf	finn-b-G6_MYASTHENIA	MG	IL_16	9	-0.0417032	0.206763	0.840155	0.96 (0.64-1.44)	0.0372463	0.271657	0.890945	1.04 (0.61-1.77)	0.0797062	0.370225	0.835678	1.08 (0.52-2.24)	8.87824	7	0.261517	9.08752	8	0.334967	-0.0394338	0.0970786	0.696723
13	R0VwpA	finn-b-G6_MYASTHENIA	MG	IL_17	8	-0.851006	0.349633	0.0149331	0.43 (0.22-0.85)	-1.12686	0.44761	0.0118191	0.32 (0.13-0.78)	-1.31898	0.648818	0.0883096	0.27 (0.07-0.95)	3.07106	6	0.799877	3.80417	7	0.802037	0.0882838	0.103109	0.424746
14	NxF4Ez	finn-b-G6_MYASTHENIA	MG	IL_18	12	-0.138683	0.189011	0.463111	0.87 (0.60-1.26)	-0.219107	0.237232	0.355695	0.80 (0.50-1.28)	-0.539267	0.429045	0.237354	0.58 (0.25-1.35)	11.8731	10	0.293643	13.1551	11	0.283311	0.101951	0.0981124	0.32322
15	3WTSls	finn-b-G6_MYASTHENIA	MG	IL_1B	3	0.446983	0.515301	0.385711	1.56 (0.57- 4.29)	0.468619	0.613875	0.445238	1.60 (0.48- 5.32)	1.48894	1.28481	0.453232	4.43 (0.36-54.99)	0.0576327	1	0.810277	0.841409	2	0.656584	-0.279493	0.3157	0.53868
16	ZDezw5	finn-b-G6_MYASTHENIA	MG	IL_1RA	10	0.482495	0.249033	0.0526875	1.62 (0.99-2.64)	0.3322	0.332	0.317019	1.39 (0.73-2.67)	1	0.622149	0.146648	2.72 (0.80-9.20)	3.42959	8	0.904585	4.2535	9	0.893949	-0.088131	0.0970932	0.390562
17	ytWsqm	finn-b-G6_MYASTHENIA	MG	IL_2	8	0.0224704	0.254016	0.929511	1.02 (0.62-1.68)	-0.124154	0.352824	0.724925	0.88 (0.44-1.76)	0.181536	0.511753	0.734925	1.20 (0.44-3.27)	6.07791	6	0.41452	6.20832	7	0.515646	-0.0302889	0.0844155	0.732027
18	AMQ6c1	finn-b-G6_MYASTHENIA	MG	IL_2RA	8	0.174089	0.210365	0.407922	1.19 (0.79-1.80)	0.0472087	0.270814	0.861613	1.05 (0.62-1.78)	0.038218	0.323176	0.909723	1.04 (0.55-1.96)	5.5416	6	0.476443	5.84832	7	0.557568	0.0388977	0.0702354	0.599719
19	j0ejx4	finn-b-G6_MYASTHENIA	MG	IL_4	14	-0.22915	0.34089	0.50145	0.80 (0.41-1.55)	-0.14127	0.429577	0.742263	0.87 (0.37-2.02)	-0.592325	0.72214	0.428074	0.55 (0.13-2.28)	14.9279	12	0.245404	15.3391	13	0.286662	0.0512342	0.0891075	0.575933
20	ZWagYu	finn-b-G6_MYASTHENIA	MG	IL_5	8	-0.0797961	0.275237	0.771879	0.92 (0.54-1.58)	0.0314598	0.341376	0.926574	1.03 (0.53-2.01)	0.312342	0.665481	0.655391	1.37 (0.37-5.04)	7.45512	6	0.280798	7.98534	7	0.333888	-0.0865818	0.132541	0.537811
21	5ldmGQ	finn-b-G6_MYASTHENIA	MG	IL_6	11	-0.0321175	0.348497	0.926571	0.97 (0.49- 1.92)	0.482041	0.499422	0.334445	1.62 (0.61- 4.31)	-0.228906	0.781663	0.776281	0.80 (0.17- 3.68)	8.06338	9	0.527772	8.14249	10	0.614921	0.0248091	0.0882082	0.784873
22	nUeOeF	finn-b-G6_MYASTHENIA	MG	IL_7	11	0.137757	0.256106	0.590653	1.15 (0.69-1.90)	0.0309217	0.288258	0.914574	1.03 (0.59-1.81)	0.693818	0.558102	0.245213	2.00 (0.67-5.98)	18.0048	9	0.0351175	20.5043	10	0.024828	-0.147616	0.132064	0.292617
23	NKw9Py	finn-b-G6_MYASTHENIA	MG	IL_8	8	0.28767	0.279275	0.302983	1.33 (0.77-2.30)	0.310108	0.375738	0.409184	1.36 (0.65-2.85)	0.618282	0.51733	0.277124	1.86 (0.67-5.12)	5.09078	6	0.532224	5.66717	7	0.579104	-0.0711863	0.0937643	0.476488
24	dtPqyv	finn-b-G6_MYASTHENIA	MG	IL_9	6	-0.655339	0.349564	0.0608296	0.52 (0.26-1.03)	-0.430999	0.422091	0.307205	0.65 (0.28-1.49)	-0.607928	0.831193	0.50508	0.54 (0.11-2.78)	2.01791	4	0.732464	2.02186	5	0.846112	-0.0122675	0.195122	0.952886
25	cJrA8u	finn-b-G6_MYASTHENIA	MG	IP_10	11	0.010093	0.24728	0.967442	1.01 (0.62-1.64)	0.094089	0.322773	0.770668	1.10 (0.58-2.07)	0.274623	0.547477	0.627978	1.32 (0.45-3.85)	10.9589	9	0.27854	11.323	10	0.332911	-0.0560563	0.102502	0.597758
26	vG6nQr	finn-b-G6_MYASTHENIA	MG	M_CSF	11	-0.225236	0.250811	0.36917	0.80 (0.49-1.31)	0.128159	0.280943	0.648265	1.14 (0.66-1.97)	0.318899	0.499631	0.539198	1.38 (0.52-3.66)	14.9248	9	0.0930228	17.5083	10	0.0638461	-0.188832	0.151287	0.243463
27	3QCEIx	finn-b-G6_MYASTHENIA	MG	MCP_1_MCAF	14	0.0582252	0.272253	0.830653	1.06 (0.62-1.81)	0.0228563	0.351554	0.948162	1.02 (0.51-2.04)	0.782459	0.647711	0.250302	2.19 (0.61-7.78)	15.2015	12	0.230599	17.1099	13	0.19433	-0.11889	0.0968666	0.243221
28	3GTUS6	finn-b-G6_MYASTHENIA	MG	MCP_3	6	-0.0692096	0.185239	0.708685	0.93 (0.65-1.34)	-0.0596086	0.243633	0.806715	0.94 (0.58-1.52)	0.134844	0.503117	0.80194	1.14 (0.43-3.07)	4.02398	4	0.40277	4.21559	5	0.518812	-0.0599736	0.13742	0.68505
29	0Bpxo4	finn-b-G6_MYASTHENIA	MG	MIF	10	-0.263758	0.31305	0.399484	0.77 (0.42-1.42)	-0.294405	0.348974	0.398877	0.74 (0.38-1.48)	-0.161608	0.693001	0.821462	0.85 (0.22-3.31)	13.809	8	0.0868814	13.8576	9	0.12748	-0.0219395	0.130711	0.870869
30	FXA09d	finn-b-G6_MYASTHENIA	MG	MIG	13	-0.0628172	0.205598	0.759959	0.94 (0.63-1.41)	-0.0964008	0.279963	0.730595	0.91 (0.52-1.57)	0.093609	0.45319	0.84013	1.10 (0.45-2.67)	6.91496	11	0.805928	7.06497	12	0.85329	-0.0406063	0.104839	0.705909
31	CEdkw4	finn-b-G6_MYASTHENIA	MG	MIP_1A	3	0.671824	0.460189	0.144321	1.96 (0.79- 4.82)	0.625601	0.577297	0.27851	1.87 (0.60- 5.80)	1.03976	1.19085	0.543056	2.83 (0.27-29.19)	0.475414	1	0.490507	0.587633	2	0.745413	-0.0720362	0.215039	0.794218
32	YJ3IPb	finn-b-G6_MYASTHENIA	MG	MIP_1B	19	-0.20488	0.152744	0.179813	0.81 (0.60-1.10)	-0.238525	0.173659	0.16959	0.79 (0.56-1.11)	-0.392872	0.240521	0.120762	0.68 (0.42-1.08)	23.5738	17	0.131487	24.9922	18	0.12513	0.0700874	0.069298	0.326008
33	XTUX6f	finn-b-G6_MYASTHENIA	MG	PDGF_BB	14	-0.45796	0.223649	0.0405924	0.63 (0.41-0.98)	-0.22587	0.303263	0.456393	0.80 (0.44-1.45)	-0.394608	0.460951	0.408727	0.67 (0.27-1.66)	12.8776	12	0.378003	12.9047	13	0.455202	-0.0110319	0.0693932	0.876331
34	8XRcNX	finn-b-G6_MYASTHENIA	MG	RANTES	10	-0.299776	0.242585	0.21655	0.74 (0.46-1.19)	-0.103394	0.320941	0.747333	0.90 (0.48-1.69)	-0.443023	0.605435	0.485205	0.64 (0.20-2.10)	5.43278	8	0.710476	5.49947	9	0.788779	0.0306046	0.118513	0.802743
35	C1BXEK	finn-b-G6_MYASTHENIA	MG	SCF	11	0.537991	0.334263	0.10751	1.71 (0.89- 3.30)	0.519018	0.441054	0.239288	1.68 (0.71- 3.99)	1.81922	0.817766	0.0531614	6.17 (1.24-30.63)	6.72505	9	0.665721	9.67212	10	0.469714	-0.177721	0.103525	0.120164
36	jT9Yjs	finn-b-G6_MYASTHENIA	MG	SCGF_B	18	-0.106773	0.16119	0.507712	0.90 (0.66-1.23)	-0.122617	0.21591	0.570098	0.88 (0.58-1.35)	-0.0823949	0.299848	0.786995	0.92 (0.51-1.66)	8.25021	16	0.941066	8.2595	17	0.960679	-0.00679734	0.0704982	0.924385
37	Jyns9c	finn-b-G6_MYASTHENIA	MG	SDF_1A	8	0.839835	0.392274	0.0322787	2.32 (1.07- 5.00)	1.06644	0.493997	0.0308658	2.91 (1.10- 7.65)	0.823115	0.815633	0.351843	2.28 (0.46-11.27)	2.57739	6	0.859707	2.57794	7	0.921115	0.002172	0.0928921	0.982104
38	GbVaDm	finn-b-G6_MYASTHENIA	MG	TNF_A	4	0.142152	0.37403	0.703905	1.15 (0.55-2.40)	0.182702	0.439408	0.677563	1.20 (0.51-2.84)	0.188226	0.589628	0.779811	1.21 (0.38-3.83)	0.846026	2	0.65507	0.856243	3	0.835972	-0.0144158	0.142615	0.928706
39	USJYPV	finn-b-G6_MYASTHENIA	MG	TNF_B	5	-0.296706	0.204916	0.147633	0.74 (0.50-1.11)	-0.414799	0.234568	0.0770014	0.66 (0.42-1.05)	-0.495629	0.356506	0.258647	0.61 (0.30-1.23)	1.32876	3	0.722316	1.79371	4	0.773633	0.070663	0.103631	0.544245
40	LmuQ8h	finn-b-G6_MYASTHENIA	MG	TRAIL	14	-0.207739	0.200524	0.300209	0.81 (0.55-1.20)	-0.317735	0.215441	0.140264	0.73 (0.48-1.11)	-0.227912	0.264805	0.406283	0.80 (0.47-1.34)	19.9192	12	0.0686304	19.9446	13	0.0966015	0.00872843	0.070592	0.903642
41	BAukrf	finn-b-G6_MYASTHENIA	MG	VEGF	15	-0.265629	0.152979	0.0824964	0.77 (0.57-1.03)	-0.32792	0.183603	0.0740952	0.72 (0.50-1.03)	-0.352505	0.249848	0.181761	0.70 (0.43-1.15)	7.69768	13	0.862723	7.8911	14	0.894922	0.0225221	0.0512112	0.667312

## Sheet: gut microbiotas
	id.exposure	id.outcome	outcome	exposure	nsnp	b_Inverse.variance.weighted	se_Inverse.variance.weighted	pval_Inverse.variance.weighted	estimate_Inverse.variance.weighted	b_Weighted.median	se_Weighted.median	pval_Weighted.median	estimate_Weighted.median	b_MR.Egger	se_MR.Egger	pval_MR.Egger	estimate_MR.Egger	Q_MR.Egger	Q_df_MR.Egger	Q_pval_MR.Egger	Q_Inverse.variance.weighted	Q_df_Inverse.variance.weighted	Q_pval_Inverse.variance.weighted	egger_intercept	se	pval
1	zlzqMx	finn-b-G6_MYASTHENIA	MG	100genus.Erysipelatoclostridium.id.11381	15	-0.101578	0.351878	0.772831	0.90 (0.45- 1.80)	-0.0414996	0.433082	0.92366	0.96 (0.41- 2.24)	0.617307	1.38298	0.662681	1.85 (0.12-27.88)	5.66329	13	0.957554	5.9522	14	0.967682	-0.0595741	0.110836	0.600004
2	672WxE	finn-b-G6_MYASTHENIA	MG	101genus.ErysipelotrichaceaeUCG003.id.11384	16	-0.544514	0.463099	0.239673	0.58 (0.23- 1.44)	-0.623483	0.583663	0.28542	0.54 (0.17- 1.68)	0.381462	1.28042	0.77014	1.46 (0.12-18.01)	19.1767	14	0.158308	20.0042	15	0.171771	-0.0868544	0.111741	0.449928
3	8YUJcm	finn-b-G6_MYASTHENIA	MG	102genus.Escherichia.Shigella.id.3504	10	-0.117412	0.680725	0.863059	0.89 (0.23- 3.38)	0.136934	0.763804	0.857719	1.15 (0.26- 5.12)	1.54131	2.14996	0.493831	4.67 (0.07-315.84)	14.7723	8	0.063727	15.9992	9	0.0668986	-0.130875	0.160559	0.438595
4	NnxHCM	finn-b-G6_MYASTHENIA	MG	103genus.Faecalibacterium.id.2057	10	0.131461	0.449478	0.769924	1.14 (0.47-2.75)	-0.00100916	0.558795	0.998559	1.00 (0.33-2.99)	-0.189282	0.875875	0.834314	0.83 (0.15-4.61)	3.11005	8	0.927263	3.29209	9	0.951581	0.0389203	0.0912203	0.680875
5	pmJ0sS	finn-b-G6_MYASTHENIA	MG	104genus.FamilyXIIIAD3011group.id.11293	13	0.0390724	0.464475	0.93296	1.04 (0.42- 2.58)	0.0986377	0.621627	0.873924	1.10 (0.33- 3.73)	-1.19396	2.20116	0.598346	0.30 (0.00-22.65)	5.92101	11	0.878582	6.24943	12	0.90299	0.101721	0.177501	0.57812
6	1x7ckW	finn-b-G6_MYASTHENIA	MG	105genus.FamilyXIIIUCG001.id.11294	8	-0.726267	0.608733	0.232838	0.48 (0.15- 1.59)	-0.724745	0.748156	0.332691	0.48 (0.11- 2.10)	-1.49147	1.9979	0.483567	0.23 (0.00-11.30)	8.6829	6	0.192213	8.9202	7	0.258436	0.0679959	0.167914	0.69956
7	DYyem0	finn-b-G6_MYASTHENIA	MG	106genus.Flavonifractor.id.2059	5	0.182249	0.633354	0.773536	1.20 (0.35- 4.15)	0.225123	0.814305	0.782195	1.25 (0.25- 6.18)	2.30367	2.53067	0.429779	10.01 (0.07-1427.66)	1.02392	3	0.795464	1.7736	4	0.777308	-0.17958	0.207405	0.450272
8	UZS85V	finn-b-G6_MYASTHENIA	MG	107genus.Fusicatenibacter.id.11305	18	0.00792917	0.43925	0.985598	1.01 (0.43- 2.38)	0.103675	0.615322	0.866198	1.11 (0.33- 3.71)	0.370223	1.64837	0.825134	1.45 (0.06-36.64)	15.1558	16	0.513256	15.2078	17	0.580515	-0.0253158	0.111018	0.822508
9	QIqwvq	finn-b-G6_MYASTHENIA	MG	108genus.Gordonibacter.id.821	12	0.132112	0.252113	0.600265	1.14 (0.70- 1.87)	0.137273	0.351678	0.696287	1.15 (0.58- 2.29)	0.479087	1.0841	0.667949	1.61 (0.19-13.52)	8.81515	10	0.549732	8.92345	11	0.628958	-0.0536472	0.163021	0.748883
10	eEoR1a	finn-b-G6_MYASTHENIA	MG	109genus.Haemophilus.id.3698	9	0.0198902	0.537933	0.970505	1.02 (0.36- 2.93)	0.897147	0.545207	0.0998631	2.45 (0.84- 7.14)	2.0778	0.947065	0.064304	7.99 (1.25-51.11)	8.53376	7	0.287884	15.7294	8	0.0464216	-0.270355	0.111281	0.0454555
11	XHyioO	finn-b-G6_MYASTHENIA	MG	10class.Gammaproteobacteria.id.3303	6	-0.0317022	0.73011	0.965366	0.97 (0.23- 4.05)	-0.382518	0.925771	0.679468	0.68 (0.11- 4.19)	0.0657256	2.20586	0.977657	1.07 (0.01-80.58)	2.70405	4	0.608506	2.70624	5	0.745164	-0.00757284	0.161792	0.964912
12	AM5Ol5	finn-b-G6_MYASTHENIA	MG	110genus.Holdemanella.id.11393	11	-0.0584608	0.348966	0.866956	0.94 (0.48- 1.87)	0.0223724	0.468956	0.96195	1.02 (0.41- 2.56)	0.366576	1.04005	0.732607	1.44 (0.19-11.08)	10.8207	9	0.288199	11.0495	10	0.353672	-0.0494809	0.11342	0.672925
13	TPbL2e	finn-b-G6_MYASTHENIA	MG	111genus.Holdemania.id.2157	14	0.890586	0.355226	0.0121727	2.44 (1.21- 4.89)	0.948749	0.493892	0.054736	2.58 (0.98- 6.80)	1.93393	1.0451	0.0890064	6.92 (0.89-53.64)	9.49672	12	0.660019	10.6236	13	0.64232	-0.107111	0.100903	0.309348
14	BMipr7	finn-b-G6_MYASTHENIA	MG	112genus.Howardella.id.2000	9	0.0137838	0.309302	0.964455	1.01 (0.55-1.86)	-0.0957875	0.366625	0.793886	0.91 (0.44-1.86)	-0.791454	1.27885	0.555592	0.45 (0.04-5.56)	9.92904	7	0.19263	10.5292	8	0.229825	0.128771	0.197958	0.53613
15	uVRSWl	finn-b-G6_MYASTHENIA	MG	113genus.Hungatella.id.11306	5	0.480922	0.410721	0.24163	1.62 (0.72- 3.62)	0.33732	0.470839	0.47373	1.40 (0.56- 3.53)	0.486983	2.49093	0.857492	1.63 (0.01-214.69)	0.484203	3	0.922348	0.484209	4	0.97502	-0.000796038	0.32266	0.998186
16	j0ROFP	finn-b-G6_MYASTHENIA	MG	114genus.Intestinibacter.id.11345	15	0.402752	0.38978	0.301473	1.50 (0.70- 3.21)	0.47145	0.544263	0.386371	1.60 (0.55- 4.66)	2.80688	1.27145	0.0458511	16.56 (1.37-200.12)	9.51937	13	0.732685	13.4656	14	0.490236	-0.201247	0.101307	0.0684739
17	VghmkM	finn-b-G6_MYASTHENIA	MG	115genus.Intestinimonas.id.2062	16	-0.196446	0.423242	0.642544	0.82 (0.36- 1.88)	-0.631047	0.518364	0.223459	0.53 (0.19- 1.47)	1.16016	1.14635	0.328688	3.19 (0.34-30.17)	17.4047	14	0.235251	19.4082	15	0.19583	-0.125143	0.0985795	0.224973
18	u2SBYf	finn-b-G6_MYASTHENIA	MG	116genus.Lachnoclostridium.id.11308	13	1.30327	0.53576	0.0149923	3.68 (1.29- 10.52)	1.37497	0.730549	0.0598222	3.95 (0.94- 16.56)	2.70057	1.85705	0.173815	14.89 (0.39-567.02)	12.8693	11	0.301952	13.594	12	0.327384	-0.0977757	0.124236	0.447898
19	jIA2hf	finn-b-G6_MYASTHENIA	MG	117genus.Lachnospira.id.2004	6	0.687271	0.775288	0.375363	1.99 (0.44- 9.09)	1.1901	0.942078	0.20649	3.29 (0.52-20.83)	-5.47209	4.58283	0.29843	0.00 (0.00-33.46)	0.210166	4	0.994851	2.06975	5	0.839413	0.372169	0.272918	0.244374
20	X7TjiF	finn-b-G6_MYASTHENIA	MG	118genus.LachnospiraceaeFCS020group.id.11314	12	0.338458	0.447457	0.449408	1.40 (0.58- 3.37)	0.466051	0.550591	0.397299	1.59 (0.54- 4.69)	0.342164	1.18345	0.778392	1.41 (0.14-14.32)	2.14191	10	0.995132	2.14193	11	0.997932	-0.000295609	0.0873903	0.997368
21	WivXmM	finn-b-G6_MYASTHENIA	MG	119genus.LachnospiraceaeNC2004group.id.11316	9	0.338298	0.368735	0.358904	1.40 (0.68- 2.89)	0.120417	0.493628	0.807275	1.13 (0.43- 2.97)	0.872122	1.50246	0.579801	2.39 (0.13-45.47)	7.03003	7	0.425759	7.16498	8	0.518942	-0.0634013	0.172963	0.724777
22	CvcEyZ	finn-b-G6_MYASTHENIA	MG	11class.Lentisphaeria.id.2250	8	-0.00600048	0.397862	0.987967	0.99 (0.46- 2.17)	0.0781806	0.437339	0.858123	1.08 (0.46- 2.55)	1.21089	1.43352	0.430668	3.36 (0.20-55.73)	8.50684	6	0.203271	9.61674	7	0.211353	-0.180957	0.204523	0.410328
23	DdLdWo	finn-b-G6_MYASTHENIA	MG	120genus.LachnospiraceaeND3007group.id.11317	3	0.917565	1.04374	0.379341	2.50 (0.32-1.936000e+01)	1.03934	1.24769	0.404841	2.83 (0.25-3.262000e+01)	3.87132	17.5323	0.861647	48.01 (0.00-4.027748e+16)	0.261876	1	0.608835	0.29036	2	0.864866	-0.173974	1.03081	0.893558
24	aFQ1Fk	finn-b-G6_MYASTHENIA	MG	121genus.LachnospiraceaeNK4A136group.id.11319	15	-0.60919	0.397186	0.125087	0.54 (0.25-1.18)	-0.287296	0.574602	0.617082	0.75 (0.24-2.31)	-1.2495	0.793815	0.139491	0.29 (0.06-1.36)	11.9854	13	0.528839	12.8534	14	0.538101	0.0549185	0.0589491	0.36851
25	nfv1YU	finn-b-G6_MYASTHENIA	MG	122genus.LachnospiraceaeUCG001.id.11321	13	0.461178	0.369289	0.211728	1.59 (0.77-3.27)	0.572949	0.503991	0.255612	1.77 (0.66-4.76)	-2.99747	1.60009	0.0878218	0.05 (0.00-1.15)	6.18555	11	0.860701	11.1207	12	0.518608	0.323691	0.145708	0.0482378
26	mQoET8	finn-b-G6_MYASTHENIA	MG	123genus.LachnospiraceaeUCG004.id.11324	12	-0.188376	0.564087	0.738419	0.83 (0.27- 2.50)	0.0639809	0.686615	0.925758	1.07 (0.28- 4.09)	-0.619884	2.45638	0.805876	0.54 (0.00-66.33)	13.9727	10	0.174241	14.0185	11	0.231974	0.0285445	0.157723	0.86
27	ixqahf	finn-b-G6_MYASTHENIA	MG	124genus.LachnospiraceaeUCG008.id.11328	11	0.457582	0.348995	0.18981	1.58 (0.80- 3.13)	0.33345	0.486035	0.492674	1.40 (0.54- 3.62)	0.974204	1.90454	0.621302	2.65 (0.06-110.73)	10.5373	9	0.308762	10.6267	10	0.387327	-0.0539311	0.195106	0.788468
28	1f8LNB	finn-b-G6_MYASTHENIA	MG	125genus.LachnospiraceaeUCG010.id.11330	10	0.462985	0.767678	0.546443	1.59 (0.35- 7.15)	-0.241303	0.774493	0.755373	0.79 (0.17- 3.58)	-1.74734	2.32696	0.474213	0.17 (0.00-16.67)	17.2663	8	0.0274527	19.4511	9	0.0216191	0.179384	0.178291	0.343813
29	LCbEFJ	finn-b-G6_MYASTHENIA	MG	126genus.Lactobacillus.id.1837	9	0.178226	0.344281	0.604684	1.20 (0.61-2.35)	0.106554	0.480275	0.824423	1.11 (0.43-2.85)	-0.0382002	0.907289	0.967592	0.96 (0.16-5.70)	5.99277	7	0.540594	6.05925	8	0.640595	0.0273939	0.10625	0.803957
30	PiKiyn	finn-b-G6_MYASTHENIA	MG	127genus.Lactococcus.id.1851	9	0.0245775	0.305066	0.935788	1.02 (0.56-1.86)	0.0141411	0.38963	0.971048	1.01 (0.47-2.18)	-1.4898	1.36993	0.312838	0.23 (0.02-3.30)	4.57852	7	0.711243	5.86427	8	0.662432	0.204857	0.180664	0.294167
31	uTcfkQ	finn-b-G6_MYASTHENIA	MG	128genus.Marvinbryantia.id.2005	10	-0.565117	0.659795	0.39172	0.57 (0.16- 2.07)	-0.212915	0.743905	0.774716	0.81 (0.19- 3.47)	0.176099	2.72966	0.950145	1.19 (0.01-251.19)	15.5213	8	0.0497679	15.6743	9	0.074003	-0.0659148	0.23471	0.785963
32	4rgKGV	finn-b-G6_MYASTHENIA	MG	129genus.Methanobrevibacter.id.123	6	0.275906	0.370462	0.456415	1.32 (0.64- 2.72)	0.113955	0.489102	0.815771	1.12 (0.43- 2.92)	1.44729	1.38614	0.355376	4.25 (0.28-64.34)	2.54098	4	0.637313	3.31006	5	0.652303	-0.174059	0.198478	0.430016
33	VGLP5Z	finn-b-G6_MYASTHENIA	MG	12class.Melainabacteria.id.1589	10	0.402293	0.365884	0.271545	1.50 (0.73- 3.06)	0.433035	0.510109	0.395933	1.54 (0.57- 4.19)	0.212196	1.17079	0.860686	1.24 (0.12-12.27)	10.2505	8	0.247885	10.2884	9	0.327646	0.022116	0.12854	0.867667
34	5c9Mfi	finn-b-G6_MYASTHENIA	MG	130genus.Odoribacter.id.952	7	-0.186284	0.629173	0.767171	0.83 (0.24- 2.85)	0.706886	0.847345	0.404148	2.03 (0.39- 10.67)	2.78099	1.94491	0.212143	16.14 (0.36-729.98)	3.59038	5	0.609758	6.18122	6	0.4032	-0.231358	0.143736	0.168398
35	oeupfY	finn-b-G6_MYASTHENIA	MG	131genus.Olsenella.id.822	10	-0.0944378	0.33992	0.781148	0.91 (0.47-1.77)	-0.392063	0.373496	0.293851	0.68 (0.32-1.40)	-1.5064	1.02982	0.181675	0.22 (0.03-1.67)	12.0136	8	0.1506	15.1406	9	0.0871447	0.201495	0.139632	0.186996
36	p2gVhf	finn-b-G6_MYASTHENIA	MG	132genus.Oscillibacter.id.2063	13	-0.176223	0.357605	0.622164	0.84 (0.42- 1.69)	-0.509997	0.484121	0.292135	0.60 (0.23- 1.55)	0.312787	1.35337	0.821466	1.37 (0.10-19.40)	8.51591	11	0.666479	8.65627	12	0.731975	-0.0476273	0.127127	0.715048
37	MZY2ih	finn-b-G6_MYASTHENIA	MG	133genus.Oscillospira.id.2064	8	0.450201	0.488442	0.356681	1.57 (0.60- 4.09)	0.873512	0.598834	0.144651	2.40 (0.74- 7.75)	0.617249	2.05689	0.774235	1.85 (0.03-104.45)	4.01095	6	0.675195	4.01794	7	0.777709	-0.0165514	0.197971	0.93609
38	jY73Ne	finn-b-G6_MYASTHENIA	MG	134genus.Oxalobacter.id.2978	11	0.214973	0.300561	0.47446	1.24 (0.69-2.23)	0.172461	0.382078	0.651719	1.19 (0.56-2.51)	-1.12809	1.41474	0.445753	0.32 (0.02-5.18)	10.9283	9	0.280656	12.0747	10	0.28009	0.205125	0.21111	0.356614
39	FpGrJa	finn-b-G6_MYASTHENIA	MG	135genus.Parabacteroides.id.954	5	-1.79696	0.771506	0.0198506	0.17 (0.04- 0.75)	-1.71141	1.0024	0.0877649	0.18 (0.03- 1.29)	-3.70163	4.80211	0.49695	0.02 (0.00-302.03)	1.08783	3	0.780012	1.24932	4	0.869914	0.167243	0.416182	0.714709
40	EEDAej	finn-b-G6_MYASTHENIA	MG	136genus.Paraprevotella.id.962	13	-0.391736	0.305169	0.199257	0.68 (0.37-1.23)	-0.298889	0.413651	0.469948	0.74 (0.33-1.67)	-1.3299	1.15749	0.274944	0.26 (0.03-2.56)	6.25558	11	0.855778	6.9616	12	0.860141	0.103243	0.122872	0.418657
41	nDPc4E	finn-b-G6_MYASTHENIA	MG	137genus.Parasutterella.id.2892	14	0.149025	0.36336	0.681711	1.16 (0.57- 2.37)	0.345563	0.520502	0.506752	1.41 (0.51- 3.92)	1.91177	1.00903	0.0824815	6.77 (0.94-48.88)	8.95516	12	0.706756	12.4618	13	0.490186	-0.153639	0.0820457	0.0856824
42	YsutwQ	finn-b-G6_MYASTHENIA	MG	138genus.Peptococcus.id.2037	12	-0.759313	0.290054	0.00884903	0.47 (0.27-0.83)	-0.925995	0.3898	0.0175222	0.40 (0.18-0.85)	-0.849368	1.1146	0.463632	0.43 (0.05-3.80)	9.48525	10	0.486752	9.49225	11	0.576552	0.012167	0.145402	0.934963
43	RejYR2	finn-b-G6_MYASTHENIA	MG	139genus.Phascolarctobacterium.id.2168	9	-0.153794	0.491969	0.754577	0.86 (0.33- 2.25)	-0.0596146	0.614222	0.922681	0.94 (0.28- 3.14)	0.364623	2.29477	0.87824	1.44 (0.02-129.33)	1.00929	7	0.994677	1.06279	8	0.99782	-0.0451185	0.195073	0.823704
44	zpdrp5	finn-b-G6_MYASTHENIA	MG	13class.Methanobacteria.id.119	10	0.0367039	0.279083	0.895367	1.04 (0.60- 1.79)	-0.00275978	0.366116	0.993986	1.00 (0.49- 2.04)	0.746737	1.14596	0.532911	2.11 (0.22-19.94)	4.23838	8	0.835001	4.64649	9	0.863972	-0.118177	0.184989	0.540787
45	t4BqFE	finn-b-G6_MYASTHENIA	MG	140genus.Prevotella7.id.11182	11	-0.0659354	0.259096	0.799123	0.94 (0.56-1.56)	-0.100148	0.367392	0.785166	0.90 (0.44-1.86)	-0.882002	1.53138	0.578762	0.41 (0.02-8.33)	9.32465	9	0.407861	9.62787	10	0.473725	0.115629	0.21374	0.601652
46	iyTTiw	finn-b-G6_MYASTHENIA	MG	141genus.Prevotella9.id.11183	15	0.0772083	0.383745	0.840545	1.08 (0.51- 2.29)	0.101333	0.465956	0.82784	1.11 (0.44- 2.76)	0.119917	1.16242	0.91941	1.13 (0.12-11.00)	18.4084	13	0.142618	18.4106	14	0.188715	-0.004463	0.114122	0.969399
47	O5g1fK	finn-b-G6_MYASTHENIA	MG	142genus.RikenellaceaeRC9gutgroup.id.11191	11	-0.244479	0.249875	0.327874	0.78 (0.48- 1.28)	-0.163324	0.319247	0.608938	0.85 (0.45- 1.59)	0.0398713	1.55695	0.980128	1.04 (0.05-22.01)	5.38631	9	0.799417	5.42055	10	0.861375	-0.039975	0.216044	0.857307
48	OSeiEI	finn-b-G6_MYASTHENIA	MG	143genus.Romboutsia.id.11347	13	-0.25212	0.54761	0.645229	0.78 (0.27- 2.27)	0.18753	0.619952	0.762277	1.21 (0.36- 4.07)	1.87353	1.51377	0.24161	6.51 (0.34-126.54)	14.7953	11	0.192059	17.8045	12	0.121758	-0.185486	0.12401	0.162851
49	oafFYp	finn-b-G6_MYASTHENIA	MG	144genus.Roseburia.id.2012	14	0.334641	0.497247	0.500955	1.40 (0.53- 3.70)	0.885093	0.687965	0.198256	2.42 (0.63- 9.33)	0.749708	1.52272	0.631357	2.12 (0.11-41.86)	11.3739	12	0.497177	11.4571	13	0.572585	-0.0313596	0.108739	0.777967
50	6gZ3ms	finn-b-G6_MYASTHENIA	MG	145genus.Ruminiclostridium5.id.11355	11	-0.07957	0.552235	0.885432	0.92 (0.31- 2.73)	0.0589341	0.746763	0.937097	1.06 (0.25- 4.58)	1.04692	2.30859	0.660933	2.85 (0.03-262.90)	7.61681	9	0.573175	7.86937	10	0.641595	-0.0729919	0.145244	0.62735
51	X8BcVs	finn-b-G6_MYASTHENIA	MG	146genus.Ruminiclostridium6.id.11356	15	-0.911339	0.519159	0.0791885	0.40 (0.15- 1.11)	-0.258221	0.632726	0.683194	0.77 (0.22- 2.67)	-2.93075	1.19258	0.028805	0.05 (0.01- 0.55)	16.4494	13	0.225713	20.7766	14	0.107495	0.189918	0.102698	0.0872779
52	GE5ENE	finn-b-G6_MYASTHENIA	MG	147genus.Ruminiclostridium9.id.11357	8	-0.284507	0.654791	0.663925	0.75 (0.21- 2.72)	-0.416113	0.800975	0.603407	0.66 (0.14- 3.17)	2.48254	3.13752	0.458928	11.97 (0.03-5608.73)	2.32751	6	0.88725	3.14072	7	0.871686	-0.180803	0.200495	0.401921
53	CYB1PM	finn-b-G6_MYASTHENIA	MG	148genus.RuminococcaceaeNK4A214group.id.11358	13	0.091989	0.467505	0.844011	1.10 (0.44- 2.74)	0.351517	0.641218	0.583554	1.42 (0.40- 4.99)	3.02717	1.54306	0.0755818	20.64 (1.00-424.78)	4.81989	11	0.939574	8.80391	12	0.719582	-0.224667	0.112559	0.0712906
54	I0M4uc	finn-b-G6_MYASTHENIA	MG	149genus.RuminococcaceaeUCG002.id.11360	22	-0.364674	0.353058	0.301651	0.69 (0.35-1.39)	-0.013753	0.495265	0.977846	0.99 (0.37-2.60)	-0.652301	0.935639	0.493721	0.52 (0.08-3.26)	19.8054	20	0.470159	19.9156	21	0.526612	0.0237121	0.0714322	0.743379
55	bBYlQ3	finn-b-G6_MYASTHENIA	MG	14class.Mollicutes.id.3920	12	-0.308733	0.422113	0.464536	0.73 (0.32-1.68)	-0.153611	0.546701	0.778728	0.86 (0.29-2.50)	-0.62605	1.43907	0.672774	0.53 (0.03-8.98)	3.65793	10	0.961462	3.71113	11	0.977618	0.0289564	0.125545	0.82224
56	kMEQlp	finn-b-G6_MYASTHENIA	MG	150genus.RuminococcaceaeUCG003.id.11361	12	-0.0317327	0.451528	0.943972	0.97 (0.40-2.35)	-0.17899	0.60673	0.767988	0.84 (0.25-2.75)	-2.68359	1.47024	0.0979297	0.07 (0.00-1.22)	6.02872	10	0.812845	9.62081	11	0.564783	0.20636	0.108881	0.087299
57	saMzBa	finn-b-G6_MYASTHENIA	MG	151genus.RuminococcaceaeUCG004.id.11362	11	0.236772	0.530763	0.655528	1.27 (0.45- 3.59)	0.283115	0.629674	0.652984	1.33 (0.39- 4.56)	2.31377	3.03213	0.464943	10.11 (0.03-3853.56)	15.8843	9	0.0693384	16.74	10	0.0803179	-0.17709	0.254316	0.503802
58	KjpHh6	finn-b-G6_MYASTHENIA	MG	152genus.RuminococcaceaeUCG005.id.11363	14	0.896079	0.421576	0.0335412	2.45 (1.07- 5.60)	0.671774	0.569751	0.238372	1.96 (0.64- 5.98)	0.322993	1.17635	0.788314	1.38 (0.14-13.85)	12.5851	12	0.399905	12.8727	13	0.457689	0.0516395	0.0986011	0.610009
59	1pFt08	finn-b-G6_MYASTHENIA	MG	153genus.RuminococcaceaeUCG009.id.11366	12	-0.0789491	0.347942	0.820499	0.92 (0.47- 1.83)	0.0738611	0.469294	0.874939	1.08 (0.43- 2.70)	1.47632	1.37046	0.306671	4.38 (0.30-64.23)	10.0116	10	0.439476	11.3867	11	0.411456	-0.156773	0.133769	0.268373
60	6XRtkr	finn-b-G6_MYASTHENIA	MG	154genus.RuminococcaceaeUCG010.id.11367	6	0.370099	0.817859	0.650893	1.45 (0.29- 7.19)	0.726187	0.85607	0.396282	2.07 (0.39-11.07)	-2.99232	1.75902	0.164137	0.05 (0.00- 1.58)	4.61868	4	0.328707	9.47765	5	0.0914632	0.255942	0.124767	0.10952
61	rTaihR	finn-b-G6_MYASTHENIA	MG	155genus.RuminococcaceaeUCG011.id.11368	8	-0.0558241	0.332985	0.866861	0.95 (0.49- 1.82)	0.235154	0.393799	0.550412	1.27 (0.58- 2.74)	2.01367	1.57883	0.249316	7.49 (0.34-165.37)	7.2601	6	0.297462	9.42562	7	0.223525	-0.279718	0.209091	0.22944
62	jCXNbX	finn-b-G6_MYASTHENIA	MG	156genus.RuminococcaceaeUCG013.id.11370	12	0.205741	0.543041	0.704786	1.23 (0.42- 3.56)	-0.572865	0.739226	0.438368	0.56 (0.13- 2.40)	0.0286422	1.61689	0.986215	1.03 (0.04-24.48)	13.206	10	0.212379	13.2241	11	0.278929	0.0138736	0.118558	0.909161
63	mCLGD2	finn-b-G6_MYASTHENIA	MG	157genus.RuminococcaceaeUCG014.id.11371	11	0.160161	0.4507	0.72232	1.17 (0.49- 2.84)	0.0478293	0.621329	0.93864	1.05 (0.31- 3.55)	1.53867	1.06714	0.183217	4.66 (0.58-37.72)	5.49429	9	0.789269	7.52528	10	0.675097	-0.130273	0.0914113	0.187864
64	tA9Icd	finn-b-G6_MYASTHENIA	MG	158genus.Ruminococcus1.id.11373	10	0.495597	0.511433	0.332527	1.64 (0.60- 4.47)	0.772503	0.731909	0.291214	2.17 (0.52- 9.09)	0.382165	1.36699	0.786902	1.47 (0.10-21.36)	7.26509	8	0.50832	7.2731	9	0.608709	0.00943329	0.105426	0.930902
65	gBktA1	finn-b-G6_MYASTHENIA	MG	159genus.Ruminococcus2.id.11374	15	-0.163219	0.392222	0.677308	0.85 (0.39-1.83)	-0.0672966	0.569805	0.905985	0.93 (0.31-2.86)	-1.08606	0.946834	0.272037	0.34 (0.05-2.16)	11.6659	13	0.555214	12.8126	14	0.541329	0.0807891	0.0754431	0.303711
66	saHOKx	finn-b-G6_MYASTHENIA	MG	15class.Negativicutes.id.2164	12	0.501833	0.533734	0.347099	1.65 (0.58-4.70)	0.255187	0.709573	0.719121	1.29 (0.32-5.19)	-1.30727	1.83436	0.492351	0.27 (0.01-9.86)	5.80089	10	0.831705	6.8635	11	0.810027	0.119533	0.115958	0.326907
67	BZHIKl	finn-b-G6_MYASTHENIA	MG	160genus.Sellimonas.id.14369	9	-0.0673432	0.253591	0.79058	0.93 (0.57- 1.54)	0.0398934	0.316721	0.899765	1.04 (0.56- 1.94)	-0.586696	1.48108	0.703808	0.56 (0.03-10.14)	3.56651	7	0.828131	3.69319	8	0.883691	0.0760922	0.213793	0.732389
68	Z2TFFN	finn-b-G6_MYASTHENIA	MG	161genus.Senegalimassilia.id.11160	5	-0.302754	0.680957	0.656608	0.74 (0.19-2.81)	-0.473433	0.761181	0.53396	0.62 (0.14-2.77)	-2.91401	2.60722	0.345149	0.05 (0.00-8.99)	4.28822	3	0.231977	5.82494	4	0.212609	0.243987	0.235314	0.37604
69	BSKbBc	finn-b-G6_MYASTHENIA	MG	162genus.Slackia.id.825	6	0.971607	0.466595	0.037312	2.64 (1.06- 6.59)	0.779638	0.588093	0.184937	2.18 (0.69- 6.91)	1.05386	3.01517	0.744325	2.87 (0.01-1057.42)	2.26444	4	0.687251	2.2652	5	0.811364	-0.00828656	0.300101	0.979294
70	iDrTxl	finn-b-G6_MYASTHENIA	MG	163genus.Streptococcus.id.1853	14	0.1506	0.481275	0.754343	1.16 (0.45- 2.99)	-0.0818995	0.636274	0.897581	0.92 (0.26- 3.21)	-0.629656	1.73704	0.723291	0.53 (0.02-16.04)	7.08846	12	0.851713	7.307	13	0.885645	0.0610544	0.130601	0.648526
71	I9Bj9s	finn-b-G6_MYASTHENIA	MG	164genus.Subdoligranulum.id.2070	11	0.312103	0.593455	0.598952	1.37 (0.43- 4.37)	0.238177	0.712557	0.738186	1.27 (0.31- 5.13)	0.897856	1.59921	0.588206	2.45 (0.11-56.39)	13.4902	9	0.14165	13.7269	10	0.185817	-0.0462982	0.116512	0.700355
72	ZiOiLb	finn-b-G6_MYASTHENIA	MG	165genus.Sutterella.id.2896	12	0.263637	0.61702	0.669179	1.30 (0.39- 4.36)	1.19718	0.697872	0.086258	3.31 (0.84- 13.00)	0.403561	2.79362	0.888009	1.50 (0.01-357.47)	19.7866	10	0.031337	19.7918	11	0.0482784	-0.00962671	0.186974	0.959952
73	C4840H	finn-b-G6_MYASTHENIA	MG	166genus.Terrisporobacter.id.11348	5	-0.83897	0.5319	0.114725	0.43 (0.15- 1.23)	-1.05073	0.668231	0.115856	0.35 (0.09- 1.30)	-0.566415	1.59949	0.746675	0.57 (0.02-13.05)	1.34748	3	0.717892	1.38012	4	0.847642	-0.0286392	0.158504	0.868132
74	kmKXMj	finn-b-G6_MYASTHENIA	MG	167genus.Turicibacter.id.2162	10	-0.349814	0.406297	0.389248	0.70 (0.32- 1.56)	-0.179506	0.548693	0.743554	0.84 (0.29- 2.45)	3.97689	1.74694	0.0523577	53.35 (1.74-1637.46)	1.52482	8	0.992288	8.00979	9	0.53316	-0.46652	0.183196	0.0343581
75	l7kI75	finn-b-G6_MYASTHENIA	MG	168genus.Tyzzerella3.id.11335	13	-0.0917103	0.353892	0.795521	0.91 (0.46- 1.83)	-0.208864	0.401907	0.603286	0.81 (0.37- 1.78)	2.79081	1.92799	0.175644	16.29 (0.37-713.13)	15.0065	11	0.182201	18.1515	12	0.111168	-0.413772	0.272517	0.157133
76	uwFaz0	finn-b-G6_MYASTHENIA	MG	169genus.unknowngenus.id.826	14	-0.211996	0.463294	0.647251	0.81 (0.33- 2.01)	-0.158026	0.585865	0.787368	0.85 (0.27- 2.69)	-0.143164	1.40027	0.920255	0.87 (0.06-13.48)	17.675	12	0.125922	17.679	13	0.170092	-0.00658916	0.125848	0.959105
77	dbmVEm	finn-b-G6_MYASTHENIA	MG	16class.Verrucomicrobiae.id.4029	11	-0.408935	0.445173	0.358305	0.66 (0.28- 1.59)	-0.357196	0.582201	0.539528	0.70 (0.22- 2.19)	-1.62392	1.49196	0.304684	0.20 (0.01- 3.67)	5.04517	9	0.830353	5.77316	10	0.833948	0.100086	0.117304	0.415666
78	0j6f3p	finn-b-G6_MYASTHENIA	MG	170genus.unknowngenus.id.959	11	0.37063	0.342345	0.278977	1.45 (0.74- 2.83)	-0.167056	0.414682	0.687056	0.85 (0.38- 1.91)	-0.694508	1.8204	0.711673	0.50 (0.01-17.70)	13.2317	9	0.152401	13.7548	10	0.184475	0.122103	0.204701	0.565544
79	tvLY2p	finn-b-G6_MYASTHENIA	MG	171genus.unknowngenus.id.1868	12	0.168932	0.397231	0.670637	1.18 (0.54- 2.58)	0.186969	0.524398	0.721436	1.21 (0.43- 3.37)	0.623206	1.42808	0.671821	1.86 (0.11-30.64)	6.23879	10	0.794818	6.34847	11	0.849132	-0.0420993	0.127122	0.74735
80	U8NtdQ	finn-b-G6_MYASTHENIA	MG	172genus.unknowngenus.id.2001	10	-0.0423488	0.405739	0.916872	0.96 (0.43- 2.12)	0.163159	0.568223	0.774005	1.18 (0.39- 3.59)	0.755892	1.13227	0.523184	2.13 (0.23-19.59)	6.72458	8	0.566619	7.29481	9	0.606455	-0.0884329	0.117108	0.47181
81	iQ5JJ6	finn-b-G6_MYASTHENIA	MG	173genus.unknowngenus.id.2041	12	-0.251416	0.360999	0.48615	0.78 (0.38-1.58)	0.0914123	0.503553	0.855948	1.10 (0.41-2.94)	-0.102419	1.16554	0.931713	0.90 (0.09-8.86)	9.95126	10	0.44478	9.96934	11	0.533147	-0.0146157	0.108711	0.895717
82	O2Nxws	finn-b-G6_MYASTHENIA	MG	174genus.unknowngenus.id.2071	15	-0.513235	0.406645	0.206906	0.60 (0.27-1.33)	-0.41276	0.555644	0.457573	0.66 (0.22-1.97)	-3.05988	2.04851	0.159122	0.05 (0.00-2.60)	10.2293	13	0.675087	11.8381	14	0.6193	0.205491	0.162007	0.226896
83	HUb4EF	finn-b-G6_MYASTHENIA	MG	175genus.unknowngenus.id.2755	13	0.10568	0.349802	0.762566	1.11 (0.56- 2.21)	-0.249611	0.467028	0.593019	0.78 (0.31- 1.95)	1.81229	1.25695	0.177216	6.12 (0.52-71.95)	11.3285	11	0.416167	13.3733	12	0.342499	-0.174358	0.123738	0.186445
84	OtIwxr	finn-b-G6_MYASTHENIA	MG	176genus.unknowngenus.id.1000000073	15	-0.185311	0.449069	0.679858	0.83 (0.34- 2.00)	0.350163	0.520564	0.501163	1.42 (0.51- 3.94)	0.0315931	1.27816	0.980656	1.03 (0.08-12.64)	22.0953	13	0.053903	22.1517	14	0.0755505	-0.0211591	0.116125	0.858229
85	S3NNuB	finn-b-G6_MYASTHENIA	MG	177genus.unknowngenus.id.1000001215	9	0.414691	0.399016	0.298672	1.51 (0.69- 3.31)	0.436923	0.485896	0.36854	1.55 (0.60- 4.01)	0.152472	1.26745	0.907627	1.16 (0.10-13.97)	9.84	7	0.197823	9.9078	8	0.271557	0.031725	0.144461	0.832442
86	BevDRI	finn-b-G6_MYASTHENIA	MG	178genus.unknowngenus.id.1000005472	13	-0.408759	0.388593	0.292849	0.66 (0.31- 1.42)	-0.239335	0.550266	0.663603	0.79 (0.27- 2.31)	-0.376942	1.22407	0.763878	0.69 (0.06- 7.56)	9.57834	11	0.568666	9.5791	12	0.652833	-0.00273921	0.0999336	0.978623
87	TOlwvr	finn-b-G6_MYASTHENIA	MG	179genus.unknowngenus.id.1000005479	8	0.267292	0.414078	0.518596	1.31 (0.58- 2.94)	0.1501	0.530937	0.7774	1.16 (0.41- 3.29)	1.63885	1.6511	0.359242	5.15 (0.20-130.98)	2.42912	6	0.876314	3.16548	7	0.869283	-0.138236	0.161093	0.423777
88	gz3idr	finn-b-G6_MYASTHENIA	MG	17family.Acidaminococcaceae.id.2166	7	-0.180317	0.516111	0.726807	0.84 (0.30-2.30)	-0.329901	0.653159	0.613499	0.72 (0.20-2.59)	-0.792273	1.56332	0.633855	0.45 (0.02-9.70)	3.81151	5	0.576861	3.98348	6	0.678912	0.0642701	0.154981	0.695556
89	xgfQFz	finn-b-G6_MYASTHENIA	MG	180genus.unknowngenus.id.1000006162	13	-0.0830818	0.271205	0.759344	0.92 (0.54-1.57)	-0.219207	0.360626	0.543285	0.80 (0.40-1.63)	-0.468905	1.16637	0.695368	0.63 (0.06-6.15)	11.2101	11	0.425836	11.3281	12	0.50103	0.0456745	0.134219	0.740041
90	GYnGT2	finn-b-G6_MYASTHENIA	MG	181genus.Veillonella.id.2198	6	-0.327144	0.612414	0.593212	0.72 (0.22- 2.39)	0.0822286	0.73049	0.910374	1.09 (0.26- 4.54)	-1.65976	5.37646	0.772953	0.19 (0.00-7173.17)	5.94675	4	0.203161	6.03957	5	0.302388	0.102041	0.408386	0.815
91	IFLlEZ	finn-b-G6_MYASTHENIA	MG	182genus.Victivallis.id.2256	10	-0.676194	0.266422	0.0111469	0.51 (0.30- 0.86)	-0.924859	0.351086	0.00843166	0.40 (0.20- 0.79)	0.44914	2.03197	0.830601	1.57 (0.03-84.08)	6.49133	8	0.592369	6.80341	9	0.657579	-0.148269	0.265411	0.591697
92	fC3atT	finn-b-G6_MYASTHENIA	MG	183order.Actinomycetales.id.420	5	-0.293793	0.592551	0.620028	0.75 (0.23-2.38)	-0.413515	0.699006	0.554134	0.66 (0.17-2.60)	-1.56222	1.32971	0.324813	0.21 (0.02-2.84)	3.84865	3	0.278278	5.29427	4	0.258414	0.150938	0.142189	0.366332
93	PQqusY	finn-b-G6_MYASTHENIA	MG	184order.Bacillales.id.1674	9	-0.170821	0.281962	0.544629	0.84 (0.49-1.46)	-0.16024	0.368153	0.663377	0.85 (0.41-1.75)	-0.389516	1.29507	0.772328	0.68 (0.05-8.57)	9.25034	7	0.235179	9.29017	8	0.318412	0.0338286	0.194849	0.867082
94	7gb5K5	finn-b-G6_MYASTHENIA	MG	185order.Bacteroidales.id.913	13	0.242645	0.567715	0.669083	1.27 (0.42-3.88)	-0.385674	0.753874	0.608938	0.68 (0.16-2.98)	-0.983545	1.3228	0.472742	0.37 (0.03-5.00)	13.1627	11	0.282824	14.4218	12	0.274586	0.0975231	0.0950715	0.327021
95	OZv6Wm	finn-b-G6_MYASTHENIA	MG	186order.Bifidobacteriales.id.432	12	-0.0324842	0.523318	0.950504	0.97 (0.35- 2.70)	0.90889	0.624856	0.145791	2.48 (0.73- 8.45)	3.71205	1.42031	0.0258827	40.94 (2.53-662.40)	8.50013	10	0.580105	16.1586	11	0.135344	-0.289571	0.104636	0.0198759
96	3vXIZ9	finn-b-G6_MYASTHENIA	MG	187order.Burkholderiales.id.2874	10	0.412789	0.767213	0.590551	1.51 (0.34- 6.80)	0.398144	0.763574	0.602073	1.49 (0.33- 6.65)	2.57911	2.44571	0.322437	13.19 (0.11-1591.93)	15.3931	8	0.0519381	17.0701	9	0.0476289	-0.15898	0.170289	0.377832
97	Z4YVO0	finn-b-G6_MYASTHENIA	MG	188order.Clostridiales.id.1863	12	0.393237	0.530308	0.458375	1.48 (0.52- 4.19)	0.228869	0.715748	0.749149	1.26 (0.31- 5.11)	-0.827959	2.28625	0.724778	0.44 (0.00-38.59)	8.11162	10	0.617935	8.41316	11	0.675885	0.0808742	0.147278	0.594968
98	8Wox3n	finn-b-G6_MYASTHENIA	MG	189order.Coriobacteriales.id.810	13	-0.14829	0.512423	0.772283	0.86 (0.32- 2.35)	-0.830346	0.699396	0.235136	0.44 (0.11- 1.72)	-1.50832	2.17392	0.502181	0.22 (0.00-15.68)	7.20151	11	0.782538	7.61593	12	0.814379	0.100383	0.155935	0.532929
99	ALf0cx	finn-b-G6_MYASTHENIA	MG	18family.Actinomycetaceae.id.421	5	-0.293021	0.591863	0.620542	0.75 (0.23-2.38)	-0.412226	0.692866	0.551872	0.66 (0.17-2.57)	-1.55814	1.32887	0.325619	0.21 (0.02-2.85)	3.85347	3	0.277728	5.29517	4	0.258329	0.150732	0.142276	0.367151
100	Kk3MLT	finn-b-G6_MYASTHENIA	MG	190order.Desulfovibrionales.id.3156	12	0.237217	0.46231	0.607872	1.27 (0.51- 3.14)	0.174168	0.638152	0.784911	1.19 (0.34- 4.16)	1.30945	1.16561	0.287512	3.70 (0.38-36.38)	8.02312	10	0.626579	9.02728	11	0.619374	-0.0855553	0.0853779	0.339937
101	YJHtgr	finn-b-G6_MYASTHENIA	MG	191order.Enterobacteriales.id.3468	7	-1.96508	0.683284	0.00402843	0.14 (0.04-0.53)	-1.7246	0.876667	0.0491579	0.18 (0.03-0.99)	-7.10028	3.82255	0.122368	0.00 (0.00-1.48)	4.97611	5	0.418803	6.83292	6	0.336576	0.37957	0.278553	0.231157
102	S7SLLF	finn-b-G6_MYASTHENIA	MG	192order.Erysipelotrichales.id.2148	13	-0.237104	0.533368	0.656651	0.79 (0.28- 2.24)	-0.241742	0.717086	0.736028	0.79 (0.19- 3.20)	1.48718	2.30984	0.53287	4.42 (0.05-409.30)	8.56872	11	0.661633	9.15736	12	0.689434	-0.107589	0.140231	0.459096
103	7T9RmT	finn-b-G6_MYASTHENIA	MG	193order.Gastranaerophilales.id.1591	9	0.414691	0.399016	0.298672	1.51 (0.69- 3.31)	0.436923	0.49733	0.379652	1.55 (0.58- 4.10)	0.152472	1.26745	0.907627	1.16 (0.10-13.97)	9.84	7	0.197823	9.9078	8	0.271557	0.031725	0.144461	0.832442
104	aoD6c0	finn-b-G6_MYASTHENIA	MG	194order.Lactobacillales.id.1800	15	-0.547484	0.460241	0.23422	0.58 (0.23-1.43)	-0.363537	0.616046	0.555115	0.70 (0.21-2.33)	-0.422165	1.18296	0.726914	0.66 (0.06-6.66)	10.926	13	0.61702	10.9392	14	0.690807	-0.00994794	0.0865067	0.910205
105	zEGhmx	finn-b-G6_MYASTHENIA	MG	195order.Methanobacteriales.id.120	10	0.0367039	0.279083	0.895367	1.04 (0.60- 1.79)	-0.00275978	0.35875	0.993862	1.00 (0.49- 2.01)	0.746737	1.14596	0.532911	2.11 (0.22-19.94)	4.23838	8	0.835001	4.64649	9	0.863972	-0.118177	0.184989	0.540787
106	mb5q7D	finn-b-G6_MYASTHENIA	MG	196order.MollicutesRF9.id.11579	13	-0.408759	0.388593	0.292849	0.66 (0.31- 1.42)	-0.239335	0.522472	0.646894	0.79 (0.28- 2.19)	-0.376942	1.22407	0.763878	0.69 (0.06- 7.56)	9.57834	11	0.568666	9.5791	12	0.652833	-0.00273921	0.0999336	0.978623
107	103woH	finn-b-G6_MYASTHENIA	MG	197order.NB1n.id.3953	13	-0.0830818	0.271205	0.759344	0.92 (0.54-1.57)	-0.219207	0.378785	0.562783	0.80 (0.38-1.69)	-0.468905	1.16637	0.695368	0.63 (0.06-6.15)	11.2101	11	0.425836	11.3281	12	0.50103	0.0456745	0.134219	0.740041
108	d7sqav	finn-b-G6_MYASTHENIA	MG	198order.Pasteurellales.id.3688	14	-0.0913968	0.431732	0.832343	0.91 (0.39- 2.13)	0.639291	0.458476	0.163202	1.90 (0.77- 4.65)	1.50989	0.82665	0.0927387	4.53 (0.90-22.88)	16.9187	12	0.15268	23.6288	13	0.0347217	-0.212254	0.0972942	0.049754
109	r8UiLI	finn-b-G6_MYASTHENIA	MG	199order.Rhodospirillales.id.2667	14	-0.00921934	0.330879	0.977771	0.99 (0.52- 1.90)	-0.328718	0.46993	0.484237	0.72 (0.29- 1.81)	1.67658	1.34257	0.235556	5.35 (0.38-74.29)	10.3956	12	0.581298	12.0742	13	0.521567	-0.16961	0.13091	0.219475
110	Xifa6D	finn-b-G6_MYASTHENIA	MG	19family.Alcaligenaceae.id.2875	11	-0.27667	0.600109	0.644775	0.76 (0.23-2.46)	-0.590656	0.781368	0.449694	0.55 (0.12-2.56)	-3.43906	2.69385	0.233685	0.03 (0.00-6.30)	9.97409	9	0.352587	11.5775	10	0.314324	0.205923	0.171196	0.259722
111	45tlbz	finn-b-G6_MYASTHENIA	MG	1class.Actinobacteria.id.419	15	-0.244269	0.574389	0.670642	0.78 (0.25- 2.41)	0.167311	0.656358	0.798794	1.18 (0.33- 4.28)	2.22391	1.56351	0.178463	9.24 (0.43-198.02)	22.7196	13	0.0451668	27.6652	14	0.0157555	-0.186684	0.110976	0.116379
112	qEFBGH	finn-b-G6_MYASTHENIA	MG	200order.Selenomonadales.id.2165	12	0.501833	0.533734	0.347099	1.65 (0.58-4.70)	0.255187	0.731455	0.727183	1.29 (0.31-5.41)	-1.30727	1.83436	0.492351	0.27 (0.01-9.86)	5.80089	10	0.831705	6.8635	11	0.810027	0.119533	0.115958	0.326907
113	3p8OZo	finn-b-G6_MYASTHENIA	MG	201order.Verrucomicrobiales.id.4030	11	-0.408935	0.445173	0.358305	0.66 (0.28- 1.59)	-0.357196	0.562942	0.525744	0.70 (0.23- 2.11)	-1.62392	1.49196	0.304684	0.20 (0.01- 3.67)	5.04517	9	0.830353	5.77316	10	0.833948	0.100086	0.117304	0.415666
114	cFRTWK	finn-b-G6_MYASTHENIA	MG	202order.Victivallales.id.2254	8	-0.00600048	0.397862	0.987967	0.99 (0.46- 2.17)	0.0781806	0.452575	0.862851	1.08 (0.45- 2.63)	1.21089	1.43352	0.430668	3.36 (0.20-55.73)	8.50684	6	0.203271	9.61674	7	0.211353	-0.180957	0.204523	0.410328
115	gNnzI9	finn-b-G6_MYASTHENIA	MG	203phylum.Actinobacteria.id.400	15	0.0901403	0.529584	0.864845	1.09 (0.39- 3.09)	0.767126	0.688492	0.265188	2.15 (0.56- 8.30)	-0.142759	2.32851	0.952045	0.87 (0.01-83.19)	18.0398	13	0.156015	18.0545	14	0.204311	0.014497	0.140848	0.919592
116	fB1NZ0	finn-b-G6_MYASTHENIA	MG	204phylum.Bacteroidetes.id.905	11	-0.586115	0.551029	0.287476	0.56 (0.19-1.64)	-0.850632	0.706039	0.228282	0.43 (0.11-1.70)	-1.06806	1.25998	0.418587	0.34 (0.03-4.06)	2.98867	9	0.964743	3.16958	10	0.977147	0.0379352	0.0891891	0.680582
117	6ILLrE	finn-b-G6_MYASTHENIA	MG	205phylum.Cyanobacteria.id.1500	8	0.0748469	0.559625	0.893604	1.08 (0.36- 3.23)	0.147471	0.574778	0.797511	1.16 (0.38- 3.58)	2.12015	1.97189	0.323615	8.33 (0.17-397.45)	10.9286	6	0.0906095	13.0554	7	0.0707693	-0.248008	0.22951	0.321385
118	f8Kjk4	finn-b-G6_MYASTHENIA	MG	206phylum.Euryarchaeota.id.55	12	-0.0905336	0.248856	0.716008	0.91 (0.56- 1.49)	-0.0126573	0.337476	0.970082	0.99 (0.51- 1.91)	0.654717	1.10048	0.565102	1.92 (0.22-16.64)	5.07263	10	0.886274	5.55595	11	0.901291	-0.107782	0.155034	0.502754
119	dQcu7P	finn-b-G6_MYASTHENIA	MG	207phylum.Firmicutes.id.1672	14	0.00443236	0.576012	0.99386	1.00 (0.32- 3.11)	0.565732	0.678834	0.404626	1.76 (0.47- 6.66)	1.71175	1.48071	0.270165	5.54 (0.30-100.88)	17.8673	12	0.11978	20.1829	13	0.0907428	-0.13584	0.108927	0.236159
120	InpbC5	finn-b-G6_MYASTHENIA	MG	208phylum.Lentisphaerae.id.2238	9	-0.0730487	0.355836	0.837347	0.93 (0.46- 1.87)	-0.168761	0.445859	0.705054	0.84 (0.35- 2.02)	1.18906	1.35724	0.410038	3.28 (0.23-46.96)	8.84408	7	0.264045	10.018	8	0.263763	-0.189483	0.196573	0.36719
121	rEQxAa	finn-b-G6_MYASTHENIA	MG	209phylum.Proteobacteria.id.2375	12	-0.0922316	0.50977	0.856424	0.91 (0.34-2.48)	-0.537174	0.659026	0.415014	0.58 (0.16-2.13)	-0.693855	1.42313	0.636375	0.50 (0.03-8.13)	7.05385	10	0.720352	7.25887	11	0.777749	0.0424119	0.0936671	0.660362
122	UNV1bU	finn-b-G6_MYASTHENIA	MG	20family.Bacteroidaceae.id.917	9	-0.338749	0.594625	0.568891	0.71 (0.22- 2.29)	-0.383082	0.752639	0.610762	0.68 (0.16- 2.98)	-1.19002	3.08435	0.711083	0.30 (0.00-128.42)	5.81917	7	0.561016	5.89828	8	0.658624	0.0562445	0.199963	0.786632
123	CMLT8m	finn-b-G6_MYASTHENIA	MG	210phylum.Tenericutes.id.3919	12	-0.308733	0.422113	0.464536	0.73 (0.32-1.68)	-0.153611	0.557692	0.782978	0.86 (0.29-2.56)	-0.62605	1.43907	0.672774	0.53 (0.03-8.98)	3.65793	10	0.961462	3.71113	11	0.977618	0.0289564	0.125545	0.82224
124	wmhf9M	finn-b-G6_MYASTHENIA	MG	211phylum.Verrucomicrobia.id.3982	12	-0.605365	0.42167	0.151105	0.55 (0.24-1.25)	-0.528515	0.543803	0.331107	0.59 (0.20-1.71)	-1.33264	1.10498	0.255568	0.26 (0.03-2.30)	2.75121	10	0.986688	3.25824	11	0.986854	0.0694038	0.0974692	0.492706
125	iY8063	finn-b-G6_MYASTHENIA	MG	21family.BacteroidalesS24.7group.id.11173	8	0.267292	0.414078	0.518596	1.31 (0.58- 2.94)	0.1501	0.515649	0.770982	1.16 (0.42- 3.19)	1.63885	1.6511	0.359242	5.15 (0.20-130.98)	2.42912	6	0.876314	3.16548	7	0.869283	-0.138236	0.161093	0.423777
126	8ROnG7	finn-b-G6_MYASTHENIA	MG	22family.Bifidobacteriaceae.id.433	12	-0.0324842	0.523318	0.950504	0.97 (0.35- 2.70)	0.90889	0.602848	0.131642	2.48 (0.76- 8.09)	3.71205	1.42031	0.0258827	40.94 (2.53-662.40)	8.50013	10	0.580105	16.1586	11	0.135344	-0.289571	0.104636	0.0198759
127	O0ziTI	finn-b-G6_MYASTHENIA	MG	23family.Christensenellaceae.id.1866	11	0.120052	0.555141	0.828789	1.13 (0.38- 3.35)	0.175444	0.62809	0.779992	1.19 (0.35- 4.08)	-0.749026	1.08216	0.506302	0.47 (0.06- 3.94)	15.7312	9	0.0727121	17.2678	10	0.0686433	0.0859602	0.0916781	0.372912
128	SDV6hz	finn-b-G6_MYASTHENIA	MG	24family.Clostridiaceae1.id.1869	10	-0.745978	0.673929	0.268333	0.47 (0.13- 1.78)	-1.19454	0.752052	0.112202	0.30 (0.07- 1.32)	-0.86821	2.08886	0.6886	0.42 (0.01-25.18)	15.6979	8	0.0469144	15.7055	9	0.0732925	0.00953482	0.153111	0.951873
129	o9aQU4	finn-b-G6_MYASTHENIA	MG	25family.ClostridialesvadinBB60group.id.11286	15	-0.185311	0.449069	0.679858	0.83 (0.34- 2.00)	0.350163	0.51925	0.50008	1.42 (0.51- 3.93)	0.0315931	1.27816	0.980656	1.03 (0.08-12.64)	22.0953	13	0.053903	22.1517	14	0.0755505	-0.0211591	0.116125	0.858229
130	c9zdEO	finn-b-G6_MYASTHENIA	MG	26family.Coriobacteriaceae.id.811	13	-0.14829	0.512423	0.772283	0.86 (0.32- 2.35)	-0.830346	0.69344	0.231138	0.44 (0.11- 1.70)	-1.50832	2.17392	0.502181	0.22 (0.00-15.68)	7.20151	11	0.782538	7.61593	12	0.814379	0.100383	0.155935	0.532929
131	BOVWoI	finn-b-G6_MYASTHENIA	MG	27family.Defluviitaleaceae.id.1924	11	-0.430825	0.393846	0.274002	0.65 (0.30- 1.41)	-0.629095	0.513975	0.22096	0.53 (0.19- 1.46)	0.27337	1.34555	0.843525	1.31 (0.09-18.37)	5.73884	9	0.765745	6.0384	10	0.812027	-0.0751381	0.137283	0.597467
132	JYqwRg	finn-b-G6_MYASTHENIA	MG	28family.Desulfovibrionaceae.id.3169	10	0.398291	0.490468	0.416756	1.49 (0.57- 3.89)	0.452712	0.698498	0.516906	1.57 (0.40- 6.18)	1.1099	1.18704	0.377142	3.03 (0.30-31.08)	7.62606	8	0.470823	8.05942	9	0.528169	-0.0605583	0.0919918	0.52883
133	IW3T1z	finn-b-G6_MYASTHENIA	MG	29family.Enterobacteriaceae.id.3469	7	-1.96508	0.683284	0.00402843	0.14 (0.04-0.53)	-1.7246	0.87597	0.048978	0.18 (0.03-0.99)	-7.10028	3.82255	0.122368	0.00 (0.00-1.48)	4.97611	5	0.418803	6.83292	6	0.336576	0.37957	0.278553	0.231157
134	tlUWJ2	finn-b-G6_MYASTHENIA	MG	2class.Alphaproteobacteria.id.2379	7	0.492852	0.545673	0.36642	1.64 (0.56- 4.77)	1.1555	0.698099	0.0978815	3.18 (0.81- 12.48)	3.78239	1.84932	0.0962189	43.92 (1.17-1647.59)	3.92907	5	0.559673	7.33572	6	0.290912	-0.30972	0.167805	0.124232
135	LVzORT	finn-b-G6_MYASTHENIA	MG	30family.Erysipelotrichaceae.id.2149	13	-0.237104	0.533368	0.656651	0.79 (0.28- 2.24)	-0.241742	0.715331	0.735405	0.79 (0.19- 3.19)	1.48718	2.30984	0.53287	4.42 (0.05-409.30)	8.56872	11	0.661633	9.15736	12	0.689434	-0.107589	0.140231	0.459096
136	wngMcz	finn-b-G6_MYASTHENIA	MG	31family.FamilyXI.id.1936	8	0.179507	0.333472	0.590373	1.20 (0.62-2.30)	0.165242	0.388917	0.670926	1.18 (0.55-2.53)	-2.32551	2.04534	0.298907	0.10 (0.00-5.38)	8.28129	6	0.218211	10.404	7	0.166811	0.33534	0.270404	0.261218
137	VwRZOy	finn-b-G6_MYASTHENIA	MG	32family.FamilyXIII.id.1957	9	-1.38273	0.863887	0.109468	0.25 (0.05- 1.36)	-1.26536	0.916275	0.167283	0.28 (0.05- 1.70)	-0.0783234	3.46666	0.982605	0.92 (0.00-825.78)	15.454	7	0.0306008	15.7899	8	0.0454881	-0.0869675	0.222958	0.708088
138	yTy1kG	finn-b-G6_MYASTHENIA	MG	33family.Lachnospiraceae.id.1987	16	-0.443203	0.485994	0.361794	0.64 (0.25- 1.66)	-0.224332	0.686649	0.74389	0.80 (0.21- 3.07)	-4.05489	1.68536	0.0305189	0.02 (0.00- 0.47)	9.44776	14	0.801343	14.4566	15	0.491218	0.226231	0.101084	0.0419889
139	SfDZ12	finn-b-G6_MYASTHENIA	MG	34family.Lactobacillaceae.id.1836	8	0.303595	0.370349	0.412357	1.35 (0.66- 2.80)	0.251393	0.499468	0.614738	1.29 (0.48- 3.42)	0.0637489	0.950326	0.948697	1.07 (0.17- 6.86)	6.31149	6	0.389216	6.39123	7	0.49488	0.0329402	0.119638	0.792297
140	JjAjne	finn-b-G6_MYASTHENIA	MG	35family.Methanobacteriaceae.id.121	10	0.0367039	0.279083	0.895367	1.04 (0.60- 1.79)	-0.00275978	0.374379	0.994118	1.00 (0.48- 2.08)	0.746737	1.14596	0.532911	2.11 (0.22-19.94)	4.23838	8	0.835001	4.64649	9	0.863972	-0.118177	0.184989	0.540787
141	nIxHsr	finn-b-G6_MYASTHENIA	MG	36family.Oxalobacteraceae.id.2966	14	0.141155	0.258371	0.584842	1.15 (0.69-1.91)	-0.0750987	0.343148	0.826765	0.93 (0.47-1.82)	-0.0156434	0.9984	0.987756	0.98 (0.14-6.97)	8.7841	12	0.721252	8.81053	13	0.787098	0.0219229	0.134837	0.873549
142	8nrZ6G	finn-b-G6_MYASTHENIA	MG	37family.Pasteurellaceae.id.3689	14	-0.0913968	0.431732	0.832343	0.91 (0.39- 2.13)	0.639291	0.461035	0.165551	1.90 (0.77- 4.68)	1.50989	0.82665	0.0927387	4.53 (0.90-22.88)	16.9187	12	0.15268	23.6288	13	0.0347217	-0.212254	0.0972942	0.049754
143	eRwXTb	finn-b-G6_MYASTHENIA	MG	38family.Peptococcaceae.id.2024	9	0.27276	0.524284	0.602888	1.31 (0.47- 3.67)	0.296484	0.608097	0.625861	1.35 (0.41- 4.43)	-1.09806	1.4585	0.47608	0.33 (0.02- 5.82)	9.72323	7	0.204808	11.132	8	0.194332	0.132653	0.131721	0.347435
144	faBDnC	finn-b-G6_MYASTHENIA	MG	39family.Peptostreptococcaceae.id.2042	13	0.164445	0.41819	0.694149	1.18 (0.52- 2.68)	0.0434571	0.549091	0.936918	1.04 (0.36- 3.06)	-0.403222	0.948747	0.679028	0.67 (0.10- 4.29)	6.55559	11	0.833848	6.99992	12	0.857619	0.0500597	0.0750991	0.518776
145	sOKZUK	finn-b-G6_MYASTHENIA	MG	3class.Bacilli.id.1673	18	-0.997382	0.41689	0.0167369	0.37 (0.16-0.84)	-0.376958	0.624657	0.546201	0.69 (0.20-2.33)	-0.486856	1.16793	0.682324	0.61 (0.06-6.06)	16.9101	16	0.391435	17.1432	17	0.444705	-0.0404027	0.0860368	0.644979
146	WfQJhB	finn-b-G6_MYASTHENIA	MG	40family.Porphyromonadaceae.id.943	9	-0.790488	0.663262	0.233332	0.45 (0.12- 1.66)	-0.793014	0.849307	0.350449	0.45 (0.09- 2.39)	0.186186	2.93147	0.951134	1.20 (0.00-376.86)	4.23696	7	0.752116	4.35395	8	0.823861	-0.0585968	0.171316	0.742361
147	ED8y3j	finn-b-G6_MYASTHENIA	MG	41family.Prevotellaceae.id.960	16	0.519507	0.415302	0.210967	1.68 (0.74-3.79)	0.238116	0.578338	0.680542	1.27 (0.41-3.94)	-1.35997	1.49899	0.37962	0.26 (0.01-4.85)	10.4082	14	0.731772	12.111	15	0.670609	0.135161	0.103579	0.212964
148	rEeAkG	finn-b-G6_MYASTHENIA	MG	42family.Rhodospirillaceae.id.2717	15	0.173231	0.322034	0.590626	1.19 (0.63- 2.24)	-0.113877	0.43643	0.794148	0.89 (0.38- 2.10)	1.66358	1.37286	0.247169	5.28 (0.36-77.82)	10.9438	13	0.615526	12.1909	14	0.590975	-0.151779	0.135913	0.284322
149	2NcGf4	finn-b-G6_MYASTHENIA	MG	43family.Rikenellaceae.id.967	17	0.678201	0.465085	0.144777	1.97 (0.79- 4.90)	0.49674	0.6208	0.423618	1.64 (0.49- 5.55)	0.201912	1.48372	0.893564	1.22 (0.07-22.42)	18.1871	15	0.252958	18.3265	16	0.305126	0.0358529	0.10572	0.739213
150	y6cUFU	finn-b-G6_MYASTHENIA	MG	44family.Ruminococcaceae.id.2050	9	-0.488218	0.62052	0.431406	0.61 (0.18- 2.07)	0.267489	0.752618	0.722281	1.31 (0.30- 5.71)	0.807256	1.39308	0.580431	2.24 (0.15-34.39)	9.25049	7	0.235168	10.6728	8	0.220935	-0.137445	0.132483	0.334028
151	73qX2M	finn-b-G6_MYASTHENIA	MG	45family.Streptococcaceae.id.1850	13	-0.458559	0.496228	0.355439	0.63 (0.24- 1.67)	-0.700522	0.677723	0.301304	0.50 (0.13- 1.87)	0.313522	1.98245	0.877205	1.37 (0.03-66.63)	7.26912	11	0.77689	7.43094	12	0.827872	-0.060416	0.15019	0.695196
152	hoIzb3	finn-b-G6_MYASTHENIA	MG	46family.unknownfamily.id.1000001214	9	0.414691	0.399016	0.298672	1.51 (0.69- 3.31)	0.436923	0.508919	0.390599	1.55 (0.57- 4.20)	0.152472	1.26745	0.907627	1.16 (0.10-13.97)	9.84	7	0.197823	9.9078	8	0.271557	0.031725	0.144461	0.832442
153	umV866	finn-b-G6_MYASTHENIA	MG	47family.unknownfamily.id.1000005471	13	-0.408759	0.388593	0.292849	0.66 (0.31- 1.42)	-0.239335	0.525372	0.648711	0.79 (0.28- 2.20)	-0.376942	1.22407	0.763878	0.69 (0.06- 7.56)	9.57834	11	0.568666	9.5791	12	0.652833	-0.00273921	0.0999336	0.978623
154	QjqLZg	finn-b-G6_MYASTHENIA	MG	48family.unknownfamily.id.1000006161	13	-0.0830818	0.271205	0.759344	0.92 (0.54-1.57)	-0.219207	0.363266	0.54622	0.80 (0.39-1.64)	-0.468905	1.16637	0.695368	0.63 (0.06-6.15)	11.2101	11	0.425836	11.3281	12	0.50103	0.0456745	0.134219	0.740041
155	RYpcPa	finn-b-G6_MYASTHENIA	MG	49family.Veillonellaceae.id.2172	19	0.0792471	0.392128	0.839842	1.08 (0.50- 2.33)	0.557865	0.551444	0.311708	1.75 (0.59- 5.15)	0.522068	0.811378	0.528528	1.69 (0.34- 8.27)	21.1304	17	0.220513	21.6186	18	0.249358	-0.039312	0.0627242	0.539154
156	7kvAoD	finn-b-G6_MYASTHENIA	MG	4class.Bacteroidia.id.912	13	0.242645	0.567715	0.669083	1.27 (0.42-3.88)	-0.385674	0.712726	0.588421	0.68 (0.17-2.75)	-0.983545	1.3228	0.472742	0.37 (0.03-5.00)	13.1627	11	0.282824	14.4218	12	0.274586	0.0975231	0.0950715	0.327021
157	J8amZX	finn-b-G6_MYASTHENIA	MG	50family.Verrucomicrobiaceae.id.4036	11	-0.40896	0.445281	0.358393	0.66 (0.28- 1.59)	-0.355752	0.602842	0.555107	0.70 (0.21- 2.28)	-1.62258	1.49187	0.305032	0.20 (0.01- 3.67)	5.04698	9	0.830194	5.77346	10	0.833923	0.0999522	0.117268	0.416129
158	TwiIkQ	finn-b-G6_MYASTHENIA	MG	51family.Victivallaceae.id.2255	12	0.166314	0.245679	0.498434	1.18 (0.73- 1.91)	0.155401	0.326173	0.633763	1.17 (0.62- 2.21)	2.82674	1.15361	0.0342384	16.89 (1.76-162.04)	5.70728	10	0.839228	11.272	11	0.420769	-0.391213	0.165842	0.0400243
159	zlZa4x	finn-b-G6_MYASTHENIA	MG	52genus..Clostridiuminnocuumgroup.id.14397	9	-0.150127	0.292059	0.60723	0.86 (0.49- 1.53)	-0.233831	0.388301	0.547048	0.79 (0.37- 1.69)	-0.347798	1.4115	0.81244	0.71 (0.04-11.23)	4.2483	7	0.750775	4.26879	8	0.832094	0.0263775	0.184276	0.890212
160	3CkkRJ	finn-b-G6_MYASTHENIA	MG	53genus..Eubacteriumbrachygroup.id.11296	10	0.342298	0.28681	0.232686	1.41 (0.80- 2.47)	0.165804	0.368598	0.652838	1.18 (0.57- 2.43)	0.264016	1.15373	0.824738	1.30 (0.14-12.50)	4.62338	8	0.796966	4.62829	9	0.865434	0.0101389	0.144738	0.945873
161	XFE46N	finn-b-G6_MYASTHENIA	MG	54genus..Eubacteriumcoprostanoligenesgroup.id.11375	13	0.569224	0.628784	0.365318	1.77 (0.52- 6.06)	0.405598	0.761525	0.594302	1.50 (0.34- 6.67)	3.45857	2.41899	0.180569	31.77 (0.28-3640.19)	14.9173	11	0.186313	16.986	12	0.150124	-0.183995	0.148973	0.242528
162	UMRSRC	finn-b-G6_MYASTHENIA	MG	55genus..Eubacteriumeligensgroup.id.14372	6	-2.0371	0.680925	0.00277456	0.13 (0.03- 0.50)	-2.20154	0.912137	0.0157955	0.11 (0.02- 0.66)	-2.12334	2.54333	0.450756	0.12 (0.00-17.49)	2.09996	4	0.71738	2.10119	5	0.834973	0.00705717	0.20054	0.973614
163	0Y58qb	finn-b-G6_MYASTHENIA	MG	56genus..Eubacteriumfissicatenagroup.id.14373	9	0.527119	0.304972	0.083913	1.69 (0.93- 3.08)	0.68105	0.393834	0.0837585	1.98 (0.91- 4.28)	0.0265721	1.57887	0.987042	1.03 (0.05-22.67)	5.44493	7	0.605835	5.54933	8	0.697569	0.0659218	0.204021	0.756048
164	t1AQNR	finn-b-G6_MYASTHENIA	MG	57genus..Eubacteriumhalliigroup.id.11338	16	-0.696982	0.421918	0.0985478	0.50 (0.22-1.14)	-0.740613	0.538303	0.168875	0.48 (0.17-1.37)	0.523752	0.81979	0.533211	1.69 (0.34-8.42)	14.6842	14	0.400074	17.7249	15	0.277406	-0.114455	0.0672225	0.110726
165	0rTu0K	finn-b-G6_MYASTHENIA	MG	58genus..Eubacteriumnodatumgroup.id.11297	11	-0.0372823	0.249146	0.881049	0.96 (0.59-1.57)	-0.079095	0.317582	0.803319	0.92 (0.50-1.72)	-0.0102082	1.10961	0.99286	0.99 (0.11-8.71)	4.838	9	0.848196	4.83862	10	0.901694	-0.00403613	0.161193	0.98057
166	ilkzvD	finn-b-G6_MYASTHENIA	MG	59genus..Eubacteriumoxidoreducensgroup.id.11339	5	-0.204897	0.778095	0.792295	0.81 (0.18- 3.74)	0.75232	0.670577	0.261905	2.12 (0.57- 7.90)	2.63135	2.87904	0.428127	13.89 (0.05-3921.68)	8.55568	3	0.0358206	11.5388	4	0.0211312	-0.316394	0.309355	0.3817
167	JnLSlX	finn-b-G6_MYASTHENIA	MG	5class.Betaproteobacteria.id.2867	11	0.236379	0.705139	0.737457	1.27 (0.32- 5.05)	0.0474412	0.785855	0.951862	1.05 (0.22- 4.89)	2.99944	2.28876	0.222479	20.07 (0.23-1781.87)	14.6893	9	0.099833	17.3019	10	0.0679456	-0.196375	0.155212	0.237574
168	rmZitE	finn-b-G6_MYASTHENIA	MG	60genus..Eubacteriumrectalegroup.id.14374	8	-0.491975	0.946062	0.603047	0.61 (0.10- 3.91)	-0.330198	0.938097	0.724848	0.72 (0.11- 4.52)	-5.04295	3.1818	0.164073	0.01 (0.00- 3.30)	11.5151	6	0.0737019	15.7614	7	0.0273879	0.300165	0.201797	0.187455
169	CBwJH4	finn-b-G6_MYASTHENIA	MG	61genus..Eubacteriumruminantiumgroup.id.11340	18	0.768844	0.294635	0.00906808	2.16 (1.21- 3.84)	0.636008	0.379997	0.0941861	1.89 (0.90- 3.98)	0.466791	1.01278	0.651071	1.59 (0.22-11.61)	19.235	16	0.256666	19.3524	17	0.308682	0.0304043	0.0972822	0.758669
170	78FxtH	finn-b-G6_MYASTHENIA	MG	62genus..Eubacteriumventriosumgroup.id.11341	15	-0.0222089	0.475204	0.962724	0.98 (0.39- 2.48)	0.162497	0.635112	0.798063	1.18 (0.34- 4.08)	2.87999	2.03717	0.180941	17.81 (0.33-965.70)	13.8541	13	0.384199	16.1316	14	0.305403	-0.222733	0.15236	0.167523
171	Sz4K44	finn-b-G6_MYASTHENIA	MG	63genus..Eubacteriumxylanophilumgroup.id.14375	9	0.0803651	0.490158	0.869764	1.08 (0.41- 2.83)	0.40131	0.649465	0.536635	1.49 (0.42- 5.33)	1.15592	1.46549	0.456131	3.18 (0.18-56.16)	4.5736	7	0.711837	5.18009	8	0.738166	-0.0933024	0.119807	0.461624
172	iznAju	finn-b-G6_MYASTHENIA	MG	64genus..Ruminococcusgauvreauiigroup.id.11342	12	0.238512	0.455867	0.600831	1.27 (0.52-3.10)	-0.0748636	0.611354	0.902538	0.93 (0.28-3.08)	-1.55867	1.89503	0.429967	0.21 (0.01-8.63)	6.55561	10	0.766626	7.51025	11	0.756386	0.132203	0.135307	0.351585
173	kHQpFt	finn-b-G6_MYASTHENIA	MG	65genus..Ruminococcusgnavusgroup.id.14376	12	-0.0156563	0.319303	0.960893	0.98 (0.53-1.84)	0.176115	0.403794	0.662728	1.19 (0.54-2.63)	-2.14371	1.50345	0.184369	0.12 (0.01-2.23)	3.65394	10	0.961611	5.75207	11	0.889384	0.232408	0.160448	0.178098
174	Cwi00g	finn-b-G6_MYASTHENIA	MG	66genus..Ruminococcustorquesgroup.id.14377	9	-0.0328517	0.651983	0.959814	0.97 (0.27- 3.47)	-0.216227	0.850705	0.799361	0.81 (0.15- 4.27)	2.25838	2.09952	0.317747	9.57 (0.16-586.06)	2.32843	7	0.939453	3.6465	8	0.887527	-0.147155	0.128175	0.288655
175	11AARK	finn-b-G6_MYASTHENIA	MG	67genus.Actinomyces.id.423	7	-0.975756	0.464475	0.0356611	0.38 (0.15-0.94)	-1.28615	0.553999	0.0202563	0.28 (0.09-0.82)	-1.94122	1.15077	0.152432	0.14 (0.02-1.37)	5.9142	5	0.314657	6.91396	6	0.328878	0.119153	0.129605	0.400089
176	UvcZ1Y	finn-b-G6_MYASTHENIA	MG	68genus.Adlercreutzia.id.812	8	-0.499499	0.462627	0.280276	0.61 (0.25- 1.50)	-0.230363	0.580537	0.691508	0.79 (0.25- 2.48)	2.6146	2.07566	0.254579	13.66 (0.23-798.63)	2.69393	6	0.846163	5.06246	7	0.652341	-0.282009	0.183242	0.174727
177	OxXk47	finn-b-G6_MYASTHENIA	MG	69genus.Akkermansia.id.4037	11	-0.407237	0.445123	0.360252	0.67 (0.28- 1.59)	-0.344987	0.581173	0.552777	0.71 (0.23- 2.21)	-1.60368	1.49104	0.310115	0.20 (0.01- 3.74)	5.07308	9	0.827892	5.77997	10	0.833398	0.0985746	0.117244	0.422253
178	ZSYsKW	finn-b-G6_MYASTHENIA	MG	6class.Clostridia.id.1859	11	0.652803	0.543421	0.229641	1.92 (0.66- 5.57)	0.762914	0.712606	0.284351	2.14 (0.53- 8.67)	-0.142059	2.40959	0.954276	0.87 (0.01-97.59)	5.58025	9	0.781082	5.6949	10	0.840212	0.0524881	0.155016	0.742678
179	0Wfc65	finn-b-G6_MYASTHENIA	MG	70genus.Alistipes.id.968	13	-0.218282	0.554315	0.693738	0.80 (0.27- 2.38)	-0.66051	0.79454	0.405798	0.52 (0.11- 2.45)	-0.00553249	2.73882	0.998424	0.99 (0.00-213.27)	11.5638	11	0.397305	11.5705	12	0.480763	-0.0127687	0.160799	0.938135
180	JxuHSi	finn-b-G6_MYASTHENIA	MG	71genus.Allisonella.id.2174	8	-0.0784448	0.272805	0.773692	0.92 (0.54-1.58)	-0.0697022	0.368213	0.849859	0.93 (0.45-1.92)	-2.56241	1.84588	0.214432	0.08 (0.00-2.87)	3.31167	6	0.768833	5.16296	7	0.640084	0.356778	0.262218	0.222525
181	mOs57Q	finn-b-G6_MYASTHENIA	MG	72genus.Alloprevotella.id.961	6	0.0736296	0.316202	0.815873	1.08 (0.58- 2.00)	0.130985	0.386127	0.734438	1.14 (0.53- 2.43)	3.01115	2.94632	0.364557	20.31 (0.06-6541.61)	3.02229	4	0.554102	4.02791	5	0.545405	-0.411654	0.410502	0.372698
182	NjFAVb	finn-b-G6_MYASTHENIA	MG	73genus.Anaerofilum.id.2053	11	-0.480278	0.331615	0.147533	0.62 (0.32-1.18)	-0.454033	0.453554	0.316799	0.64 (0.26-1.54)	-1.43708	1.87233	0.462423	0.24 (0.01-9.32)	11.3209	9	0.254353	11.6609	10	0.308393	0.107764	0.20728	0.615682
183	Vdiowb	finn-b-G6_MYASTHENIA	MG	74genus.Anaerostipes.id.1991	13	0.307775	0.517638	0.552127	1.36 (0.49- 3.75)	0.339406	0.700219	0.627879	1.40 (0.36- 5.54)	-0.735893	1.87623	0.70239	0.48 (0.01-18.94)	6.70034	11	0.822806	7.03525	12	0.855275	0.0690116	0.119249	0.574438
184	gpEoSK	finn-b-G6_MYASTHENIA	MG	75genus.Anaerotruncus.id.2054	13	-0.0800625	0.593914	0.892766	0.92 (0.29- 2.96)	0.284545	0.732553	0.697699	1.33 (0.32- 5.59)	0.983825	1.77857	0.591222	2.67 (0.08-87.34)	16.6649	11	0.118185	17.2791	12	0.139398	-0.0768643	0.120726	0.537356
185	56U5EO	finn-b-G6_MYASTHENIA	MG	76genus.Bacteroides.id.918	9	-0.338749	0.594625	0.568891	0.71 (0.22- 2.29)	-0.383082	0.777537	0.622234	0.68 (0.15- 3.13)	-1.19002	3.08435	0.711083	0.30 (0.00-128.42)	5.81917	7	0.561016	5.89828	8	0.658624	0.0562445	0.199963	0.786632
186	74Ode6	finn-b-G6_MYASTHENIA	MG	77genus.Barnesiella.id.944	13	-0.375361	0.462624	0.417151	0.69 (0.28- 1.70)	-0.652729	0.619482	0.292034	0.52 (0.15- 1.75)	-0.944824	1.87218	0.623751	0.39 (0.01-15.25)	9.29326	11	0.594843	9.3918	12	0.669151	0.0444592	0.141633	0.759466
187	BhJi9L	finn-b-G6_MYASTHENIA	MG	78genus.Bifidobacterium.id.436	13	-0.327523	0.451286	0.467989	0.72 (0.30- 1.75)	-0.0625446	0.601646	0.917204	0.94 (0.29- 3.05)	1.65918	1.00863	0.128221	5.25 (0.73-37.94)	10.9545	11	0.447084	15.5434	12	0.213055	-0.177898	0.0830454	0.0553956
188	SUEhl4	finn-b-G6_MYASTHENIA	MG	79genus.Bilophila.id.3170	13	-0.128897	0.488726	0.79198	0.88 (0.34- 2.29)	0.553267	0.66023	0.402035	1.74 (0.48- 6.34)	2.95882	2.32254	0.228937	19.28 (0.20-1828.06)	11.5103	11	0.401556	13.4395	12	0.33792	-0.228404	0.168212	0.201715
189	AHQaZk	finn-b-G6_MYASTHENIA	MG	7class.Coriobacteriia.id.809	13	-0.14829	0.512423	0.772283	0.86 (0.32- 2.35)	-0.830346	0.70399	0.238205	0.44 (0.11- 1.73)	-1.50832	2.17392	0.502181	0.22 (0.00-15.68)	7.20151	11	0.782538	7.61593	12	0.814379	0.100383	0.155935	0.532929
190	7JNbNg	finn-b-G6_MYASTHENIA	MG	80genus.Blautia.id.1992	13	0.289908	0.620704	0.640455	1.34 (0.40- 4.51)	1.39724	0.758248	0.0653697	4.04 (0.91-17.88)	-0.385093	1.68095	0.823001	0.68 (0.03-18.35)	16.556	11	0.121711	16.8403	12	0.155705	0.0516634	0.118879	0.672262
191	tXP6oe	finn-b-G6_MYASTHENIA	MG	81genus.Butyricicoccus.id.2055	8	0.121974	0.768157	0.873836	1.13 (0.25- 5.09)	-0.459382	0.826357	0.578271	0.63 (0.13- 3.19)	-0.0231673	1.62629	0.989096	0.98 (0.04-23.67)	12.8394	6	0.0456592	12.8624	7	0.0755333	0.0144417	0.139218	0.920761
192	svKcxy	finn-b-G6_MYASTHENIA	MG	82genus.Butyricimonas.id.945	13	-0.15004	0.428053	0.725951	0.86 (0.37- 1.99)	-0.263739	0.605734	0.663269	0.77 (0.23- 2.52)	0.259527	1.52311	0.867795	1.30 (0.07-25.66)	9.5043	11	0.575447	9.58281	12	0.652508	-0.0364677	0.130151	0.784528
193	VgVd1L	finn-b-G6_MYASTHENIA	MG	83genus.Butyrivibrio.id.1993	15	-0.150903	0.219792	0.492353	0.86 (0.56- 1.32)	-0.39663	0.281531	0.158885	0.67 (0.39- 1.17)	0.484861	0.966915	0.624437	1.62 (0.24-10.81)	15.0867	13	0.301969	15.617	14	0.337321	-0.0933329	0.138079	0.510927
194	xCL59S	finn-b-G6_MYASTHENIA	MG	84genus.CandidatusSoleaferrea.id.11350	10	-0.316295	0.348104	0.363549	0.73 (0.37- 1.44)	-0.430109	0.457901	0.347574	0.65 (0.27- 1.60)	0.0933924	3.72055	0.980589	1.10 (0.00-1612.71)	6.37922	8	0.604833	6.39145	9	0.70019	-0.0383586	0.346823	0.914658
195	HC8lsd	finn-b-G6_MYASTHENIA	MG	85genus.Catenibacterium.id.2153	4	-0.4714	0.411198	0.251627	0.62 (0.28- 1.40)	-0.479756	0.461504	0.298549	0.62 (0.25- 1.53)	2.17315	5.14785	0.713968	8.79 (0.00-211701.92)	0.241064	2	0.886449	0.506666	3	0.917425	-0.34092	0.66151	0.657608
196	qHyyGm	finn-b-G6_MYASTHENIA	MG	86genus.ChristensenellaceaeR.7group.id.11283	10	0.394694	0.597589	0.508948	1.48 (0.46- 4.79)	-0.366239	0.780523	0.63891	0.69 (0.15- 3.20)	0.866565	1.95925	0.669989	2.38 (0.05-110.68)	9.47745	8	0.303631	9.55413	9	0.38777	-0.0365821	0.143791	0.805595
197	KpglUi	finn-b-G6_MYASTHENIA	MG	87genus.Clostridiumsensustricto1.id.1873	7	-0.831223	0.776994	0.284712	0.44 (0.09- 2.00)	-0.813361	0.783804	0.299405	0.44 (0.10- 2.06)	-0.579578	2.18004	0.800964	0.56 (0.01-40.18)	12.7115	5	0.0262372	12.7515	6	0.0471565	-0.0272123	0.217095	0.905132
198	UyVdNk	finn-b-G6_MYASTHENIA	MG	88genus.Collinsella.id.815	9	0.665742	0.684074	0.330453	1.95 (0.51- 7.44)	1.18346	0.844272	0.160989	3.27 (0.62- 17.09)	1.25253	2.72189	0.659348	3.50 (0.02-725.92)	10.3301	7	0.170624	10.404	8	0.237806	-0.0427347	0.190995	0.829343
199	oUVfIx	finn-b-G6_MYASTHENIA	MG	89genus.Coprobacter.id.949	10	0.0360201	0.416412	0.931068	1.04 (0.46- 2.34)	0.451892	0.501534	0.367578	1.57 (0.59- 4.20)	-0.0354266	1.65104	0.983406	0.97 (0.04-24.55)	11.8736	8	0.156931	11.8766	9	0.220353	0.00782791	0.174301	0.96528
200	Des1i8	finn-b-G6_MYASTHENIA	MG	8class.Deltaproteobacteria.id.3087	13	0.496819	0.451351	0.271011	1.64 (0.68- 3.98)	0.671194	0.610102	0.271274	1.96 (0.59- 6.47)	1.06411	1.19493	0.392246	2.90 (0.28-30.15)	9.09846	11	0.612805	9.36135	12	0.671795	-0.044541	0.0868695	0.618276
201	yEswqf	finn-b-G6_MYASTHENIA	MG	90genus.Coprococcus1.id.11301	12	-0.811521	0.723257	0.261846	0.44 (0.11- 1.83)	-0.126845	0.733149	0.86264	0.88 (0.21- 3.71)	0.890186	1.82754	0.636691	2.44 (0.07-87.55)	22.7884	10	0.0115551	25.1301	11	0.0087252	-0.135818	0.133984	0.334628
202	Q041lN	finn-b-G6_MYASTHENIA	MG	91genus.Coprococcus2.id.11302	8	0.752292	0.542217	0.165308	2.12 (0.73- 6.14)	1.11328	0.685854	0.104546	3.04 (0.79-11.68)	-5.63368	4.28662	0.236769	0.00 (0.00-15.93)	3.61062	6	0.729198	5.86604	7	0.555475	0.461075	0.307014	0.183828
203	DXJbBd	finn-b-G6_MYASTHENIA	MG	92genus.Coprococcus3.id.11303	9	0.231126	0.612754	0.706031	1.26 (0.38- 4.19)	0.322071	0.759681	0.671598	1.38 (0.31- 6.12)	-0.247384	3.35107	0.943217	0.78 (0.00-555.97)	1.77032	7	0.971453	1.79142	8	0.986752	0.0288384	0.198555	0.888614
204	pPt4eJ	finn-b-G6_MYASTHENIA	MG	93genus.DefluviitaleaceaeUCG011.id.11287	9	-0.591389	0.440366	0.179289	0.55 (0.23- 1.31)	-0.638647	0.548985	0.244698	0.53 (0.18- 1.55)	0.0332822	1.58863	0.98387	1.03 (0.05-23.27)	3.44603	7	0.840909	3.61352	8	0.890203	-0.0651486	0.15919	0.694587
205	IcSmAT	finn-b-G6_MYASTHENIA	MG	94genus.Desulfovibrio.id.3173	10	-0.266245	0.431828	0.537529	0.77 (0.33-1.79)	-0.456977	0.593706	0.441476	0.63 (0.20-2.03)	-0.898972	1.27489	0.500737	0.41 (0.03-4.95)	7.03354	8	0.533018	7.31177	9	0.604694	0.0661161	0.125344	0.612173
206	exTrx8	finn-b-G6_MYASTHENIA	MG	95genus.Dialister.id.2183	11	0.438291	0.464193	0.345067	1.55 (0.62- 3.85)	-0.238218	0.655002	0.716089	0.79 (0.22- 2.85)	-0.685444	1.91335	0.72842	0.50 (0.01-21.43)	9.06348	9	0.431435	9.43274	10	0.491585	0.0851327	0.140591	0.559783
207	G4Yucw	finn-b-G6_MYASTHENIA	MG	96genus.Dorea.id.1997	10	-0.362007	0.592626	0.541298	0.70 (0.22- 2.22)	-0.337484	0.756615	0.655565	0.71 (0.16- 3.14)	0.107229	1.64307	0.949567	1.11 (0.04-27.87)	1.73207	8	0.988153	1.82583	9	0.993932	-0.0332329	0.108535	0.767273
208	7ITH1j	finn-b-G6_MYASTHENIA	MG	97genus.Eggerthella.id.819	10	0.269585	0.328688	0.412111	1.31 (0.69- 2.49)	0.10476	0.430136	0.807579	1.11 (0.48- 2.58)	0.184002	1.51941	0.906597	1.20 (0.06-23.62)	7.99741	8	0.433723	8.00074	9	0.534072	0.00962023	0.16675	0.955409
209	UIJt6U	finn-b-G6_MYASTHENIA	MG	98genus.Eisenbergiella.id.11304	11	-0.0862485	0.40047	0.82948	0.92 (0.42- 2.01)	-0.131673	0.455703	0.772624	0.88 (0.36- 2.14)	-1.98828	3.05849	0.531878	0.14 (0.00-54.95)	15.2785	9	0.0835641	15.9473	10	0.101152	0.200487	0.31943	0.545832
210	0GLJ3j	finn-b-G6_MYASTHENIA	MG	99genus.Enterorhabdus.id.820	6	0.206394	0.666786	0.756914	1.23 (0.33- 4.54)	-0.311639	0.6536	0.633502	0.73 (0.20- 2.64)	0.04069	1.9608	0.984438	1.04 (0.02-48.61)	8.7304	4	0.0682029	8.74862	5	0.119521	0.0232975	0.255026	0.931604
211	wQHCHK	finn-b-G6_MYASTHENIA	MG	9class.Erysipelotrichia.id.2147	13	-0.237104	0.533368	0.656651	0.79 (0.28- 2.24)	-0.241742	0.692919	0.727183	0.79 (0.20- 3.05)	1.48718	2.30984	0.53287	4.42 (0.05-409.30)	8.56872	11	0.661633	9.15736	12	0.689434	-0.107589	0.140231	0.459096

## Sheet: serum metabolites
	id.exposure	id.outcome	outcome	exposure	nsnp	b_Inverse.variance.weighted	se_Inverse.variance.weighted	pval_Inverse.variance.weighted	estimate_Inverse.variance.weighted	b_Weighted.median	se_Weighted.median	pval_Weighted.median	estimate_Weighted.median	b_MR.Egger	se_MR.Egger	pval_MR.Egger	estimate_MR.Egger	Q_MR.Egger	Q_df_MR.Egger	Q_pval_MR.Egger	Q_Inverse.variance.weighted	Q_df_Inverse.variance.weighted	Q_pval_Inverse.variance.weighted	egger_intercept	se	pval
1	bLIDng	finn-b-G6_MYASTHENIA	MG	glutamine	8	-3.78814	3.9001	0.331402	0.02 (0.00- 47.28)	-1.41673	4.72029	0.764074	0.24 (0.00- 2527.65)	-3.50969	7.06904	0.637214	0.03 (0.00- 31121.11)	8.14474	6	0.22769	8.14801	7	0.319724	-0.00373605	0.0761734	0.962474
2	18QrSL	finn-b-G6_MYASTHENIA	MG	tryptophan	150	0.722467	1.67135	0.665549	2.06 (0.08- 54.51)	2.07465	2.53385	0.412914	7.96 (0.06- 1142.52)	0.332831	8.06603	0.967142	1.39 (0.00- 10244415.75)	141.868	148	0.626495	141.87	149	0.648405	0.00187717	0.0380168	0.960685
3	BM5OzW	finn-b-G6_MYASTHENIA	MG	histidine	7	2.90312	4.86214	0.55045	18.23 (0.00-2.509242e+05)	4.37797	6.19017	0.479414	79.68 (0.00-1.480818e+07)	2.67408	7.99278	0.751533	14.50 (0.00-9.224178e+07)	4.33681	5	0.502009	4.33812	6	0.631021	0.00300725	0.083296	0.972597
4	n7eL2j	finn-b-G6_MYASTHENIA	MG	leucine	159	0.129865	1.62796	0.936419	1.14 (0.05- 27.68)	1.11688	3.34893	0.738754	3.06 (0.00- 2166.32)	4.14682	4.87501	0.396271	63.23 (0.00-892561.05)	169.256	157	0.238282	170.08	158	0.24188	-0.0207889	0.0237791	0.383316
5	9JTjGv	finn-b-G6_MYASTHENIA	MG	cholesterol	44	1.63226	1.81867	0.369453	5.12 ( 0.14-1.807000e+02)	3.05994	2.7011	0.257278	21.33 ( 0.11-4.247530e+03)	12.3445	4.8166	0.0140529	229692.29 (18.25-2.891493e+09)	39.7467	42	0.570344	45.4639	43	0.369791	-0.116934	0.0489045	0.0213573
6	Oe0a8X	finn-b-G6_MYASTHENIA	MG	phenylalanine	5	-0.765815	11.1588	0.945285	0.46 (0.00-1.465360e+09)	2.23856	9.40151	0.811799	9.38 (0.00-9.438873e+08)	10.1817	27.9832	0.740101	26415.41 (0.00-1.744452e+28)	10.7879	3	0.0129297	11.4753	4	0.0217109	-0.103424	0.236556	0.69152
7	k64wWj	finn-b-G6_MYASTHENIA	MG	creatinine	26	-1.83085	3.14444	0.560397	0.16 (0.00- 76.11)	-7.2111	3.9646	0.068931	0.00 (0.00- 1.75)	-0.31179	7.21223	0.965875	0.73 (0.00-1008698.05)	37.1968	24	0.0418204	37.2825	25	0.0542677	-0.0150227	0.0638925	0.816107
8	doSFMk	finn-b-G6_MYASTHENIA	MG	lactate	12	-0.47183	2.30612	0.837886	0.62 (0.01- 57.29)	0.906477	3.14164	0.772936	2.48 (0.01- 1169.23)	-4.82555	6.73122	0.489847	0.01 (0.00- 4305.50)	9.15542	10	0.51742	9.6294	11	0.563998	0.0704456	0.102323	0.50682
9	NbBgFs	finn-b-G6_MYASTHENIA	MG	3-hydroxybutyrate (BHBA)	10	0.184392	0.549836	0.737355	1.20 (0.41- 3.53)	0.367633	0.707251	0.603199	1.44 (0.36- 5.78)	0.87717	0.725165	0.260955	2.40 (0.58- 9.96)	8.31038	8	0.403754	10.2943	9	0.327189	-0.0896662	0.0648831	0.204342
10	2CoMwl	finn-b-G6_MYASTHENIA	MG	cotinine	15	-0.0611331	0.192612	0.750948	0.94 (0.64-1.37)	0.0347772	0.271299	0.898	1.04 (0.61-1.76)	-0.0582385	0.336422	0.86523	0.94 (0.49-1.82)	13.969	13	0.376031	13.9691	14	0.452015	-0.000670275	0.0626994	0.991633
11	P5kxyk	finn-b-G6_MYASTHENIA	MG	caffeine	12	-0.699018	0.515306	0.174937	0.50 (0.18- 1.36)	-0.394389	0.66096	0.550713	0.67 (0.18- 2.46)	1.4585	1.60115	0.383774	4.30 (0.19-99.16)	11.012	10	0.356584	13.2211	11	0.279121	-0.165197	0.116635	0.187056
12	swyB5Z	finn-b-G6_MYASTHENIA	MG	arabinose	5	1.89158	1.04891	0.0713309	6.63 (0.85- 51.80)	2.31181	1.17108	0.0483727	10.09 (1.02-100.20)	1.72632	2.0245	0.456487	5.62 (0.11-297.18)	5.70317	3	0.12698	5.72286	4	0.220823	0.0144387	0.14187	0.925357
13	t1FS0U	finn-b-G6_MYASTHENIA	MG	fructose	3	-4.22923	3.18086	0.183654	0.01 (0.00- 7.43)	-4.68881	3.72226	0.20779	0.01 (0.00- 13.56)	-2.0924	10.992	0.880248	0.12 (0.00-280449755.06)	0.146327	1	0.70207	0.187572	2	0.910478	-0.0532715	0.262307	0.872445
14	LrXJ4y	finn-b-G6_MYASTHENIA	MG	mannose	18	0.302178	1.37742	0.826354	1.35 (0.09- 20.12)	-0.397304	1.83288	0.828391	0.67 (0.02- 24.41)	-2.59632	2.8936	0.382883	0.07 (0.00- 21.65)	7.80178	16	0.954549	9.09915	17	0.9371	0.0720972	0.0632976	0.271462
15	NixeT5	finn-b-G6_MYASTHENIA	MG	pyruvate	14	-1.52817	1.3798	0.268066	0.22 (0.01- 3.24)	-0.317772	1.91135	0.867956	0.73 (0.02- 30.83)	-4.52352	4.21201	0.303963	0.01 (0.00- 41.76)	13.3556	12	0.343731	13.9888	13	0.374636	0.074797	0.0991695	0.465252
16	TqhxOw	finn-b-G6_MYASTHENIA	MG	uridine	20	5.98967	2.71812	0.0275517	399.28 (1.94-8.222237e+04)	3.92531	3.59478	0.274857	50.67 (0.04-5.816749e+04)	12.2311	8.14414	0.150483	205058.71 (0.02-1.755130e+12)	12.4117	18	0.825271	13.0726	19	0.834833	-0.07311	0.0899285	0.426853
17	UUAOyM	finn-b-G6_MYASTHENIA	MG	linoleate (18:2n6)	17	-5.5039	2.18096	0.0116155	0.00 (0.00- 0.29)	-5.18237	2.76251	0.0606605	0.01 (0.00- 1.26)	-14.077	8.23418	0.107943	0.00 (0.00- 7.86)	16.796	15	0.331207	18.1004	16	0.318053	0.127346	0.117989	0.297501
18	LaxiIQ	finn-b-G6_MYASTHENIA	MG	allantoin	19	-0.526481	0.946585	0.578081	0.59 (0.09- 3.78)	-1.33261	1.49249	0.371921	0.26 (0.01- 4.92)	2.86566	2.10428	0.191027	17.56 (0.28-1085.77)	14.9666	17	0.597887	18.2148	18	0.441591	-0.102307	0.0567658	0.0892628
19	MUsEO4	finn-b-G6_MYASTHENIA	MG	arachidonate (20:4n6)	21	-0.355348	1.73081	0.837331	0.70 (0.02- 20.84)	1.07349	1.78614	0.547832	2.93 (0.09- 96.96)	2.53123	2.84539	0.384811	12.57 (0.05- 3321.60)	28.7536	19	0.0699602	31.1839	20	0.0528089	-0.0655479	0.0517251	0.220384
20	Xvek6m	finn-b-G6_MYASTHENIA	MG	deoxycholate	17	0.593134	0.694109	0.392814	1.81 (0.46- 7.05)	0.66061	0.858683	0.441698	1.94 (0.36-10.42)	0.8642	1.68635	0.615786	2.37 (0.09-64.68)	20.6663	15	0.147836	20.7097	16	0.189942	-0.0148857	0.0838417	0.861455
21	JzGMqV	finn-b-G6_MYASTHENIA	MG	margarate (17:0)	8	1.79294	2.16827	0.408295	6.01 (0.09- 421.05)	1.08809	2.97444	0.714505	2.97 (0.01- 1010.30)	2.93569	7.42016	0.706057	18.83 (0.00-39005199.62)	3.39415	6	0.757995	3.42009	7	0.843616	-0.0253181	0.157222	0.877351
22	h2reg5	finn-b-G6_MYASTHENIA	MG	inosine	10	0.286848	0.319151	0.368767	1.33 (0.71-2.49)	0.338378	0.731396	0.643618	1.40 (0.33-5.88)	0.36517	0.44931	0.439884	1.44 (0.60-3.48)	1.17792	8	0.996855	1.23925	9	0.998659	-0.0152742	0.0616766	0.810644
23	lrvPfb	finn-b-G6_MYASTHENIA	MG	isoleucine	18	-0.869015	2.91185	0.765367	0.42 (0.00- 126.24)	-0.244242	4.09847	0.952479	0.78 (0.00-2413.32)	-4.42606	6.90797	0.530777	0.01 (0.00-9077.61)	17.2679	16	0.368469	17.619	17	0.413248	0.0427839	0.0750092	0.576342
24	lSjZ9z	finn-b-G6_MYASTHENIA	MG	threonine	19	1.12397	2.16373	0.603442	3.08 (0.04- 213.77)	0.952372	2.9895	0.750051	2.59 (0.01- 908.49)	-8.76263	8.05213	0.291678	0.00 (0.00- 1118.28)	20.3691	17	0.255787	22.311	18	0.218472	0.146158	0.114808	0.220132
25	MbiJyU	finn-b-G6_MYASTHENIA	MG	tyrosine	31	-0.544555	2.29779	0.812664	0.58 (0.01- 52.41)	-1.64391	3.12713	0.599102	0.19 (0.00- 88.70)	-14.1941	9.27616	0.136812	0.00 (0.00- 53.90)	32.7001	29	0.29	35.2941	30	0.232097	0.132928	0.0876406	0.140159
26	CmZujg	finn-b-G6_MYASTHENIA	MG	lysine	22	2.06401	2.93721	0.482237	7.88 (0.02-2.492230e+03)	-0.427645	3.83579	0.911229	0.65 (0.00-1.200510e+03)	-2.68514	14.2987	0.852934	0.07 (0.00-1.011914e+11)	22.7892	20	0.299265	22.9207	21	0.348223	0.0466335	0.137276	0.73762
27	WvUaFV	finn-b-G6_MYASTHENIA	MG	methionine	21	0.0232201	3.6969	0.994989	1.020000e+00 (0.00-1.435310e+03)	0.323826	5.07912	0.949164	1.380000e+00 (0.00-2.911203e+04)	21.2288	12.5484	0.10703	1.657849e+09 (0.03-7.960950e+19)	20.8258	19	0.346505	24.2228	20	0.232794	-0.190299	0.108096	0.0944189
28	GUvS5A	finn-b-G6_MYASTHENIA	MG	malate	17	1.8231	1.79326	0.309327	6.19 (0.18-2.080700e+02)	2.89132	2.56354	0.259378	18.02 (0.12-2.740400e+03)	7.43884	6.81923	0.292547	1700.78 (0.00-1.084666e+09)	15.1342	15	0.441797	15.8697	16	0.462089	-0.0874952	0.102472	0.406622
29	4x4l8y	finn-b-G6_MYASTHENIA	MG	palmitate (16:0)	28	-1.34539	1.89693	0.478171	0.26 (0.01- 10.73)	-2.68729	2.74399	0.327413	0.07 (0.00- 14.75)	-5.05089	4.39814	0.261253	0.01 (0.00- 35.50)	18.3016	26	0.864526	19.1737	27	0.863586	0.0455644	0.0487926	0.358979
30	yQSmLo	finn-b-G6_MYASTHENIA	MG	nonadecanoate (19:0)	16	0.915271	1.55653	0.556517	2.50 (0.12- 52.78)	1.85512	2.1812	0.395043	6.39 (0.09- 459.56)	0.0361814	2.96075	0.990422	1.04 (0.00- 343.52)	18.2114	14	0.19732	18.3738	15	0.243526	0.0235666	0.0667145	0.729166
31	RcWrC8	finn-b-G6_MYASTHENIA	MG	stearate (18:0)	42	-0.537803	1.68671	0.749843	0.58 (0.02- 15.93)	3.29788	2.48861	0.185109	27.06 (0.21- 3553.04)	3.97879	4.63078	0.395348	53.45 (0.01- 467484.06)	44.3598	40	0.292964	45.5757	41	0.287506	-0.0503349	0.048071	0.301342
32	Wabcl2	finn-b-G6_MYASTHENIA	MG	oleate (18:1n9)	20	-0.516987	2.08107	0.803807	0.60 (0.01- 35.23)	-0.540614	2.9577	0.854969	0.58 (0.00- 191.81)	0.903571	7.86526	0.909811	2.47 (0.00-12230911.88)	20.3432	18	0.313834	20.383	19	0.371872	-0.0206198	0.109876	0.853239
33	e4d0X4	finn-b-G6_MYASTHENIA	MG	pentadecanoate (15:0)	20	2.94272	1.63781	0.0723766	18.97 (0.77- 470.05)	1.47237	2.15177	0.493811	4.36 (0.06- 295.84)	1.14577	4.512	0.802421	3.14 (0.00-21791.66)	8.27923	18	0.974183	8.46191	19	0.981389	0.0305884	0.0715662	0.674147
34	al3mS1	finn-b-G6_MYASTHENIA	MG	myristate (14:0)	22	1.29263	1.58388	0.414434	3.64 (0.16- 81.21)	1.55561	2.05834	0.449791	4.74 (0.08- 267.72)	1.92436	2.9692	0.524288	6.85 (0.02-2307.65)	27.3497	20	0.125708	27.4379	21	0.156825	-0.0143973	0.0567039	0.802162
35	xNfxeZ	finn-b-G6_MYASTHENIA	MG	pipecolate	15	-0.207356	1.20021	0.862835	0.81 (0.08- 8.54)	0.122185	1.64313	0.940723	1.13 (0.05- 28.30)	0.785442	3.38342	0.82004	2.19 (0.00-1663.94)	6.06699	13	0.943681	6.16549	14	0.962146	-0.0282347	0.0899653	0.758622
36	GmS6ch	finn-b-G6_MYASTHENIA	MG	ornithine	9	-1.21555	2.50309	0.627237	0.30 (0.00- 40.07)	-0.212967	3.47347	0.95111	0.81 (0.00- 731.46)	-1.72084	7.19875	0.817917	0.18 (0.00-240075.87)	6.0848	7	0.529884	6.0904	8	0.637106	0.00870435	0.116271	0.942419
37	GmS6ch	finn-b-G6_MYASTHENIA	MG	5-oxoproline	9	-1.21555	2.50309	0.627237	0.30 (0.00- 40.07)	-0.212967	3.47347	0.95111	0.81 (0.00- 731.46)	-1.72084	7.19875	0.817917	0.18 (0.00-240075.87)	6.0848	7	0.529884	6.0904	8	0.637106	0.00870435	0.116271	0.942419
38	vn7MDi	finn-b-G6_MYASTHENIA	MG	pantothenate	25	-0.566904	1.21514	0.640834	0.57 (0.05- 6.14)	-0.101139	1.68601	0.952166	0.90 (0.03- 24.62)	-0.432943	2.15851	0.842794	0.65 (0.01- 44.60)	22.6494	23	0.481392	22.6551	24	0.540229	-0.00312495	0.0416155	0.940792
39	7VZ691	finn-b-G6_MYASTHENIA	MG	salicylate	18	0.125879	0.129492	0.331001	1.13 (0.88-1.46)	0.163528	0.174767	0.34943	1.18 (0.84-1.66)	0.174891	0.18454	0.357369	1.19 (0.83-1.71)	17.5508	16	0.350848	17.7115	17	0.407257	-0.0196907	0.05145	0.706966
40	O3YCKq	finn-b-G6_MYASTHENIA	MG	4-acetamidobutanoate	33	-1.7866	1.7394	0.304357	0.17 (0.01- 5.07)	-0.927206	2.71692	0.732899	0.40 (0.00- 81.28)	-2.13801	4.22053	0.616038	0.12 (0.00- 461.38)	26.1461	31	0.714297	26.1544	32	0.756736	0.00418222	0.0457648	0.927775
41	IQvnIU	finn-b-G6_MYASTHENIA	MG	alpha-tocopherol	11	0.529697	2.58213	0.837463	1.70 (0.01-267.91)	-1.50229	2.25047	0.504423	0.22 (0.00- 18.33)	-7.16933	6.5778	0.304065	0.00 (0.00-305.87)	23.3163	9	0.00552369	27.469	10	0.00219425	0.221959	0.175313	0.237277
42	mY8gi4	finn-b-G6_MYASTHENIA	MG	citrate	42	-0.196398	1.6272	0.903931	0.82 (0.03- 19.94)	0.454804	2.37551	0.848169	1.58 (0.01- 165.80)	5.69338	4.43569	0.206689	296.90 (0.05-1771493.41)	40.6477	40	0.441744	42.7101	41	0.397534	-0.0670343	0.0470543	0.162024
43	gFgbCn	finn-b-G6_MYASTHENIA	MG	glycerate	16	-1.15987	1.98976	0.559948	0.31 (0.01- 15.49)	-3.66337	2.69514	0.174067	0.03 (0.00- 5.05)	-10.6922	6.46538	0.120416	0.00 (0.00- 7.24)	8.17933	14	0.879775	10.5805	15	0.781726	0.14901	0.096162	0.14355
44	HtmVLA	finn-b-G6_MYASTHENIA	MG	guanosine	13	0.19254	0.836008	0.817851	1.21 (0.24- 6.24)	0.081144	0.968839	0.933252	1.08 (0.16- 7.24)	-2.32217	2.29585	0.333527	0.10 (0.00- 8.83)	16.5217	11	0.122843	18.5895	12	0.0989293	0.142064	0.121077	0.265439
45	E5HIDL	finn-b-G6_MYASTHENIA	MG	N-acetylalanine	23	0.0303157	3.96447	0.993899	1.030000e+00 (0.00-2.442250e+03)	1.51058	4.94632	0.760065	4.530000e+00 (0.00-7.352353e+04)	68.981	69.5761	0.332754	9.079562e+29 (0.00-1.521962e+89)	31.87	21	0.0603481	33.3653	22	0.0569166	-0.561124	0.565293	0.332193
46	7lk6Lq	finn-b-G6_MYASTHENIA	MG	urate	18	2.63146	2.35979	0.264796	13.89 (0.14- 1417.50)	2.47897	3.06349	0.418401	11.93 (0.03- 4833.90)	2.98003	4.60861	0.527044	19.69 (0.00-164868.05)	10.0432	16	0.864361	10.051	17	0.901459	-0.00537991	0.0610995	0.930928
47	7lk6Lq	finn-b-G6_MYASTHENIA	MG	ursodeoxycholate	18	2.63146	2.35979	0.264796	13.89 (0.14- 1417.50)	2.47897	3.06349	0.418401	11.93 (0.03- 4833.90)	2.98003	4.60861	0.527044	19.69 (0.00-164868.05)	10.0432	16	0.864361	10.051	17	0.901459	-0.00537991	0.0610995	0.930928
48	dC1Ua1	finn-b-G6_MYASTHENIA	MG	arginine	19	1.26855	1.83728	0.489909	3.56 (0.10- 130.27)	2.07598	2.57194	0.419572	7.97 (0.05- 1232.74)	-6.34469	6.0259	0.307122	0.00 (0.00- 236.53)	14.5593	17	0.62719	16.3191	18	0.570285	0.108893	0.0820856	0.202192
49	hrU274	finn-b-G6_MYASTHENIA	MG	ascorbate (Vitamin C)	14	0.0760421	0.387465	0.84441	1.08 (0.50-2.31)	0.0556699	0.411093	0.89228	1.06 (0.47-2.37)	0.628347	0.669568	0.366525	1.87 (0.50-6.96)	18.7159	12	0.0956204	20.31	13	0.0877463	-0.0693942	0.0686401	0.331974
50	OAbIhy	finn-b-G6_MYASTHENIA	MG	heptanoate (7:0)	34	1.00189	1.7253	0.56144	2.72 (0.09- 80.12)	2.02407	2.47513	0.413492	7.57 (0.06- 968.08)	-2.971	4.97318	0.554441	0.05 (0.00- 876.94)	37.0443	32	0.247439	37.8851	33	0.256174	0.0453842	0.0532522	0.400409
51	vJGOxp	finn-b-G6_MYASTHENIA	MG	laurate (12:0)	38	1.94083	1.47321	0.187698	6.96 (0.39- 125.00)	0.2788	2.38244	0.906842	1.32 (0.01- 140.95)	1.34102	3.01209	0.658832	3.82 (0.01- 1400.67)	27.0194	36	0.860263	27.0715	37	0.884517	0.00796194	0.0348739	0.8207
52	bPlHUc	finn-b-G6_MYASTHENIA	MG	valine	6	6.36164	4.14141	0.124512	579.20 (0.17-1.941182e+06)	2.99656	4.94764	0.544745	20.02 (0.00-3.257670e+05)	2.64362	5.65647	0.664565	14.06 (0.00-9.183197e+05)	4.35847	4	0.35966	5.38671	5	0.370529	0.0663731	0.0683255	0.386345
53	xXbxS6	finn-b-G6_MYASTHENIA	MG	urea	14	2.15283	2.24541	0.337673	8.61 (0.11-7.019300e+02)	3.5427	3.04435	0.244547	34.56 (0.09-1.348908e+04)	6.89051	7.17335	0.355724	982.90 (0.00-1.254833e+09)	8.13844	12	0.774221	8.62202	13	0.800854	-0.0736289	0.10588	0.500049
54	BimP2b	finn-b-G6_MYASTHENIA	MG	cortisol	13	-1.17596	1.54128	0.445478	0.31 (0.02- 6.33)	-2.28694	2.0826	0.272154	0.10 (0.00- 6.02)	-9.53122	3.48828	0.0194962	0.00 (0.00- 0.07)	5.57813	11	0.89998	12.6227	12	0.397048	0.198761	0.0748866	0.022419
55	RXiPo0	finn-b-G6_MYASTHENIA	MG	cortisone	34	2.98513	1.63219	0.067413	19.79 (0.81- 485.04)	3.56154	2.35363	0.130227	35.22 (0.35- 3549.85)	1.46559	3.48506	0.676906	4.33 (0.00- 4009.07)	34.2212	32	0.361498	34.4833	33	0.39674	0.0190825	0.0385418	0.623903
56	VS41SJ	finn-b-G6_MYASTHENIA	MG	proline	31	0.56082	1.50238	0.708934	1.75 (0.09- 33.30)	-0.722066	2.38988	0.762549	0.49 (0.00- 52.57)	-0.148587	2.9476	0.960142	0.86 (0.00-278.30)	28.7907	29	0.476006	28.8689	30	0.524489	0.0105524	0.0377225	0.781665
57	ZloSTl	finn-b-G6_MYASTHENIA	MG	citrulline	40	-0.147519	1.73809	0.932361	0.86 (0.03- 26.03)	0.264963	2.43484	0.913344	1.30 (0.01- 154.05)	2.0554	4.65019	0.660992	7.81 (0.00-70953.78)	41.3941	38	0.324799	41.6791	39	0.355011	-0.02415	0.0472099	0.611929
58	UUvoen	finn-b-G6_MYASTHENIA	MG	biliverdin	16	-1.81003	0.673395	0.00718986	0.16 (0.04-0.61)	-2.06483	0.803149	0.0101429	0.13 (0.03-0.61)	-2.21114	1.07323	0.058465	0.11 (0.01-0.90)	15.4061	14	0.35097	15.6687	15	0.404402	0.0231147	0.0473141	0.632732
59	Cc97IK	finn-b-G6_MYASTHENIA	MG	serotonin (5HT)	15	0.142295	1.3753	0.917594	1.15 (0.08- 17.08)	0.976618	1.61441	0.545219	2.66 (0.11- 62.86)	0.140134	2.55828	0.957149	1.15 (0.01- 173.19)	21.8396	13	0.0578977	21.8396	14	0.0819711	6.69694e-05	0.0657933	0.999203
60	IHQhfe	finn-b-G6_MYASTHENIA	MG	gamma-glutamylglutamine	21	-0.690793	2.15693	0.748766	0.50 (0.01- 34.36)	-2.44255	2.3845	0.305672	0.09 (0.00- 9.31)	-1.61336	3.9058	0.684182	0.20 (0.00-420.74)	38.886	19	0.00456941	39.0539	20	0.0065653	0.0192797	0.0673263	0.777699
61	vKxzEx	finn-b-G6_MYASTHENIA	MG	gamma-glutamyltyrosine	43	-0.264804	1.52829	0.862441	0.77 (0.04- 15.34)	-0.291645	2.13869	0.891532	0.75 (0.01- 49.41)	0.289759	4.88518	0.95299	1.34 (0.00-19239.45)	32.0411	41	0.840649	32.0554	42	0.866614	-0.00602883	0.0504426	0.905448
62	712PTO	finn-b-G6_MYASTHENIA	MG	hypoxanthine	21	1.87574	1.64402	0.253892	6.53 (0.26- 163.70)	1.97433	2.11819	0.351294	7.20 (0.11- 457.60)	1.08172	4.59082	0.816243	2.95 (0.00-23854.58)	25.9691	19	0.131053	26.0163	20	0.165273	0.0141121	0.0758965	0.854463
63	l7G4Hf	finn-b-G6_MYASTHENIA	MG	betaine	22	1.09798	1.52574	0.471747	3.00 (0.15- 59.65)	2.57825	2.03693	0.205601	13.17 (0.24- 713.82)	2.94849	3.42042	0.398893	19.08 (0.02-15560.94)	18.2842	20	0.568691	18.6496	21	0.607605	-0.0341377	0.0564738	0.552316
64	EXaBVu	finn-b-G6_MYASTHENIA	MG	xanthine	3	-3.67443	5.32229	0.489952	0.03 (0.00-8.602800e+02)	-3.08376	4.74379	0.515652	0.05 (0.00-4.997300e+02)	13.4723	10.7365	0.42836	709523.07 (0.00-9.774355e+14)	0.21302	1	0.64441	3.22257	2	0.199631	-0.506849	0.292165	0.332895
65	aTbpHR	finn-b-G6_MYASTHENIA	MG	caprate (10:0)	31	0.959983	1.5089	0.524636	2.61 (0.14- 50.27)	0.76712	2.28495	0.737076	2.15 (0.02-189.73)	0.954274	2.6408	0.720452	2.60 (0.01-459.55)	31.2615	29	0.353202	31.2615	30	0.402633	9.39234e-05	0.0353552	0.997899
66	AhcKwS	finn-b-G6_MYASTHENIA	MG	phosphate	4	-1.33936	3.9967	0.737537	0.26 (0.00- 661.28)	-1.90965	4.97055	0.700835	0.15 (0.00- 2521.52)	-6.19073	7.89756	0.515206	0.00 (0.00- 10812.76)	0.623964	2	0.731995	1.13123	3	0.769542	0.0784035	0.110083	0.550204
67	yNsYNa	finn-b-G6_MYASTHENIA	MG	3-methoxytyrosine	16	2.07386	1.91686	0.279295	7.96 (0.19- 340.67)	1.91135	2.50764	0.445934	6.76 (0.05- 921.80)	7.93006	5.70294	0.186081	2779.61 (0.04-198804709.74)	20.2096	14	0.12367	21.923	15	0.10984	-0.110901	0.101795	0.294352
68	8bRkXh	finn-b-G6_MYASTHENIA	MG	pelargonate (9:0)	34	1.39921	2.0025	0.484718	4.05 (0.08- 205.23)	0.666231	2.53061	0.792343	1.95 (0.01- 277.61)	-5.45814	7.58387	0.476931	0.00 (0.00- 12164.10)	41.126	32	0.12944	42.2558	33	0.129696	0.0697543	0.0743965	0.355472
69	YYKDSd	finn-b-G6_MYASTHENIA	MG	undecanoate (11:0)	27	-0.00847937	2.24845	0.996991	0.99 (0.01- 81.33)	1.99291	3.20083	0.533532	7.34 (0.01- 3891.46)	6.87643	5.01556	0.182552	969.16 (0.05-18018851.04)	20.6485	25	0.712037	23.0068	26	0.632565	-0.0880485	0.0573357	0.13718
70	tpAFSI	finn-b-G6_MYASTHENIA	MG	beta-hydroxyisovalerate	23	-2.52705	1.43049	0.0773015	0.08 (0.00- 1.32)	-2.77285	2.06283	0.178886	0.06 (0.00- 3.56)	-2.58716	3.69136	0.491078	0.08 (0.00- 104.37)	25.0277	21	0.245968	25.028	22	0.295736	0.00110321	0.0621902	0.986014
71	eAmsZx	finn-b-G6_MYASTHENIA	MG	taurodeoxycholate	13	0.0450523	0.572605	0.937288	1.05 (0.34- 3.21)	-1.14799	0.757183	0.129487	0.32 (0.07- 1.40)	-1.65505	2.0332	0.432906	0.19 (0.00-10.28)	13.0006	11	0.293283	13.8998	12	0.307155	0.117003	0.134145	0.401732
72	5nkgkg	finn-b-G6_MYASTHENIA	MG	X-02973	24	2.47263	2.55258	0.332706	11.85 (0.08- 1764.61)	3.91993	3.49992	0.262712	50.40 (0.05- 48039.25)	-7.27866	7.12164	0.317866	0.00 (0.00- 796.13)	15.5839	22	0.835986	17.7351	23	0.771694	0.103007	0.0702306	0.156608
73	L5XNGv	finn-b-G6_MYASTHENIA	MG	X-03003	8	1.27545	3.08795	0.679577	3.580000e+00 (0.01-1.522090e+03)	1.58001	4.14121	0.702808	4.850000e+00 (0.00-1.626502e+04)	40.6025	21.0893	0.102515	4.299879e+17 (0.48-3.846198e+35)	3.76582	6	0.708333	7.31608	7	0.396728	-0.527376	0.279892	0.108519
74	fOifIi	finn-b-G6_MYASTHENIA	MG	X-03088	19	-1.61334	1.33188	0.225769	0.20 (0.01- 2.71)	-1.85744	2.09491	0.375271	0.16 (0.00- 9.47)	-0.88017	2.13896	0.685851	0.41 (0.01- 27.44)	15.711	17	0.544404	15.9029	18	0.599322	-0.0181385	0.0414066	0.66686
75	fOifIi	finn-b-G6_MYASTHENIA	MG	X-03094	19	-1.61334	1.33188	0.225769	0.20 (0.01- 2.71)	-1.85744	2.09491	0.375271	0.16 (0.00- 9.47)	-0.88017	2.13896	0.685851	0.41 (0.01- 27.44)	15.711	17	0.544404	15.9029	18	0.599322	-0.0181385	0.0414066	0.66686
76	PuXKUX	finn-b-G6_MYASTHENIA	MG	glycerol	18	-0.20983	1.67976	0.900589	0.81 (0.03- 21.81)	-3.59993	2.28331	0.114882	0.03 (0.00- 2.40)	-4.48704	2.90195	0.141601	0.01 (0.00- 3.32)	21.2574	16	0.168826	25.3705	17	0.0867182	0.108966	0.0619301	0.0975962
77	b0JCJP	finn-b-G6_MYASTHENIA	MG	kynurenine	36	-2.64132	1.41913	0.0627121	0.07 (0.00- 1.15)	-2.48548	2.10293	0.237241	0.08 (0.00- 5.14)	-0.416894	2.8683	0.885296	0.66 (0.00-182.18)	29.0826	34	0.707398	29.879	35	0.713613	-0.0322332	0.0361198	0.378453
78	S9Nysf	finn-b-G6_MYASTHENIA	MG	mannitol	12	0.583196	0.5245	0.266178	1.79 (0.64- 5.01)	0.51071	0.687556	0.457609	1.67 (0.43- 6.41)	-0.0917582	1.53937	0.953643	0.91 (0.04-18.64)	5.47275	10	0.857447	5.69025	11	0.893212	0.0481331	0.103209	0.650947
79	0Obc0h	finn-b-G6_MYASTHENIA	MG	glycerol 3-phosphate (G3P)	13	2.85584	2.13807	0.181645	17.39 (0.26- 1148.78)	2.68034	3.17283	0.398233	14.59 (0.03- 7325.27)	4.25731	4.88756	0.402337	70.62 (0.00-1021635.13)	7.50394	11	0.75693	7.60562	12	0.815141	-0.0265488	0.0832585	0.755797
80	zrknTM	finn-b-G6_MYASTHENIA	MG	acetylphosphate	18	-1.05859	2.95283	0.719969	0.35 (0.00- 113.18)	0.0383011	3.90661	0.992178	1.04 (0.00- 2197.92)	-1.96038	10.1918	0.84989	0.14 (0.00-66692273.00)	8.76586	16	0.922742	8.7744	17	0.947074	0.00858884	0.0929059	0.927491
81	ATyRKt	finn-b-G6_MYASTHENIA	MG	carnitine	160	2.13727	1.56954	0.173288	8.48 (0.39- 183.75)	0.7332	2.53606	0.772498	2.08 (0.01- 300.03)	0.939017	4.98755	0.850905	2.56 (0.00- 45009.07)	163.93	158	0.356855	163.996	159	0.376539	0.00633507	0.025021	0.80045
82	C8k34p	finn-b-G6_MYASTHENIA	MG	choline	24	-1.95076	3.43832	0.570471	0.14 (0.00- 120.10)	-8.48811	4.2852	0.047614	0.00 (0.00- 0.91)	-3.89254	9.85955	0.696793	0.02 (0.00-5036326.82)	32.2389	22	0.0734129	32.304	23	0.0939841	0.0189495	0.0899063	0.835007
83	VXsAyM	finn-b-G6_MYASTHENIA	MG	N-acetylornithine	21	0.81638	0.565125	0.14857	2.26 (0.75- 6.85)	0.611041	0.648605	0.34615	1.84 (0.52- 6.57)	0.415035	0.807762	0.61331	1.51 (0.31- 7.38)	7.88997	19	0.987744	8.37353	20	0.989094	0.0256327	0.0368615	0.495235
84	YxYDkA	finn-b-G6_MYASTHENIA	MG	N1-methyladenosine	8	-6.97989	5.58385	0.211295	0.00 (0.00-5.269000e+01)	-8.92009	7.61625	0.241521	0.00 (0.00-4.065700e+02)	-10.7287	20.67	0.622309	0.00 (0.00-8.614364e+12)	6.0359	6	0.419181	6.07161	7	0.531413	0.0265348	0.140833	0.856763
85	uPOdvX	finn-b-G6_MYASTHENIA	MG	3-methyl-2-oxovalerate	32	2.00205	1.5779	0.20451	7.40 (0.34- 163.16)	3.4921	2.3195	0.132185	32.85 (0.35- 3097.41)	2.46902	3.19012	0.445013	11.81 (0.02- 6134.35)	31.1558	30	0.407779	31.1855	31	0.456891	-0.00645581	0.0381291	0.866686
86	4lVhmN	finn-b-G6_MYASTHENIA	MG	3-methylhistidine	8	-0.753178	0.724143	0.298296	0.47 (0.11- 1.95)	-0.289565	0.956101	0.761996	0.75 (0.11- 4.88)	-0.945897	2.05461	0.661458	0.39 (0.01-21.78)	7.10497	6	0.311249	7.11715	7	0.416785	0.0133561	0.131689	0.92252
87	7dkQiv	finn-b-G6_MYASTHENIA	MG	3-phenylpropionate (hydrocinnamate)	14	-1.3365	0.990278	0.177137	0.26 (0.04- 1.83)	-1.89415	1.36607	0.165574	0.15 (0.01- 2.19)	-2.4266	1.73897	0.188173	0.09 (0.00- 2.67)	14.4747	12	0.271426	15.1873	13	0.295806	0.048319	0.062865	0.456983
88	T8UQpX	finn-b-G6_MYASTHENIA	MG	hippurate	14	0.280267	0.797115	0.725137	1.32 (0.28- 6.31)	-0.0954548	1.0893	0.930171	0.91 (0.11- 7.69)	0.724596	1.5878	0.656286	2.06 (0.09-46.37)	10.8436	12	0.542369	10.9483	13	0.61515	-0.0215492	0.0665984	0.751834
89	fwVSyN	finn-b-G6_MYASTHENIA	MG	benzoate	36	-2.11743	1.69571	0.211776	0.12 (0.00- 3.34)	-1.60996	2.60111	0.535949	0.20 (0.00- 32.73)	1.65133	4.75948	0.730763	5.21 (0.00-58683.04)	34.8036	34	0.429563	35.5396	35	0.442809	-0.0464809	0.0548154	0.402394
90	y26u4s	finn-b-G6_MYASTHENIA	MG	phenylacetate	9	0.557963	1.08714	0.607785	1.75 (0.21- 14.71)	0.484854	1.29242	0.707548	1.62 (0.13- 20.45)	0.272821	1.53267	0.863762	1.31 (0.07- 26.49)	5.03896	7	0.655208	5.10862	8	0.745906	0.0183729	0.0696131	0.799436
91	n3iJkW	finn-b-G6_MYASTHENIA	MG	glycerophosphorylcholine (GPC)	18	0.992344	0.864795	0.251179	2.70 (0.50- 14.69)	1.08405	1.08085	0.315879	2.96 (0.36- 24.59)	1.36295	1.24295	0.289072	3.91 (0.34- 44.66)	17.573	16	0.349486	17.7717	17	0.403378	-0.0156274	0.0367412	0.676257
92	TdQZx5	finn-b-G6_MYASTHENIA	MG	aspartate	4	0.271586	2.29918	0.90597	1.31 (0.01- 118.86)	1.20146	3.0066	0.689445	3.32 (0.01- 1205.19)	-9.49267	6.29344	0.270497	0.00 (0.00- 17.16)	0.425927	2	0.808186	3.17983	3	0.364721	0.290661	0.175151	0.238887
93	8Nmzec	finn-b-G6_MYASTHENIA	MG	X-04357	10	-1.5502	1.40437	0.269663	0.21 (0.01- 3.33)	0.455674	1.69555	0.788125	1.58 (0.06- 43.77)	-2.42478	3.11361	0.458531	0.09 (0.00- 39.56)	11.0543	8	0.19864	11.1952	9	0.262568	0.0403463	0.12637	0.757699
94	JHez9L	finn-b-G6_MYASTHENIA	MG	X-04494	14	-1.59139	1.57893	0.313506	0.20 (0.01- 4.50)	1.22034	2.32502	0.599673	3.39 (0.04-322.91)	1.33988	2.78251	0.638797	3.82 (0.02-892.13)	8.12117	12	0.775591	9.75801	13	0.713593	-0.0674745	0.0527396	0.224944
95	XjrOB4	finn-b-G6_MYASTHENIA	MG	X-04495	11	-0.536103	1.50379	0.721465	0.59 (0.03- 11.15)	-0.139213	1.97787	0.943887	0.87 (0.02- 41.99)	4.49	3.56308	0.239309	89.12 (0.08-96146.26)	1.7536	9	0.994792	4.17467	10	0.939124	-0.143531	0.0922448	0.154137
96	wNUBuT	finn-b-G6_MYASTHENIA	MG	X-04498	21	-2.64656	1.3509	0.0501012	0.07 (0.01- 1.00)	-2.782	1.86115	0.134974	0.06 (0.00- 2.38)	-6.59351	3.27968	0.0587991	0.00 (0.00- 0.85)	13.9938	19	0.784051	15.7381	20	0.732735	0.0798843	0.0604863	0.202289
97	8yeS1Y	finn-b-G6_MYASTHENIA	MG	X-04499--3,4-dihydroxybutyrate	20	-3.15383	1.89912	0.0967768	0.04 (0.00- 1.77)	-3.14901	2.59005	0.224057	0.04 (0.00- 6.87)	-6.80193	8.1569	0.415275	0.00 (0.00-9755.67)	22.0732	18	0.228753	22.3331	19	0.267991	0.0556385	0.120835	0.650708
98	XP0KqC	finn-b-G6_MYASTHENIA	MG	X-04500	11	0.437426	0.377997	0.247183	1.55 (0.74-3.25)	0.470616	0.480852	0.327721	1.60 (0.62-4.11)	0.780993	0.715669	0.303502	2.18 (0.54-8.88)	2.1534	9	0.988803	2.47302	10	0.991263	-0.0403826	0.0714286	0.585647
99	ZMUGKh	finn-b-G6_MYASTHENIA	MG	ibuprofen	106	-0.200294	0.146063	0.170285	0.82 (0.61-1.09)	0.125814	0.213386	0.555453	1.13 (0.75-1.72)	0.060169	0.433543	0.889889	1.06 (0.45-2.48)	106.599	104	0.411029	107.017	105	0.426909	-0.0298274	0.0467285	0.524673
100	TNXeal	finn-b-G6_MYASTHENIA	MG	dihomo-linoleate (20:2n6)	9	-3.91171	2.77724	0.158987	0.02 (0.00-4.630000e+00)	0.133164	2.68163	0.960395	1.14 (0.01-2.190200e+02)	8.32275	8.1429	0.340758	4116.46 (0.00-3.514818e+10)	13.0548	7	0.070784	17.7219	8	0.023411	-0.269262	0.170211	0.157681
101	AENUx0	finn-b-G6_MYASTHENIA	MG	X-18601	20	0.0905408	0.778758	0.907444	1.09 (0.24- 5.04)	0.812836	1.09839	0.459284	2.25 (0.26- 19.41)	1.64592	1.61679	0.322159	5.19 (0.22-123.33)	22.5696	18	0.207674	24.0758	19	0.19326	-0.0619995	0.0565681	0.28752
102	5livix	finn-b-G6_MYASTHENIA	MG	2-hydroxystearate	34	1.35359	1.49254	0.364456	3.87 (0.21- 72.17)	1.71129	2.50275	0.494125	5.54 (0.04- 747.45)	0.437976	2.69071	0.87172	1.55 (0.01- 302.41)	27.723	32	0.68299	27.8903	33	0.719527	0.0130589	0.0319309	0.685283
103	qFibdQ	finn-b-G6_MYASTHENIA	MG	paraxanthine	13	0.227508	0.743284	0.75954	1.26 (0.29- 5.39)	0.0415036	0.952271	0.965236	1.04 (0.16- 6.74)	-1.88541	2.25824	0.421536	0.15 (0.00-12.69)	13.5547	11	0.258619	14.7648	12	0.254554	0.121331	0.122439	0.343008
104	Rpxyt2	finn-b-G6_MYASTHENIA	MG	2-hydroxyhippurate (salicylurate)	13	-0.332327	0.190711	0.0814089	0.72 (0.49-1.04)	-0.277494	0.271438	0.306635	0.76 (0.45-1.29)	-0.0322644	0.359723	0.930144	0.97 (0.48-1.96)	6.97111	11	0.801418	7.93895	12	0.789883	-0.0764682	0.0777283	0.346364
105	NmzpDS	finn-b-G6_MYASTHENIA	MG	X-05426	10	1.79404	0.973831	0.0654389	6.01 (0.89- 40.56)	1.7112	1.2836	0.182493	5.54 (0.45- 68.52)	2.23815	2.94968	0.469748	9.38 (0.03-3039.71)	4.2524	8	0.833663	4.27785	9	0.892192	-0.0152831	0.0958147	0.877223
106	6KN57N	finn-b-G6_MYASTHENIA	MG	quinate	6	-0.23216	0.843248	0.783074	0.79 (0.15- 4.14)	-0.167139	0.993503	0.8664	0.85 (0.12- 5.93)	-1.43502	2.56242	0.605339	0.24 (0.00-36.14)	5.48578	4	0.240982	5.83209	5	0.322902	0.0787558	0.156726	0.641715
107	1up9ZH	finn-b-G6_MYASTHENIA	MG	indolelactate	16	-0.31962	1.42317	0.822304	0.73 (0.04- 11.82)	0.337918	2.08274	0.871111	1.40 (0.02- 83.10)	0.181046	2.77531	0.94891	1.20 (0.01- 276.07)	15.0402	14	0.375411	15.0888	15	0.445037	-0.0120926	0.0568457	0.834606
108	2q4dfn	finn-b-G6_MYASTHENIA	MG	glycylvaline	7	-0.949608	1.3449	0.480137	0.39 (0.03- 5.40)	-0.545759	1.41521	0.699765	0.58 (0.04- 9.28)	-6.91089	6.48012	0.334973	0.00 (0.00-327.06)	10.3722	5	0.0653492	12.2084	6	0.0574769	0.258128	0.274363	0.389991
109	DhmL54	finn-b-G6_MYASTHENIA	MG	gamma-glutamylleucine	33	0.251773	1.86474	0.892598	1.29 (0.03- 49.73)	0.520962	2.51828	0.83611	1.68 (0.01- 234.35)	1.98905	4.08236	0.629523	7.31 (0.00- 21817.53)	38.2554	31	0.173284	38.5396	32	0.197741	-0.0214167	0.0446235	0.634638
110	fPF77Y	finn-b-G6_MYASTHENIA	MG	theobromine	4	-1.31033	1.70037	0.440937	0.27 (0.01-7.560000e+00)	-1.64623	1.90531	0.387575	0.19 (0.00-8.070000e+00)	-2.68567	12.5647	0.850555	0.07 (0.00-3.379796e+09)	0.593166	2	0.743354	0.605371	3	0.895202	0.0452877	0.409928	0.922118
111	GuRvqy	finn-b-G6_MYASTHENIA	MG	theophylline	13	-0.147861	0.710012	0.835033	0.86 (0.21- 3.47)	0.216997	0.989294	0.826381	1.24 (0.18- 8.64)	1.07453	1.60024	0.515771	2.93 (0.13-67.42)	7.09254	11	0.791541	7.81907	12	0.799105	-0.062624	0.0734706	0.412184
112	rbPZRf	finn-b-G6_MYASTHENIA	MG	eicosapentaenoate (EPA; 20:5n3)	12	0.385998	1.2187	0.751448	1.47 (0.13- 16.03)	1.59982	1.52056	0.292741	4.95 (0.25- 97.53)	1.34533	2.72483	0.632159	3.84 (0.02-801.10)	5.1587	10	0.880327	5.31365	11	0.91503	-0.0335308	0.0851816	0.70211
113	tOOErS	finn-b-G6_MYASTHENIA	MG	estrone 3-sulfate	12	0.562867	0.257263	0.0286763	1.76 (1.06-2.91)	0.422857	0.35588	0.234755	1.53 (0.76-3.07)	0.505744	0.382154	0.215159	1.66 (0.78-3.51)	10.106	10	0.431242	10.1477	11	0.517155	0.0115375	0.0568253	0.843179
114	KIJeEe	finn-b-G6_MYASTHENIA	MG	glycocholate	7	-0.00867715	1.13643	0.993908	0.99 (0.11- 9.20)	-0.532402	1.38435	0.700544	0.59 (0.04- 8.85)	-0.252671	2.50947	0.923712	0.78 (0.01-106.26)	8.82608	5	0.116206	8.84819	6	0.182297	0.0162938	0.145567	0.915231
115	SRseQG	finn-b-G6_MYASTHENIA	MG	glycodeoxycholate	7	0.141519	0.50656	0.779959	1.15 (0.43- 3.11)	0.149438	0.656152	0.819842	1.16 (0.32- 4.20)	2.09292	2.01257	0.346024	8.11 (0.16-418.87)	1.51418	5	0.911428	2.51791	6	0.866458	-0.18418	0.183837	0.3624
116	6Gh1mu	finn-b-G6_MYASTHENIA	MG	taurochenodeoxycholate	13	0.0903493	0.727005	0.901097	1.09 (0.26- 4.55)	0.658531	0.914565	0.471495	1.93 (0.32-11.60)	1.546	1.16811	0.212515	4.69 (0.48-46.32)	16.1671	11	0.135041	19.6645	12	0.0737051	-0.105579	0.0684423	0.151189
117	KnNU46	finn-b-G6_MYASTHENIA	MG	taurocholate	16	-0.616555	0.437622	0.158872	0.54 (0.23-1.27)	-0.541837	0.621698	0.383457	0.58 (0.17-1.97)	-0.320136	0.744564	0.673766	0.73 (0.17-3.12)	13.0517	14	0.522453	13.2939	15	0.579609	-0.0253793	0.0515756	0.63029
118	PMstow	finn-b-G6_MYASTHENIA	MG	X-05907	12	0.619936	2.17355	0.775477	1.86 (0.03- 131.64)	-1.20557	3.10183	0.697526	0.30 (0.00- 130.85)	5.68699	5.48406	0.32416	295.00 (0.01-13738938.24)	11.5071	10	0.3194	12.6722	11	0.315286	-0.0937445	0.0931602	0.338013
119	4vulAL	finn-b-G6_MYASTHENIA	MG	docosahexaenoate (DHA; 22:6n3)	6	-1.86837	1.60623	0.244748	0.15 (0.01- 3.60)	-2.10974	2.12002	0.319664	0.12 (0.00- 7.73)	-2.19809	3.32247	0.544404	0.11 (0.00- 74.73)	2.53992	4	0.637502	2.55277	5	0.768527	0.0130256	0.114896	0.9152
120	yX574t	finn-b-G6_MYASTHENIA	MG	1-stearoylglycerophosphoinositol	7	-3.6862	1.27409	0.00381342	0.03 (0.00- 0.30)	-3.08604	1.85371	0.095953	0.05 (0.00- 1.73)	-0.0181128	2.34421	0.994134	0.98 (0.01-97.18)	2.11299	5	0.8333	5.58791	6	0.470896	-0.186188	0.0998802	0.121328
121	LNxgad	finn-b-G6_MYASTHENIA	MG	X-06226	23	-0.4064	2.00057	0.839024	0.67 (0.01- 33.61)	1.02712	2.69725	0.703349	2.79 (0.01- 552.10)	3.84181	4.16989	0.367346	46.61 (0.01-165179.36)	15.5564	21	0.794037	16.9046	22	0.768605	-0.0576518	0.0496508	0.258613
122	XR7lpF	finn-b-G6_MYASTHENIA	MG	X-06246	20	0.544018	1.30264	0.67622	1.72 (0.13- 22.14)	0.772158	1.84892	0.67622	2.16 (0.06- 81.13)	-1.40362	2.49419	0.580545	0.25 (0.00- 32.62)	13.6926	18	0.748896	14.5311	19	0.751897	0.0444696	0.0485649	0.371943
123	qsuAzO	finn-b-G6_MYASTHENIA	MG	X-06267	12	-1.19349	2.06636	0.563545	0.30 (0.01- 17.40)	-0.83909	3.0295	0.781801	0.43 (0.00- 163.81)	0.772087	5.17379	0.884339	2.16 (0.00-54869.89)	11.4475	10	0.323732	11.6472	11	0.390741	-0.0348021	0.0833335	0.685047
124	kAKXOb	finn-b-G6_MYASTHENIA	MG	X-06307	8	-2.80159	1.53033	0.0671444	0.06 (0.00- 1.22)	-2.68142	1.96713	0.172847	0.07 (0.00- 3.24)	-5.07212	4.80229	0.331542	0.01 (0.00-76.73)	2.61331	6	0.855577	2.86212	7	0.897457	0.0645833	0.129475	0.635671
125	sOnSBu	finn-b-G6_MYASTHENIA	MG	X-06350	13	0.932603	1.60391	0.560932	2.54 (0.11- 58.92)	0.411462	2.1769	0.850083	1.51 (0.02- 107.58)	0.772606	3.11947	0.80895	2.17 (0.00- 979.22)	9.24756	11	0.599053	9.25113	12	0.681344	0.00364006	0.0608708	0.953388
126	L6wS9h	finn-b-G6_MYASTHENIA	MG	X-06351	6	-5.02536	2.01148	0.0124776	0.01 (0.00- 0.34)	-5.53718	2.72559	0.0421989	0.00 (0.00- 0.82)	-4.85901	4.0593	0.297393	0.01 (0.00-22.14)	4.75557	4	0.313309	4.75839	5	0.446073	-0.00494864	0.101614	0.963493
127	Wj1nJx	finn-b-G6_MYASTHENIA	MG	myo-inositol	37	1.2668	1.68196	0.451348	3.55 (0.13- 95.91)	0.791116	2.15581	0.713642	2.21 (0.03- 150.88)	-1.26425	3.38954	0.711409	0.28 (0.00- 216.86)	50.313	35	0.0452203	51.3789	36	0.0464415	0.0371265	0.0431149	0.395041
128	7eTgVT	finn-b-G6_MYASTHENIA	MG	glucose	36	-1.21881	2.01754	0.545772	0.30 (0.01- 15.42)	1.26757	2.7958	0.650273	3.55 (0.01- 851.79)	-1.48737	4.21119	0.726123	0.23 (0.00- 868.32)	41.1377	34	0.186433	41.1441	35	0.219463	0.00327175	0.0448355	0.942256
129	F2x78l	finn-b-G6_MYASTHENIA	MG	1,5-anhydroglucitol (1,5-AG)	27	1.45986	1.19309	0.221102	4.31 (0.42- 44.63)	2.26977	1.78187	0.202729	9.68 (0.29- 318.06)	-0.547408	2.94004	0.853798	0.58 (0.00- 184.03)	23.4383	25	0.551987	23.9963	26	0.576177	0.0402934	0.0539397	0.462027
130	yP9ADH	finn-b-G6_MYASTHENIA	MG	erythritol	23	-0.980097	1.04665	0.349059	0.38 (0.05- 2.92)	-1.28847	1.45497	0.375854	0.28 (0.02- 4.77)	-1.57412	1.71043	0.367863	0.21 (0.01- 5.92)	24.3383	21	0.276957	24.5669	22	0.318228	0.0197612	0.0444903	0.661464
131	NGu4cH	finn-b-G6_MYASTHENIA	MG	2-hydroxybutyrate (AHB)	16	-1.1708	1.49804	0.434478	0.31 (0.02- 5.84)	-0.997044	2.06723	0.629586	0.37 (0.01- 21.22)	-4.13882	3.53871	0.261695	0.02 (0.00- 16.40)	15.5782	14	0.339804	16.5339	15	0.347483	0.067361	0.0726861	0.369764
132	Z8KeoY	finn-b-G6_MYASTHENIA	MG	3-methyl-2-oxobutyrate	17	-0.461977	2.30638	0.841243	0.63 (0.01- 57.89)	-3.2103	3.30669	0.331623	0.04 (0.00- 26.33)	-21.2435	8.83571	0.0295763	0.00 (0.00- 0.02)	7.21056	15	0.951541	13.1469	16	0.661985	0.283919	0.116529	0.0277694
133	s7GEAa	finn-b-G6_MYASTHENIA	MG	1,6-anhydroglucose	15	-0.482788	0.598283	0.419692	0.62 (0.19- 1.99)	-1.17157	0.823769	0.154968	0.31 (0.06- 1.56)	-2.28776	1.13799	0.0656122	0.10 (0.01- 0.94)	12.9829	13	0.449134	16.2828	14	0.296409	0.124982	0.068801	0.0924013
134	5xTO3U	finn-b-G6_MYASTHENIA	MG	1-palmitoylglycerol (1-monopalmitin)	12	-0.448397	1.87207	0.810703	0.64 (0.02- 25.05)	-0.184944	2.71119	0.945614	0.83 (0.00- 168.85)	1.0121	5.89539	0.867117	2.75 (0.00-286947.10)	8.92592	10	0.539148	8.99418	11	0.62243	-0.0238614	0.0913328	0.799196
135	75tfrJ	finn-b-G6_MYASTHENIA	MG	saccharin	10	-0.271845	0.432651	0.529791	0.76 (0.33-1.78)	-0.510447	0.603717	0.397828	0.60 (0.18-1.96)	-0.4143	0.825596	0.629312	0.66 (0.13-3.33)	7.54145	8	0.479492	7.5825	9	0.576704	0.01722	0.0849974	0.84451
136	w863sz	finn-b-G6_MYASTHENIA	MG	1-oleoylglycerol (1-monoolein)	15	0.388488	0.98921	0.694523	1.47 (0.21- 10.25)	-0.472191	1.36131	0.728693	0.62 (0.04- 8.99)	3.33175	4.35855	0.458271	27.99 (0.01-143560.19)	9.99976	13	0.693954	10.4805	14	0.726276	-0.0928638	0.13393	0.500274
137	MSwMtR	finn-b-G6_MYASTHENIA	MG	1-stearoylglycerol (1-monostearin)	24	-0.0663554	1.40621	0.962364	0.94 (0.06- 14.73)	-1.99087	2.11697	0.346994	0.14 (0.00- 8.66)	-1.49256	3.73049	0.692943	0.22 (0.00-336.70)	19.1497	22	0.636065	19.3201	23	0.682497	0.0252197	0.0611004	0.683778
138	o20TkW	finn-b-G6_MYASTHENIA	MG	X-08402	22	0.705384	1.26463	0.576997	2.02 (0.17- 24.14)	1.02026	1.77667	0.565796	2.77 (0.09- 90.25)	-1.03491	2.12423	0.631419	0.36 (0.01- 22.84)	21.931	20	0.344265	23.0699	21	0.340261	0.0435634	0.0427458	0.320313
139	5n2Tdv	finn-b-G6_MYASTHENIA	MG	2-hydroxyisobutyrate	19	-1.40161	1.6549	0.397027	0.25 (0.01- 6.31)	-1.8601	2.43661	0.445228	0.16 (0.00- 18.46)	-11.3942	4.69098	0.0265234	0.00 (0.00- 0.11)	12.8462	17	0.746422	18.0277	18	0.45383	0.169476	0.0744527	0.0360505
140	AOgMQ5	finn-b-G6_MYASTHENIA	MG	X-08766	15	-1.50389	1.52077	0.322711	0.22 (0.01- 4.38)	-1.26902	1.96687	0.518799	0.28 (0.01- 13.28)	2.04513	3.22492	0.536973	7.73 (0.01-4298.26)	14.6727	13	0.328227	16.412	14	0.288864	-0.086159	0.0694055	0.236396
141	OI7tvO	finn-b-G6_MYASTHENIA	MG	4-methyl-2-oxopentanoate	14	2.21908	2.06603	0.282786	9.20 (0.16- 527.68)	2.06541	2.92616	0.480285	7.89 (0.03- 2442.29)	-13.0778	7.22723	0.0954714	0.00 (0.00- 2.97)	5.62776	12	0.933672	10.5063	13	0.652103	0.244784	0.110826	0.0473881
142	UFgu5u	finn-b-G6_MYASTHENIA	MG	phenyllactate (PLA)	18	-0.348919	1.53659	0.820366	0.71 (0.03- 14.34)	1.10903	2.14668	0.605417	3.03 (0.05- 203.67)	3.34116	4.07804	0.424649	28.25 (0.01-83625.96)	16.7934	16	0.399088	17.7954	17	0.401858	-0.0729001	0.0746101	0.343072
143	p43RQk	finn-b-G6_MYASTHENIA	MG	homocitrulline	7	-2.69838	1.60356	0.0924242	0.07 (0.00- 1.56)	-2.54182	2.01761	0.207735	0.08 (0.00- 4.11)	-3.25003	4.44148	0.497164	0.04 (0.00-233.99)	1.41503	5	0.922662	1.43277	6	0.963835	0.01732	0.130041	0.899239
144	Yv9gK5	finn-b-G6_MYASTHENIA	MG	aspartylphenylalanine	6	0.961847	1.2491	0.441282	2.62 (0.23- 30.27)	1.43605	1.5685	0.359897	4.20 (0.19- 90.95)	-0.0201469	3.00708	0.994975	0.98 (0.00-355.58)	2.77304	4	0.596495	2.90192	5	0.715103	0.0407635	0.113548	0.737745
145	sZ7Zzc	finn-b-G6_MYASTHENIA	MG	levulinate (4-oxovalerate)	50	1.40109	1.466	0.339211	4.06 (0.23- 71.84)	-1.055	2.09105	0.613887	0.35 (0.01- 20.98)	1.96717	4.18925	0.640785	7.15 (0.00-26320.69)	50.3733	48	0.379737	50.3952	49	0.418057	-0.00634306	0.0439108	0.885747
146	Jph9Aa	finn-b-G6_MYASTHENIA	MG	palmitoylcarnitine	9	-1.95171	1.71116	0.254047	0.14 (0.00- 4.06)	-2.50537	2.34905	0.286178	0.08 (0.00- 8.16)	-0.883539	3.98456	0.830846	0.41 (0.00-1018.61)	6.29518	7	0.505736	6.3833	8	0.604379	-0.0283483	0.0954989	0.775201
147	OUSMx3	finn-b-G6_MYASTHENIA	MG	X-08988	32	-1.72362	0.987494	0.0809059	0.18 (0.03- 1.24)	-0.432024	1.50638	0.774268	0.65 (0.03- 12.43)	-0.967817	1.42184	0.501294	0.38 (0.02- 6.17)	16.7118	30	0.975873	17.2576	31	0.977934	-0.0207079	0.0280279	0.465751
148	1OVIZ6	finn-b-G6_MYASTHENIA	MG	X-09026	15	0.329541	2.13201	0.877161	1.39 (0.02- 90.76)	0.89783	3.00566	0.765159	2.45 (0.01- 887.95)	-5.04348	8.88174	0.579813	0.01 (0.00-234385.28)	16.2639	13	0.235173	16.7511	14	0.269685	0.0827717	0.132638	0.543395
149	2vWvlA	finn-b-G6_MYASTHENIA	MG	X-09108	13	-2.5668	2.58704	0.321112	0.08 (0.00-1.223000e+01)	-1.13096	3.29696	0.731576	0.32 (0.00-2.066600e+02)	8.84063	8.43522	0.317093	6909.34 (0.00-1.046262e+11)	6.5602	11	0.8335	8.57896	12	0.73841	-0.161186	0.113445	0.183088
150	UWH68v	finn-b-G6_MYASTHENIA	MG	cholate	9	-0.308249	0.443549	0.487081	0.73 (0.31-1.75)	-0.866014	0.614132	0.158498	0.42 (0.13-1.40)	-1.09031	0.832257	0.231524	0.34 (0.07-1.72)	5.96603	7	0.543722	7.19935	8	0.515285	0.0729958	0.0657294	0.303448
151	YCjhZH	finn-b-G6_MYASTHENIA	MG	X-09706	20	1.71958	2.07703	0.407726	5.58 (0.10- 327.20)	-1.94319	2.27885	0.393822	0.14 (0.00- 12.47)	-7.74902	4.38312	0.0940202	0.00 (0.00- 2.32)	27.1387	18	0.07643	35.72	19	0.0114227	0.18906	0.0792467	0.0282423
152	HlxOh0	finn-b-G6_MYASTHENIA	MG	X-10395	30	-2.07624	1.19823	0.0831389	0.13 (0.01- 1.31)	-2.07055	1.79936	0.249849	0.13 (0.00- 4.29)	-4.06472	1.59779	0.0167633	0.02 (0.00- 0.39)	33.5397	28	0.216439	37.4215	29	0.135747	0.0516326	0.028682	0.0826165
153	BjP4gh	finn-b-G6_MYASTHENIA	MG	X-10429	21	0.803218	1.307	0.538852	2.23 (0.17- 28.93)	0.780737	1.91171	0.682982	2.18 (0.05- 92.54)	1.60068	2.85287	0.581302	4.96 (0.02-1329.15)	16.6259	19	0.615193	16.7248	20	0.670762	-0.0169948	0.0540419	0.756588
154	wDM5q5	finn-b-G6_MYASTHENIA	MG	X-10500	33	3.61295	1.92441	0.0604595	37.08 (0.85- 1611.30)	3.11552	2.97499	0.29499	22.55 (0.07- 7680.89)	2.84446	5.79596	0.627049	17.19 (0.00-1475556.62)	25.176	31	0.75979	25.1958	32	0.798024	0.0085023	0.0604869	0.889123
155	4bKrnJ	finn-b-G6_MYASTHENIA	MG	X-10506	13	-1.63621	2.34174	0.48473	0.19 (0.00- 19.17)	-0.940224	2.94668	0.749666	0.39 (0.00-125.87)	-4.27267	5.31051	0.438113	0.01 (0.00-462.17)	17.3291	11	0.0985104	17.8183	12	0.121319	0.057091	0.10245	0.58851
156	yG0vHC	finn-b-G6_MYASTHENIA	MG	X-10510	21	-0.364825	1.80443	0.839774	0.69 (0.02- 23.85)	-0.0482526	2.21647	0.982631	0.95 (0.01- 73.41)	-1.93391	4.21591	0.651642	0.14 (0.00-560.75)	28.9893	19	0.0661542	29.2505	20	0.082942	0.0325888	0.0787514	0.683641
157	CiPBQ0	finn-b-G6_MYASTHENIA	MG	1-linoleoylglycerol (1-monolinolein)	14	-1.05902	0.765481	0.166519	0.35 (0.08-1.55)	-1.20192	1.01963	0.238485	0.30 (0.04-2.22)	-2.07909	2.00119	0.319321	0.13 (0.00-6.32)	7.77689	12	0.802313	8.08125	13	0.838267	0.0464292	0.0841592	0.591291
158	TiV3cS	finn-b-G6_MYASTHENIA	MG	indoleacetate	19	0.811819	1.0125	0.422672	2.25 (0.31-16.38)	0.571598	1.38723	0.680308	1.77 (0.12-26.86)	-0.389251	1.53499	0.802857	0.68 (0.03-13.73)	14.4084	17	0.638012	15.4922	18	0.627941	0.0442147	0.0424711	0.31243
159	PuvvWz	finn-b-G6_MYASTHENIA	MG	hyodeoxycholate	16	0.296561	0.594248	0.617743	1.35 (0.42- 4.31)	0.304513	0.74616	0.683195	1.36 (0.31- 5.85)	0.844101	1.04369	0.432181	2.33 (0.30-17.99)	20.074	14	0.127824	20.6696	15	0.147723	-0.0435205	0.0675302	0.529696
160	zyfpus	finn-b-G6_MYASTHENIA	MG	3-indoxyl sulfate	5	-0.982215	1.66769	0.555882	0.37 (0.01-9.840000e+00)	-1.79055	1.89046	0.343562	0.17 (0.00-6.790000e+00)	4.89294	17.568	0.798712	133.34 (0.00-1.200023e+17)	5.11663	3	0.163454	5.30961	4	0.256979	-0.199557	0.593257	0.758742
161	k8XuhY	finn-b-G6_MYASTHENIA	MG	N-acetylglycine	14	-1.07445	0.718246	0.134671	0.34 (0.08- 1.40)	-1.33907	0.973842	0.169121	0.26 (0.04- 1.77)	-1.64821	1.37929	0.255181	0.19 (0.01- 2.87)	8.4585	12	0.748353	8.69592	13	0.795502	0.0269881	0.0553868	0.634849
162	Y818Bq	finn-b-G6_MYASTHENIA	MG	bilirubin (Z,Z)	9	-0.530231	0.597845	0.37513	0.59 (0.18- 1.90)	-0.554649	0.542615	0.306697	0.57 (0.20- 1.66)	-1.76235	0.94252	0.103704	0.17 (0.03- 1.09)	9.5372	7	0.216351	13.0447	8	0.110321	0.116835	0.0728174	0.152641
163	qgOHpC	finn-b-G6_MYASTHENIA	MG	creatine	8	0.0922063	1.53995	0.952254	1.10 (0.05- 22.43)	0.143683	1.68009	0.931847	1.15 (0.04- 31.08)	5.37775	2.62468	0.0863721	216.53 (1.26-37127.97)	6.23643	6	0.397233	11.6109	7	0.114104	-0.199816	0.0878729	0.0633261
164	Hd4CGN	finn-b-G6_MYASTHENIA	MG	erythrose	8	0.954042	1.65868	0.565169	2.60 (0.10- 67.02)	-1.0936	2.12833	0.607372	0.34 (0.01- 21.71)	0.771103	3.79495	0.8457	2.16 (0.00-3674.59)	8.99423	6	0.173903	8.99872	7	0.252748	0.00615146	0.1125	0.958169
165	uMQmKr	finn-b-G6_MYASTHENIA	MG	glycerol 2-phosphate	31	-0.583898	1.22194	0.632761	0.56 (0.05- 6.12)	0.378963	1.64394	0.817686	1.46 (0.06- 36.64)	0.931611	2.16082	0.669556	2.54 (0.04-175.36)	44.083	29	0.036042	45.187	30	0.037082	-0.035693	0.0418814	0.401066
166	SsXHkN	finn-b-G6_MYASTHENIA	MG	threonate	18	-0.195893	0.710674	0.782821	0.82 (0.20- 3.31)	0.461458	1.00868	0.647321	1.59 (0.22-11.46)	0.900468	1.02651	0.393352	2.46 (0.33-18.40)	12.425	16	0.714243	14.6158	17	0.623134	-0.0610267	0.0412305	0.158259
167	lDR1n2	finn-b-G6_MYASTHENIA	MG	X-10810	16	0.0475701	1.24987	0.96964	1.05 (0.09- 12.15)	1.01523	1.44879	0.483464	2.76 (0.16- 47.22)	3.86989	1.50578	0.0222359	47.94 (2.51-917.10)	9.06379	14	0.826943	21.4816	15	0.122133	-0.158856	0.0450798	0.00337126
168	n4vrEZ	finn-b-G6_MYASTHENIA	MG	cysteine	17	-1.39931	1.32544	0.291091	0.25 (0.02- 3.32)	-1.82485	2.00087	0.361754	0.16 (0.00- 8.14)	-2.97047	2.00124	0.158434	0.05 (0.00- 2.59)	14.1064	15	0.517475	15.2044	16	0.50972	0.0554119	0.0528806	0.311291
169	FwuwOj	finn-b-G6_MYASTHENIA	MG	pyroglutamylglycine	4	-0.359429	1.03418	0.728178	0.70 (0.09- 5.30)	-0.385484	1.19969	0.747967	0.68 (0.06- 7.14)	2.45389	3.20995	0.524471	11.63 (0.02-6281.66)	0.423398	2	0.809208	1.28051	3	0.733767	-0.172291	0.186099	0.452285
170	Gt94PY	finn-b-G6_MYASTHENIA	MG	N-(2-furoyl)glycine	25	0.01366	0.170908	0.936296	1.01 (0.73-1.42)	0.0607347	0.252434	0.809868	1.06 (0.65-1.74)	0.0889607	0.276268	0.750354	1.09 (0.64-1.88)	25.0309	23	0.348693	25.1651	24	0.396836	-0.0182087	0.051867	0.728735
171	TTOrre	finn-b-G6_MYASTHENIA	MG	DSGEGDFXAEGGGVR*	13	0.299148	0.839462	0.721573	1.35 (0.26- 6.99)	0.570121	1.15521	0.621644	1.77 (0.18- 17.02)	0.454506	2.57201	0.862946	1.58 (0.01-243.63)	5.80243	11	0.886216	5.80651	12	0.92552	-0.00664269	0.10395	0.950194
172	EBkQsZ	finn-b-G6_MYASTHENIA	MG	pyridoxate	11	1.38904	1.21084	0.251312	4.01 (0.37- 43.05)	2.38748	1.45217	0.10016	10.89 (0.63- 187.49)	3.21131	1.89009	0.123536	24.81 (0.61-1008.17)	11.5887	9	0.237502	13.5507	10	0.194488	-0.0898613	0.0727975	0.248312
173	o2kPJa	finn-b-G6_MYASTHENIA	MG	androsterone sulfate	19	0.286578	0.370705	0.439485	1.33 (0.64- 2.75)	0.282203	0.367633	0.442713	1.33 (0.65- 2.73)	0.359553	0.51373	0.493465	1.43 (0.52- 3.92)	23.8759	17	0.122845	23.9389	18	0.15704	-0.00955432	0.0451257	0.834838
174	RWWG3K	finn-b-G6_MYASTHENIA	MG	3-carboxy-4-methyl-5-propyl-2-furanpropanoate (CMPF)	13	0.579696	0.587573	0.323842	1.79 (0.56-5.65)	0.00236058	0.701629	0.997316	1.00 (0.25-3.97)	-1.62056	1.2544	0.222875	0.20 (0.02-2.31)	11.7496	11	0.382755	15.7502	12	0.202945	0.159897	0.0826214	0.0790711
175	OcaOns	finn-b-G6_MYASTHENIA	MG	3-(4-hydroxyphenyl)lactate	22	-0.265924	1.69648	0.875441	0.77 (0.03- 21.31)	-0.872635	2.28692	0.702776	0.42 (0.00- 36.96)	-5.2698	4.0495	0.207932	0.01 (0.00- 14.40)	21.0199	20	0.39596	22.9506	21	0.34662	0.0955447	0.070495	0.19042
176	e7QzCU	finn-b-G6_MYASTHENIA	MG	acetylcarnitine	18	-1.21039	1.47411	0.411591	0.30 (0.02- 5.36)	-0.356448	1.97694	0.856915	0.70 (0.01- 33.73)	0.168567	3.87379	0.96583	1.18 (0.00-2347.72)	12.3889	16	0.716804	12.5371	17	0.766583	-0.0276754	0.0718973	0.705358
177	Iv3jou	finn-b-G6_MYASTHENIA	MG	serine	31	1.82982	1.6853	0.277589	6.23 (0.23- 169.53)	3.55404	2.4145	0.141032	34.95 (0.31- 3969.80)	-4.25592	4.58286	0.36073	0.01 (0.00- 112.90)	30.8166	29	0.374123	32.9723	30	0.323745	0.0784627	0.0550881	0.165029
178	a9Do2f	finn-b-G6_MYASTHENIA	MG	trans-4-hydroxyproline	6	-1.69745	1.50831	0.260421	0.18 (0.01- 3.52)	-2.49672	1.94316	0.198834	0.08 (0.00- 3.71)	-0.453913	3.09209	0.890393	0.64 (0.00-272.21)	4.0922	4	0.393671	4.31091	5	0.505574	-0.0411879	0.0890816	0.667853
179	eo9bPo	finn-b-G6_MYASTHENIA	MG	hexanoylcarnitine	16	-0.492572	0.994084	0.620244	0.61 (0.09- 4.29)	0.106311	1.26999	0.933287	1.11 (0.09-13.40)	0.566482	1.96743	0.777619	1.76 (0.04-83.32)	14.6492	14	0.40255	15.0623	15	0.446942	-0.0351507	0.0559441	0.539911
180	sfrqFD	finn-b-G6_MYASTHENIA	MG	glycine	25	-0.497859	1.13184	0.660033	0.61 (0.07- 5.59)	-1.59339	1.26705	0.208549	0.20 (0.02- 2.44)	-1.4053	1.822	0.448383	0.25 (0.01- 8.72)	30.8343	23	0.126918	31.3845	24	0.143002	0.0265345	0.0414186	0.528087
181	GD9NhE	finn-b-G6_MYASTHENIA	MG	alanine	37	1.59277	1.70112	0.349114	4.92 (0.18- 137.96)	2.62904	2.532	0.29912	13.86 (0.10- 1981.81)	-5.84323	6.35028	0.363791	0.00 (0.00- 737.53)	30.5332	35	0.683599	32.0104	36	0.658858	0.0748716	0.0616027	0.232351
182	qgkAYK	finn-b-G6_MYASTHENIA	MG	glycochenodeoxycholate	14	0.551729	0.542764	0.309383	1.74 (0.60- 5.03)	0.762394	0.799017	0.34	2.14 (0.45-10.26)	-0.778122	1.13682	0.506681	0.46 (0.05- 4.26)	9.74252	12	0.638538	11.515	13	0.567758	0.083417	0.0626564	0.207816
183	XDojw5	finn-b-G6_MYASTHENIA	MG	2-aminobutyrate	40	0.522167	1.58402	0.741667	1.69 (0.08- 37.59)	0.390738	2.40005	0.870673	1.48 (0.01- 163.18)	1.89556	4.86277	0.698853	6.66 (0.00- 91728.65)	34.9667	38	0.610482	35.0559	39	0.650385	-0.0149233	0.0499571	0.766779
184	x5Ra3V	finn-b-G6_MYASTHENIA	MG	scyllo-inositol	12	-0.385532	1.09733	0.725336	0.68 (0.08- 5.84)	-0.109775	1.50431	0.941827	0.90 (0.05-17.09)	0.0264347	1.89986	0.989172	1.03 (0.02-42.53)	12.8389	10	0.23282	12.9338	11	0.297671	-0.0183849	0.0676014	0.791185
185	KKnORx	finn-b-G6_MYASTHENIA	MG	dodecanedioate	7	2.02313	1.30947	0.122347	7.56 (0.58- 98.46)	1.52968	1.55715	0.325922	4.62 (0.22- 97.68)	3.00501	4.94274	0.569765	20.19 (0.00-325386.97)	2.25272	5	0.813186	2.29516	6	0.890652	-0.0331533	0.160928	0.844907
186	s7OOXA	finn-b-G6_MYASTHENIA	MG	gamma-glutamylvaline	15	0.488467	3.14948	0.876747	1.63 (0.00-7.816900e+02)	0.172676	3.11118	0.955739	1.19 (0.00-5.287900e+02)	-4.14003	13.1224	0.757394	0.02 (0.00-2.355045e+09)	32.0863	13	0.00233258	32.4134	14	0.00349764	0.0676168	0.185723	0.721656
187	F5Ji0K	finn-b-G6_MYASTHENIA	MG	indolepropionate	16	-1.0655	0.958312	0.266202	0.34 (0.05-2.25)	-2.74695	1.33574	0.0397345	0.06 (0.00-0.88)	-3.61267	1.85107	0.0712766	0.03 (0.00-1.02)	15.1187	14	0.370089	17.8221	15	0.272133	0.0885002	0.0559347	0.135925
188	zziqus	finn-b-G6_MYASTHENIA	MG	butyrylcarnitine	27	-0.662174	0.559062	0.23624	0.52 (0.17- 1.54)	-0.837155	0.679839	0.218173	0.43 (0.11- 1.64)	-0.9383	0.870913	0.291599	0.39 (0.07- 2.16)	20.8008	25	0.703663	20.9718	26	0.74342	0.0165721	0.0400782	0.68277
189	MVX5g2	finn-b-G6_MYASTHENIA	MG	myristoleate (14:1n5)	14	0.692121	1.03619	0.504168	2.00 (0.26- 15.23)	0.294839	1.54088	0.848255	1.34 (0.07- 27.52)	1.73621	2.0062	0.403777	5.68 (0.11-289.56)	12.7119	12	0.390326	13.1105	13	0.439314	-0.0378792	0.0617503	0.551046
190	6Z1ED6	finn-b-G6_MYASTHENIA	MG	dehydroisoandrosterone sulfate (DHEA-S)	20	0.121929	0.864898	0.88789	1.13 (0.21- 6.15)	0.317535	1.18688	0.789055	1.37 (0.13- 14.07)	0.0411994	2.58038	0.987437	1.04 (0.01-163.81)	21.4903	18	0.255403	21.4916	19	0.310284	0.00265632	0.079712	0.973783
191	Er6Pgv	finn-b-G6_MYASTHENIA	MG	3-methylxanthine	13	-0.783051	0.900057	0.384299	0.46 (0.08- 2.67)	-0.285284	1.25615	0.820338	0.75 (0.06- 8.82)	0.602865	2.50266	0.814072	1.83 (0.01-246.68)	12.4685	11	0.32948	12.8711	12	0.378479	-0.0555203	0.0931541	0.563235
192	e7KJrU	finn-b-G6_MYASTHENIA	MG	propionylcarnitine	31	-2.15393	1.34929	0.110412	0.12 (0.01- 1.63)	-2.04978	1.90095	0.280903	0.13 (0.00- 5.34)	-3.56925	2.89242	0.22711	0.03 (0.00- 8.17)	12.1154	29	0.997523	12.4214	30	0.998059	0.0235146	0.0425064	0.584366
193	FbceUx	finn-b-G6_MYASTHENIA	MG	caproate (6:0)	32	0.0996805	2.24665	0.964611	1.10 (0.01- 90.30)	-1.32959	2.70811	0.623452	0.26 (0.00- 53.43)	0.787596	7.00472	0.911225	2.20 (0.00-2016429.55)	49.01	30	0.0156808	49.0277	31	0.0209201	-0.00728108	0.0700901	0.917955
194	kYJeiN	finn-b-G6_MYASTHENIA	MG	caprylate (8:0)	44	1.0601	1.46723	0.469976	2.89 (0.16- 51.21)	0.762769	2.1161	0.718503	2.14 (0.03- 135.68)	1.61916	2.7198	0.554823	5.05 (0.02-1043.11)	61.0568	42	0.0287934	61.1443	43	0.0356377	-0.00836693	0.0341164	0.80746
195	sjrDV0	finn-b-G6_MYASTHENIA	MG	10-undecenoate (11:1n1)	24	-0.733332	0.701626	0.295936	0.48 (0.12- 1.90)	-0.197145	0.981154	0.840752	0.82 (0.12- 5.62)	-0.323876	0.969103	0.741392	0.72 (0.11- 4.83)	21.5728	22	0.485623	21.9479	23	0.523397	-0.0191169	0.031211	0.546482
196	He9JX1	finn-b-G6_MYASTHENIA	MG	docosapentaenoate (n3 DPA; 22:5n3)	10	-0.216029	1.91618	0.910237	0.81 (0.02- 34.46)	0.787785	1.79502	0.660754	2.20 (0.07- 74.15)	5.12771	5.25575	0.357818	168.63 (0.01-5020174.73)	14.4765	8	0.0701595	16.6272	9	0.054884	-0.171911	0.157689	0.307376
197	HtQjfc	finn-b-G6_MYASTHENIA	MG	X-11204	38	-1.26322	2.01845	0.531422	0.28 (0.01- 14.77)	-0.900421	2.73356	0.741857	0.41 (0.00- 86.26)	5.09113	7.5179	0.502607	162.57 (0.00-407769385.65)	40.8123	36	0.267136	41.6855	37	0.274232	-0.0652339	0.0743272	0.385949
198	VEWsV2	finn-b-G6_MYASTHENIA	MG	X-02269	8	1.86973	0.884148	0.0344535	6.49 (1.15- 36.70)	1.92052	1.16751	0.0999754	6.82 (0.69- 67.28)	3.32898	3.06439	0.319032	27.91 (0.07-11329.69)	3.44966	6	0.750655	3.69701	7	0.813939	-0.0667191	0.13415	0.636641
199	nd7TH7	finn-b-G6_MYASTHENIA	MG	phenol sulfate	13	-0.520134	0.957918	0.587141	0.59 (0.09- 3.89)	-1.70724	1.35991	0.209332	0.18 (0.01- 2.61)	-2.6836	2.65449	0.333753	0.07 (0.00- 12.42)	8.01384	11	0.712063	8.77756	12	0.721803	0.0933566	0.106826	0.400844
200	9MhZvm	finn-b-G6_MYASTHENIA	MG	X-06126	14	-0.476817	0.887765	0.5912	0.62 (0.11- 3.54)	-0.0156479	1.21278	0.989706	0.98 (0.09- 10.61)	4.05655	3.37152	0.252107	57.77 (0.08-42818.71)	8.76291	12	0.723036	10.7056	13	0.635468	-0.167841	0.12042	0.188655
201	h5oVRq	finn-b-G6_MYASTHENIA	MG	X-07765	13	-0.108828	0.491063	0.824612	0.90 (0.34-2.35)	-0.455064	0.654448	0.486842	0.63 (0.18-2.29)	-0.371226	0.863268	0.675481	0.69 (0.13-3.75)	7.79023	11	0.731962	7.92682	12	0.790823	0.0237819	0.0643486	0.718712
202	ILlYD9	finn-b-G6_MYASTHENIA	MG	X-11247	18	-0.334844	0.583832	0.566288	0.72 (0.23- 2.25)	-0.562574	0.814543	0.489778	0.57 (0.12- 2.81)	0.715029	1.46201	0.631428	2.04 (0.12-35.89)	17.0943	16	0.379518	17.7527	17	0.404601	-0.0573414	0.0730477	0.44393
203	v1XN5d	finn-b-G6_MYASTHENIA	MG	X-11261	16	1.30956	0.931334	0.159692	3.70 (0.60- 22.99)	2.47241	1.31531	0.0601472	11.85 (0.90- 156.09)	2.57392	2.30986	0.283906	13.12 (0.14-1213.47)	17.0601	14	0.252987	17.4999	15	0.289867	-0.0447508	0.0744908	0.557604
204	RwzdJL	finn-b-G6_MYASTHENIA	MG	bilirubin (E,E)*	9	-0.481993	0.966913	0.618141	0.62 (0.09- 4.11)	-0.680408	0.7377	0.356353	0.51 (0.12- 2.15)	-2.90926	1.4843	0.0908173	0.05 (0.00- 1.00)	13.1799	7	0.0678449	20.4967	8	0.00861163	0.169734	0.0861024	0.089319
205	CJ9fW7	finn-b-G6_MYASTHENIA	MG	X-02249	11	1.08589	1.59086	0.494871	2.96 (0.13- 66.95)	0.54958	2.10844	0.794357	1.73 (0.03- 108.00)	-2.7779	5.57057	0.629968	0.06 (0.00-3430.32)	11.5073	9	0.242533	12.18	10	0.273191	0.0943153	0.130026	0.486666
206	wfQ5MO	finn-b-G6_MYASTHENIA	MG	heme*	12	-0.39835	1.06611	0.708665	0.67 (0.08- 5.43)	1.21738	1.49259	0.414719	3.38 (0.18- 62.98)	1.86855	2.01748	0.376163	6.48 (0.12-337.92)	5.0311	10	0.889091	6.78279	11	0.816391	-0.0898563	0.0678921	0.215123
207	wfQ5MO	finn-b-G6_MYASTHENIA	MG	X-11299	12	-0.39835	1.06611	0.708665	0.67 (0.08- 5.43)	1.21738	1.49259	0.414719	3.38 (0.18- 62.98)	1.86855	2.01748	0.376163	6.48 (0.12-337.92)	5.0311	10	0.889091	6.78279	11	0.816391	-0.0898563	0.0678921	0.215123
208	aozt26	finn-b-G6_MYASTHENIA	MG	X-11315	26	-0.617659	0.876487	0.480998	0.54 (0.10- 3.00)	-0.566477	1.30019	0.663062	0.57 (0.04- 7.26)	0.803202	1.36345	0.561302	2.23 (0.15-32.32)	16.3861	24	0.873638	18.237	25	0.832168	-0.0502234	0.0369164	0.186325
209	pZdBmy	finn-b-G6_MYASTHENIA	MG	X-11317	43	-1.69413	1.50168	0.259255	0.18 (0.01- 3.49)	-1.20813	2.39115	0.613384	0.30 (0.00- 32.41)	-0.772181	3.55453	0.8291	0.46 (0.00- 490.14)	38.6506	41	0.575547	38.7325	42	0.615202	-0.0110887	0.0387493	0.776193
210	lDOcjI	finn-b-G6_MYASTHENIA	MG	1-linoleoylglycerophosphoethanolamine*	13	-1.15465	1.48065	0.435491	0.32 (0.02- 5.74)	0.0715481	1.82858	0.968789	1.07 (0.03- 38.69)	1.29154	4.01813	0.75391	3.64 (0.00-9576.70)	14.8953	11	0.18734	15.4806	12	0.2162	-0.0632315	0.096178	0.524415
211	YMaMNN	finn-b-G6_MYASTHENIA	MG	X-11327	31	-0.662492	1.82659	0.716834	0.52 (0.01- 18.50)	-1.30274	2.6008	0.616441	0.27 (0.00- 44.47)	-2.18541	5.40005	0.688666	0.11 (0.00-4441.21)	31.7218	29	0.332216	31.8205	30	0.375924	0.0175855	0.0585614	0.766097
212	AyJ6FS	finn-b-G6_MYASTHENIA	MG	X-11334	25	0.937804	1.42704	0.511075	2.55 (0.16- 41.88)	1.79384	2.00812	0.371701	6.01 (0.12- 307.89)	2.43923	4.57252	0.598836	11.46 (0.00-89443.90)	28.2064	23	0.208078	28.3535	24	0.245413	-0.0244361	0.0705563	0.732239
213	lMTOPe	finn-b-G6_MYASTHENIA	MG	3-dehydrocarnitine*	21	-0.0875203	1.53433	0.954512	0.92 (0.05- 18.54)	0.57848	2.16508	0.789326	1.78 (0.03- 124.22)	5.86062	4.65654	0.223428	350.94 (0.04-3228221.89)	17.8115	19	0.535063	19.6419	20	0.480523	-0.115884	0.0856544	0.19196
214	ShFXoB	finn-b-G6_MYASTHENIA	MG	pyroglutamine*	18	0.390659	0.833885	0.639441	1.48 (0.29- 7.58)	0.409128	1.10705	0.711706	1.51 (0.17- 13.18)	0.439556	2.13065	0.839158	1.55 (0.02-101.05)	8.34527	16	0.937917	8.34589	17	0.958581	-0.00167227	0.0670553	0.980412
215	XciSMA	finn-b-G6_MYASTHENIA	MG	C-glycosyltryptophan*	22	-0.0643742	2.59575	0.980215	0.94 (0.01- 151.91)	-3.36194	3.76447	0.371819	0.03 (0.00- 55.50)	-12.845	7.26185	0.0921705	0.00 (0.00- 4.01)	18.0206	20	0.586051	21.5584	21	0.425327	0.14597	0.0776061	0.0746252
216	wmuMUN	finn-b-G6_MYASTHENIA	MG	X-11374	18	-0.681103	0.858903	0.427783	0.51 (0.09- 2.72)	-0.165457	1.06706	0.876775	0.85 (0.10- 6.86)	1.08564	2.00869	0.596314	2.96 (0.06-151.82)	25.0268	16	0.0693542	26.5087	17	0.0656785	-0.0949362	0.0975378	0.344877
217	mF6IKo	finn-b-G6_MYASTHENIA	MG	X-11381	16	-3.88934	2.03087	0.0554786	0.02 (0.00- 1.10)	-1.70205	2.78906	0.541691	0.18 (0.00- 43.14)	3.75976	5.24932	0.485622	42.94 (0.00-1262274.87)	13.4078	14	0.49469	15.8808	15	0.390019	-0.132041	0.0839662	0.138143
218	pR0K7O	finn-b-G6_MYASTHENIA	MG	X-03056--N-[3-(2-Oxopyrrolidin-1-yl)propyl]acetamide	27	-0.330732	1.10151	0.763984	0.72 (0.08- 6.22)	-1.1321	1.44567	0.433572	0.32 (0.02- 5.48)	1.03031	2.07237	0.623415	2.80 (0.05-162.74)	29.8879	25	0.228514	30.611	26	0.243075	-0.0359937	0.0462811	0.444033
219	Sx2Wbc	finn-b-G6_MYASTHENIA	MG	X-11412	42	-0.239826	1.43634	0.867393	0.79 (0.05- 13.14)	-0.304836	2.17915	0.888749	0.74 (0.01- 52.79)	-0.309184	3.46877	0.92942	0.73 (0.00- 658.26)	39.036	40	0.513515	39.0365	41	0.558195	0.000867566	0.0394947	0.982584
220	UmjC3j	finn-b-G6_MYASTHENIA	MG	X-01911	17	1.00797	0.70332	0.151812	2.74 (0.69-10.88)	0.997107	0.966507	0.302231	2.71 (0.41-18.02)	-0.312361	2.10324	0.883915	0.73 (0.01-45.15)	13.3036	15	0.57886	13.7473	16	0.617533	0.0554372	0.0832256	0.515457
221	7QJFvZ	finn-b-G6_MYASTHENIA	MG	X-11422--xanthine	7	2.77893	2.61536	0.28799	16.10 (0.10- 2710.90)	2.27616	3.18271	0.474508	9.74 (0.02- 4985.41)	4.82378	8.07256	0.57617	124.43 (0.00-925636545.03)	1.92728	5	0.859113	1.99897	6	0.919793	-0.0496311	0.185363	0.799586
222	cieQRc	finn-b-G6_MYASTHENIA	MG	X-11423--O-sulfo-L-tyrosine	45	0.222903	1.59406	0.888792	1.25 (0.05- 28.42)	1.53736	2.39223	0.520453	4.65 (0.04- 505.79)	-8.37836	5.01662	0.10216	0.00 (0.00- 4.28)	36.7344	43	0.738487	40.0042	44	0.643519	0.0895782	0.049538	0.0775609
223	PqX1CH	finn-b-G6_MYASTHENIA	MG	X-09789	12	-1.28397	0.939879	0.171906	0.28 (0.04-1.75)	-2.44328	1.14894	0.0334566	0.09 (0.01-0.83)	-4.93319	3.1698	0.150689	0.01 (0.00-3.60)	11.3404	10	0.331621	12.9821	11	0.294497	0.14818	0.123156	0.256614
224	IDp4vg	finn-b-G6_MYASTHENIA	MG	X-11437	15	0.0366075	0.314649	0.90738	1.04 (0.56-1.92)	0.00215586	0.432437	0.996022	1.00 (0.43-2.34)	0.45375	0.45395	0.335767	1.57 (0.65-3.83)	9.81419	13	0.709054	11.4394	14	0.651224	-0.067647	0.053063	0.224679
225	r3BKl7	finn-b-G6_MYASTHENIA	MG	X-11438	24	-0.184363	0.879883	0.834033	0.83 (0.15- 4.67)	-0.126422	1.29808	0.922416	0.88 (0.07-11.22)	-1.84878	1.82286	0.321503	0.16 (0.00- 5.61)	21.1932	22	0.508826	22.2802	23	0.503395	0.0537892	0.0515924	0.308465
226	TmXupK	finn-b-G6_MYASTHENIA	MG	X-11440	18	0.913493	0.899134	0.309644	2.49 (0.43- 14.52)	0.780004	0.749464	0.297992	2.18 (0.50- 9.48)	-0.144356	1.3414	0.915638	0.87 (0.06- 12.00)	37.5321	16	0.00176384	40.1658	17	0.00122629	0.0671499	0.0633729	0.305061
227	ix3jIt	finn-b-G6_MYASTHENIA	MG	X-11441	13	-0.775104	0.941027	0.410122	0.46 (0.07-2.91)	-1.80599	0.850435	0.0337029	0.16 (0.03-0.87)	-2.18841	1.45403	0.16047	0.11 (0.01-1.94)	19.5976	11	0.051175	22.4016	12	0.0332577	0.0814537	0.0649267	0.235644
228	GobSiy	finn-b-G6_MYASTHENIA	MG	X-11442	17	-1.61349	0.610227	0.00819123	0.20 (0.06-0.66)	-2.05635	0.744955	0.00577353	0.13 (0.03-0.55)	-2.45864	0.943062	0.0198177	0.09 (0.01-0.54)	13.4491	15	0.56765	14.8307	16	0.53707	0.0510514	0.0434327	0.258149
229	uvP6Xv	finn-b-G6_MYASTHENIA	MG	X-11444	12	-0.246289	1.45481	0.865566	0.78 (0.05- 13.53)	-0.784522	2.00047	0.694933	0.46 (0.01- 23.02)	1.89084	3.42601	0.593131	6.62 (0.01-5463.33)	10.0254	10	0.438266	10.5016	11	0.485909	-0.0530027	0.0769055	0.506378
230	PmP96S	finn-b-G6_MYASTHENIA	MG	X-11445--5-alpha-pregnan-3beta,20alpha-disulfate	15	-1.09304	0.547806	0.0460091	0.34 (0.11- 0.98)	-0.583853	0.798896	0.464886	0.56 (0.12- 2.67)	-0.34479	1.83034	0.853492	0.71 (0.02-25.60)	15.3118	13	0.288295	15.5293	14	0.342954	-0.0452904	0.105387	0.674413
231	CDYVUq	finn-b-G6_MYASTHENIA	MG	X-11452	5	-0.874153	1.54427	0.571352	0.42 (0.02- 8.61)	-1.20618	1.74666	0.489838	0.30 (0.01- 9.18)	3.48694	5.87594	0.594663	32.69 (0.00-3281392.42)	5.01801	3	0.170483	6.01607	4	0.197952	-0.1699	0.219948	0.496119
232	bGtUOw	finn-b-G6_MYASTHENIA	MG	X-11469	17	1.07174	0.677967	0.113921	2.92 (0.77- 11.03)	0.782954	0.981801	0.42518	2.19 (0.32- 14.99)	1.00595	2.9202	0.735267	2.73 (0.01-836.76)	13.1149	15	0.593421	13.1155	16	0.664297	0.00282895	0.122137	0.981826
233	Vmxtaj	finn-b-G6_MYASTHENIA	MG	X-11470	10	-0.378256	1.39213	0.785844	0.69 (0.04- 10.49)	0.287541	1.78449	0.871989	1.33 (0.04- 44.04)	1.84898	3.21994	0.581597	6.35 (0.01-3498.42)	4.75791	8	0.78311	5.34635	9	0.803132	-0.0691691	0.0901698	0.465057
234	HtYqQK	finn-b-G6_MYASTHENIA	MG	X-11478	11	-0.0522116	0.810313	0.948625	0.95 (0.19- 4.65)	0.142652	1.19704	0.90514	1.15 (0.11- 12.05)	-1.75874	1.30086	0.209374	0.17 (0.01- 2.21)	5.61378	9	0.777864	8.42584	10	0.587316	0.100657	0.0600249	0.127873
235	Ho1X9w	finn-b-G6_MYASTHENIA	MG	X-11483	10	0.514155	0.482888	0.28699	1.67 (0.65- 4.31)	0.892765	0.653459	0.171872	2.44 (0.68- 8.79)	0.696291	0.649071	0.314674	2.01 (0.56- 7.16)	4.04697	8	0.852861	4.22332	9	0.896109	-0.0231426	0.0551094	0.685581
236	s4jdEI	finn-b-G6_MYASTHENIA	MG	X-11485	6	-1.69039	1.22337	0.167051	0.18 (0.02- 2.03)	-0.632156	1.69701	0.709511	0.53 (0.02- 14.79)	2.17553	3.42697	0.560038	8.81 (0.01-7276.41)	3.12934	4	0.536418	4.58779	5	0.468225	-0.176263	0.145954	0.293699
237	jBY3qH	finn-b-G6_MYASTHENIA	MG	X-11491	13	-0.787054	0.846833	0.352677	0.46 (0.09-2.39)	-0.989373	0.874094	0.257683	0.37 (0.07-2.06)	-2.61493	1.5841	0.127026	0.07 (0.00-1.63)	17.1068	11	0.104756	19.9337	12	0.0683498	0.100408	0.074473	0.204684
238	epHFTK	finn-b-G6_MYASTHENIA	MG	X-11497	13	-2.43368	2.13122	0.253488	0.09 (0.00-5.720000e+00)	-1.59555	2.93318	0.586465	0.20 (0.00-6.366000e+01)	-1.10455	11.6955	0.926456	0.33 (0.00-2.990257e+09)	7.8477	11	0.726878	7.86106	12	0.795892	-0.0183421	0.158698	0.910069
239	gGwbGv	finn-b-G6_MYASTHENIA	MG	HWESASXX*	6	1.01467	1.51285	0.502409	2.76 (0.14- 53.51)	2.51834	1.48856	0.0906839	12.41 (0.67- 229.50)	5.07666	7.30228	0.525193	160.24 (0.00-263389099.54)	7.07847	4	0.131799	7.65462	5	0.176326	-0.190815	0.334413	0.598797
240	WrX7kG	finn-b-G6_MYASTHENIA	MG	X-11521	11	0.0564477	1.34663	0.966564	1.06 (0.08- 14.82)	-0.702759	1.81873	0.6992	0.50 (0.01- 17.50)	-0.491876	4.44443	0.914305	0.61 (0.00-3711.54)	8.4461	9	0.489888	8.46286	10	0.583721	0.0138156	0.106718	0.899842
241	TeIFwu	finn-b-G6_MYASTHENIA	MG	X-11529	12	-0.0674831	0.370071	0.855306	0.93 (0.45-1.93)	-0.236716	0.366706	0.518591	0.79 (0.38-1.62)	-0.383529	0.50172	0.462269	0.68 (0.25-1.82)	12.0254	10	0.283362	13.0857	11	0.287762	0.0477304	0.0508307	0.369853
242	5kOEHX	finn-b-G6_MYASTHENIA	MG	X-11530	12	-1.2486	0.886365	0.158932	0.29 (0.05-1.63)	-2.08115	0.851766	0.0145523	0.12 (0.02-0.66)	-2.43683	1.31735	0.0940767	0.09 (0.01-1.16)	15.0268	10	0.131088	17.1916	11	0.102333	0.0739235	0.0615887	0.257694
243	2uJ3hN	finn-b-G6_MYASTHENIA	MG	X-11537	7	-0.132183	0.713626	0.853051	0.88 (0.22-3.55)	-0.43062	0.874016	0.622231	0.65 (0.12-3.61)	-0.997911	1.43312	0.517262	0.37 (0.02-6.12)	3.74862	5	0.586146	4.23385	6	0.645063	0.0568107	0.0815554	0.517107
244	5NyKsw	finn-b-G6_MYASTHENIA	MG	X-11538	13	-0.401068	0.824161	0.626515	0.67 (0.13- 3.37)	-0.87102	0.917028	0.342199	0.42 (0.07- 2.53)	-1.88783	1.43358	0.214661	0.15 (0.01- 2.51)	14.2964	11	0.217025	16.3385	12	0.176218	0.0975376	0.0778118	0.236009
245	2KGXXZ	finn-b-G6_MYASTHENIA	MG	X-11540	8	0.0803294	1.21701	0.947373	1.08 (0.10- 11.77)	-1.76303	1.42271	0.215267	0.17 (0.01- 2.79)	-2.49386	4.29541	0.582653	0.08 (0.00-374.34)	9.43026	6	0.150787	10.0491	7	0.185807	0.0987219	0.157327	0.553449
246	Ug9ia4	finn-b-G6_MYASTHENIA	MG	X-11546	15	-0.521091	0.358509	0.146087	0.59 (0.29-1.20)	-0.628608	0.47235	0.183251	0.53 (0.21-1.35)	-0.80163	0.719905	0.28565	0.45 (0.11-1.84)	5.939	13	0.948345	6.14094	14	0.962813	0.0287278	0.0639283	0.660561
247	kxNVZ4	finn-b-G6_MYASTHENIA	MG	X-11550	21	-2.15433	3.31438	0.515696	0.12 (0.00- 76.85)	0.0604632	4.53498	0.989362	1.06 (0.00- 7700.33)	-6.99203	13.8374	0.619161	0.00 (0.00-552166818.60)	10.793	19	0.930606	10.9226	20	0.948204	0.0362442	0.100653	0.72275
248	wrQtIf	finn-b-G6_MYASTHENIA	MG	X-11552	16	0.657453	1.00451	0.512789	1.93 (0.27- 13.82)	-0.887527	1.38966	0.52304	0.41 (0.03- 6.27)	5.89452	5.29256	0.284148	363.04 (0.01-11616552.11)	7.2982	14	0.922604	8.31393	15	0.910581	-0.160238	0.158993	0.330636
249	LLth6L	finn-b-G6_MYASTHENIA	MG	X-11593--O-methylascorbate*	44	0.334314	1.2332	0.786318	1.40 (0.12- 15.66)	0.626409	1.76697	0.722957	1.87 (0.06- 59.72)	0.504487	2.17844	0.817988	1.66 (0.02- 118.42)	34.5995	42	0.784214	34.6085	43	0.815489	-0.0026999	0.0284912	0.924954
250	jw05El	finn-b-G6_MYASTHENIA	MG	adrenate (22:4n6)	11	0.0564384	2.06034	0.978146	1.06 (0.02- 60.02)	-0.696055	2.1296	0.743783	0.50 (0.01- 32.39)	-4.96765	5.04577	0.350586	0.01 (0.00- 137.28)	19.9801	9	0.0180358	22.6119	10	0.0122735	0.147817	0.135761	0.304536
251	xzXsIt	finn-b-G6_MYASTHENIA	MG	homostachydrine*	6	0.244382	1.33606	0.854867	1.28 (0.09- 17.52)	0.886622	1.53956	0.564688	2.43 (0.12- 49.61)	-3.13299	4.14293	0.491608	0.04 (0.00-146.52)	5.4286	4	0.246077	6.4415	5	0.265597	0.157944	0.182824	0.436364
252	1E22Eh	finn-b-G6_MYASTHENIA	MG	ADSGEGDFXAEGGGVR*	11	0.512454	0.804342	0.524054	1.67 (0.35- 8.08)	0.163717	1.06842	0.878214	1.18 (0.15- 9.56)	1.86928	1.61136	0.275872	6.48 (0.28-152.56)	3.36399	9	0.948102	4.30831	10	0.932369	-0.070908	0.0729686	0.356561
253	ZwQy5u	finn-b-G6_MYASTHENIA	MG	X-11786--methylcysteine	13	0.286581	0.97367	0.768505	1.33 (0.20- 8.98)	-0.187322	1.21343	0.877314	0.83 (0.08- 8.94)	-1.81854	3.97272	0.656036	0.16 (0.00-390.72)	2.33302	11	0.996942	2.63175	12	0.997632	0.0713951	0.130625	0.59559
254	AYZoA9	finn-b-G6_MYASTHENIA	MG	X-11787	24	-4.06768	2.76414	0.141132	0.02 (0.00- 3.86)	-6.50008	3.31777	0.0500924	0.00 (0.00- 1.00)	-9.56306	6.50338	0.155591	0.00 (0.00- 24.13)	32.5887	22	0.067898	33.8812	23	0.0668951	0.0726326	0.0777571	0.360394
255	6SOQmx	finn-b-G6_MYASTHENIA	MG	X-11792	15	-0.0184593	0.537671	0.972612	0.98 (0.34- 2.82)	0.171057	0.628402	0.785461	1.19 (0.35- 4.07)	0.311513	1.76569	0.862679	1.37 (0.04-43.48)	21.6417	13	0.0611677	21.7063	14	0.0848541	-0.0230149	0.116862	0.84692
256	gW11hg	finn-b-G6_MYASTHENIA	MG	X-11793--oxidized bilirubin*	14	-1.60534	0.910587	0.0779056	0.20 (0.03- 1.20)	-2.16181	0.955614	0.0236838	0.12 (0.02- 0.75)	-2.77051	1.57798	0.104601	0.06 (0.00- 1.38)	15.5669	12	0.211886	16.6347	13	0.216546	0.053266	0.0587115	0.382132
257	dpr0Ms	finn-b-G6_MYASTHENIA	MG	X-11795	12	-0.0769191	1.55433	0.960531	0.93 (0.04- 19.48)	-0.0789193	2.1413	0.9706	0.92 (0.01- 61.44)	0.487896	4.41997	0.914288	1.63 (0.00- 9424.22)	8.07011	10	0.621988	8.08875	11	0.705332	-0.0142522	0.104407	0.89413
258	yVgvxz	finn-b-G6_MYASTHENIA	MG	X-11799	7	1.16472	0.628549	0.0638777	3.21 (0.93- 10.99)	1.78174	0.741306	0.0162381	5.94 (1.39- 25.40)	3.32777	1.28779	0.0491879	27.88 (2.23-347.87)	2.83048	5	0.726101	6.45423	6	0.374274	-0.172922	0.0908387	0.115327
259	XhhZxT	finn-b-G6_MYASTHENIA	MG	X-11805	10	0.536733	0.348035	0.123029	1.71 (0.86- 3.38)	0.494949	0.493913	0.316296	1.64 (0.62- 4.32)	0.716085	0.489513	0.181655	2.05 (0.78- 5.34)	7.79716	8	0.453531	8.06863	9	0.527245	-0.0321807	0.0617644	0.616461
260	49r4U3	finn-b-G6_MYASTHENIA	MG	X-11818	19	1.2208	1.45229	0.400573	3.39 (0.20-58.40)	-1.34331	2.04837	0.511957	0.26 (0.00-14.46)	-3.74201	3.58099	0.310671	0.02 (0.00-26.49)	16.1793	17	0.511165	18.4666	18	0.425334	0.0938797	0.0620732	0.148798
261	ZDMBQd	finn-b-G6_MYASTHENIA	MG	X-11820	12	0.53514	0.989217	0.588526	1.71 (0.25- 11.87)	0.564887	1.30931	0.666149	1.76 (0.14- 22.90)	2.81104	2.06366	0.203039	16.63 (0.29-949.39)	6.58447	10	0.764005	8.16358	11	0.69858	-0.0877716	0.0698469	0.237449
262	MdaV9e	finn-b-G6_MYASTHENIA	MG	2-hydroxyacetaminophen sulfate*	47	-0.0495388	0.0462864	0.284499	0.95 (0.87-1.04)	-0.0854911	0.0805342	0.28844	0.92 (0.78-1.08)	-0.138998	0.0923694	0.139362	0.87 (0.73-1.04)	45.0683	45	0.469099	46.3204	46	0.459035	0.0613673	0.054884	0.269446
263	FWmgwM	finn-b-G6_MYASTHENIA	MG	2-methoxyacetaminophen sulfate*	299	0.0354644	0.0473067	0.453453	1.04 (0.94-1.14)	0.12098	0.0701404	0.0845577	1.13 (0.98-1.29)	-0.33964	0.136507	0.0133919	0.71 (0.54-0.93)	317.011	297	0.203127	326.139	298	0.126036	0.114244	0.0390647	0.00371612
264	Pirpyc	finn-b-G6_MYASTHENIA	MG	X-11843	3	-0.154486	0.905523	0.864535	0.86 (0.15-5.05)	-0.451971	1.00153	0.651786	0.64 (0.09-4.53)	-0.827003	1.58785	0.694312	0.44 (0.02-9.83)	0.477302	1	0.489647	0.743144	2	0.689649	0.0611046	0.118512	0.696938
265	lael1G	finn-b-G6_MYASTHENIA	MG	X-11845	20	0.209362	0.351928	0.55191	1.23 (0.62- 2.46)	0.276972	0.504059	0.582674	1.32 (0.49- 3.54)	-0.460139	0.866623	0.60194	0.63 (0.12- 3.45)	10.6769	18	0.90756	11.3916	19	0.909961	0.0564428	0.0667658	0.408993
266	4hDba4	finn-b-G6_MYASTHENIA	MG	X-11847	12	-0.225058	0.524581	0.667906	0.80 (0.29-2.23)	-0.147405	0.701568	0.833584	0.86 (0.22-3.41)	-0.48672	1.29869	0.715651	0.61 (0.05-7.84)	7.81731	10	0.646677	7.86581	11	0.725271	0.0200778	0.0911592	0.830108
267	BcFe7k	finn-b-G6_MYASTHENIA	MG	X-11849	13	0.505162	0.398701	0.205148	1.66 (0.76- 3.62)	0.624245	0.534419	0.242774	1.87 (0.65- 5.32)	1.30079	0.949012	0.197793	3.67 (0.57-23.59)	7.0698	11	0.793403	7.92333	12	0.791093	-0.0664561	0.0719325	0.375377
268	8e1kxV	finn-b-G6_MYASTHENIA	MG	X-11850	7	-0.721409	0.481614	0.134159	0.49 (0.19-1.25)	-0.604355	0.616662	0.327065	0.55 (0.16-1.83)	-1.13086	0.825442	0.229002	0.32 (0.06-1.63)	3.32527	5	0.649975	3.69832	6	0.717424	0.0466116	0.0763157	0.568044
269	LsdBNq	finn-b-G6_MYASTHENIA	MG	X-11852	9	-0.51352	0.442848	0.246218	0.60 (0.25-1.43)	-0.019645	0.593429	0.973591	0.98 (0.31-3.14)	-0.268985	0.680186	0.704279	0.76 (0.20-2.90)	5.66595	7	0.57925	5.8903	8	0.659519	-0.0320157	0.0675932	0.650164
270	djygQp	finn-b-G6_MYASTHENIA	MG	X-11858	15	0.316056	0.317325	0.319249	1.37 (0.74-2.55)	0.359143	0.470237	0.445017	1.43 (0.57-3.60)	0.358001	0.696953	0.616104	1.43 (0.36-5.61)	14.2384	13	0.357274	14.2435	14	0.431734	-0.00544718	0.0797735	0.946599
271	QkN5gl	finn-b-G6_MYASTHENIA	MG	X-11859	12	0.451527	1.63693	0.782673	1.57 (0.06- 38.86)	-0.757872	2.33595	0.745606	0.47 (0.00- 45.63)	-1.86851	4.35552	0.677019	0.15 (0.00-787.05)	8.569	10	0.573436	8.8994	11	0.631177	0.0558401	0.0971458	0.578123
272	kkcHfY	finn-b-G6_MYASTHENIA	MG	X-11876	16	0.136632	1.19433	0.90892	1.15 (0.11- 11.91)	1.19564	1.53203	0.435139	3.31 (0.16- 66.58)	0.348372	2.66608	0.897897	1.42 (0.01- 263.46)	22.0733	14	0.0771203	22.086	15	0.105569	-0.00751661	0.0838604	0.929849
273	gwLHch	finn-b-G6_MYASTHENIA	MG	1-arachidonoylglycerophosphocholine*	21	0.553414	1.32754	0.676773	1.74 (0.13-23.46)	-0.0186764	1.54595	0.990361	0.98 (0.05-20.32)	-1.0709	2.56257	0.680706	0.34 (0.00-52.03)	26.4408	19	0.118368	27.2115	20	0.129419	0.0380539	0.0511357	0.465875
274	UMAuhn	finn-b-G6_MYASTHENIA	MG	1-palmitoleoylglycerophosphocholine*	14	-0.490939	2.20197	0.823571	0.61 (0.01- 45.83)	-0.763574	2.59512	0.768579	0.47 (0.00- 75.40)	3.25419	7.31292	0.664246	25.90 (0.00-43467386.15)	21.1739	12	0.0478909	21.6858	13	0.0604256	-0.0704691	0.130837	0.60001
275	wp8yde	finn-b-G6_MYASTHENIA	MG	X-11905	17	-0.148199	0.563588	0.792585	0.86 (0.29-2.60)	-0.489723	0.709901	0.49029	0.61 (0.15-2.46)	-1.08651	0.976043	0.283154	0.34 (0.05-2.29)	16.1357	15	0.373093	17.6104	16	0.347202	0.0673218	0.057498	0.259923
276	5NQNb1	finn-b-G6_MYASTHENIA	MG	X-12007	19	-0.167419	0.348521	0.630965	0.85 (0.43- 1.67)	0.069584	0.542621	0.897962	1.07 (0.37- 3.11)	-0.106358	0.675834	0.876805	0.90 (0.24- 3.38)	17.4855	17	0.421968	17.4971	18	0.489214	-0.00615664	0.0580806	0.916822
277	9qNXrG	finn-b-G6_MYASTHENIA	MG	X-12013	9	0.562494	0.473949	0.235297	1.76 (0.69- 4.44)	0.803471	0.626252	0.199498	2.23 (0.65- 7.62)	0.604427	0.738527	0.440083	1.83 (0.43- 7.78)	9.12459	7	0.243834	9.13252	8	0.33124	-0.00563688	0.0722568	0.940002
278	WzZVzW	finn-b-G6_MYASTHENIA	MG	gamma-glutamylmethionine*	9	-0.313376	1.4458	0.828404	0.73 (0.04-12.43)	-2.5772	1.89518	0.173871	0.08 (0.00- 3.12)	-4.66636	3.13629	0.180389	0.01 (0.00- 4.40)	5.98025	7	0.542057	8.39575	8	0.395797	0.139812	0.0899585	0.164087
279	iTVsjI	finn-b-G6_MYASTHENIA	MG	gamma-glutamylthreonine*	10	1.54649	1.65147	0.349049	4.69 (0.18- 119.51)	1.86458	2.10895	0.376627	6.45 (0.10- 402.67)	1.67438	4.19421	0.700181	5.34 (0.00-19831.51)	7.84291	8	0.448964	7.84401	9	0.54994	-0.00344549	0.103868	0.97435
280	jDNDBo	finn-b-G6_MYASTHENIA	MG	X-12029	39	0.0440553	1.62525	0.978375	1.05 (0.04-25.27)	-0.43496	2.46418	0.859891	0.65 (0.01-81.03)	-1.31639	2.89169	0.651602	0.27 (0.00-77.58)	49.3487	37	0.0842907	49.7838	38	0.0955043	0.0221425	0.0387652	0.571321
281	FI2kYh	finn-b-G6_MYASTHENIA	MG	salicyluric glucuronide*	12	-0.140558	0.280933	0.616847	0.87 (0.50-1.51)	-0.217042	0.304196	0.47554	0.80 (0.44-1.46)	-0.147375	0.520862	0.782991	0.86 (0.31-2.40)	20.2044	10	0.0273779	20.2049	11	0.0426088	0.00195704	0.123307	0.987649
282	pFklAY	finn-b-G6_MYASTHENIA	MG	X-12038	52	3.04077	1.49937	0.0425569	20.92 (1.11- 395.26)	4.12829	2.14861	0.0546842	62.07 (0.92- 4186.25)	3.28304	7.32931	0.656136	26.66 (0.00-46199948.50)	51.2914	50	0.422839	51.2926	51	0.462175	-0.00236173	0.0699068	0.973184
283	54Cfqb	finn-b-G6_MYASTHENIA	MG	X-12039	15	0.705143	0.651454	0.279068	2.02 (0.56- 7.26)	0.013602	0.734504	0.985225	1.01 (0.24- 4.28)	-1.60942	1.03394	0.143568	0.20 (0.03- 1.52)	14.0469	13	0.370551	21.5533	14	0.0882717	0.183117	0.0694753	0.0205631
284	PKw2ad	finn-b-G6_MYASTHENIA	MG	X-12040	15	0.318339	0.202423	0.115802	1.37 (0.92-2.04)	0.206289	0.271739	0.447766	1.23 (0.72-2.09)	0.365968	0.335961	0.295796	1.44 (0.75-2.79)	16.467	13	0.22483	16.5087	14	0.283305	-0.0132339	0.0729089	0.858765
285	NwUrJ8	finn-b-G6_MYASTHENIA	MG	X-12056	14	0.210322	0.658535	0.749439	1.23 (0.34-4.49)	-0.653831	0.902132	0.468598	0.52 (0.09-3.05)	-1.87628	1.30703	0.176685	0.15 (0.01-1.98)	9.11276	12	0.69327	12.5285	13	0.484853	0.127066	0.0687522	0.0893594
286	K8faSs	finn-b-G6_MYASTHENIA	MG	X-12063	17	0.283841	0.569077	0.617938	1.33 (0.44- 4.05)	-0.133996	0.650974	0.836917	0.87 (0.24- 3.13)	-0.299574	0.892209	0.741697	0.74 (0.13- 4.26)	19.8707	15	0.176948	20.837	16	0.18486	0.042205	0.049416	0.406496
287	mvIaZp	finn-b-G6_MYASTHENIA	MG	gamma-tocopherol	13	0.949372	0.842433	0.259768	2.58 (0.50-13.47)	0.444319	1.11118	0.689257	1.56 (0.18-13.77)	-0.959006	1.73671	0.591857	0.38 (0.01-11.53)	12.4303	11	0.332186	14.1905	12	0.288709	0.0877555	0.0703124	0.237915
288	AWaHb7	finn-b-G6_MYASTHENIA	MG	gamma-glutamylphenylalanine	33	-2.11827	1.77606	0.232993	0.12 (0.00- 3.91)	0.11505	2.91196	0.968484	1.12 (0.00- 337.81)	2.77224	3.47482	0.431052	15.99 (0.02- 14514.16)	23.2805	31	0.838772	25.9618	32	0.765296	-0.0644656	0.0393691	0.111646
289	ZdAQvY	finn-b-G6_MYASTHENIA	MG	p-acetamidophenylglucuronide	52	-0.00875678	0.0278817	0.753468	0.99 (0.94-1.05)	0.0240178	0.0431533	0.577822	1.02 (0.94-1.11)	-0.0362191	0.0532573	0.499591	0.96 (0.87-1.07)	51.4085	50	0.418346	51.7869	51	0.442944	0.0288774	0.0476006	0.546821
290	FE0j2q	finn-b-G6_MYASTHENIA	MG	isobutyrylcarnitine	10	-1.0344	1.10384	0.348713	0.36 (0.04- 3.09)	-1.24171	1.47447	0.399711	0.29 (0.02- 5.20)	-0.765501	2.24886	0.742325	0.47 (0.01- 38.18)	6.53553	8	0.58747	6.55436	9	0.683406	-0.00958737	0.0698578	0.894231
291	Oe91cH	finn-b-G6_MYASTHENIA	MG	pseudouridine	27	0.375732	2.39386	0.875279	1.46 (0.01- 158.81)	-0.68253	3.59737	0.849521	0.51 (0.00- 583.07)	-2.04565	5.95758	0.734192	0.13 (0.00-15232.89)	20.2987	25	0.730984	20.4957	26	0.767501	0.0288843	0.0650776	0.660973
292	Mv6I5i	finn-b-G6_MYASTHENIA	MG	valerate	10	1.7136	1.99829	0.39115	5.55 (0.11-2.787300e+02)	1.72415	2.82618	0.541819	5.61 (0.02-1.427210e+03)	7.37739	6.92459	0.317795	1599.41 (0.00-1.253972e+09)	7.9138	8	0.441935	8.64358	9	0.470804	-0.118737	0.138993	0.417802
293	ubYoFs	finn-b-G6_MYASTHENIA	MG	palmitoleate (16:1n7)	9	2.22176	1.64721	0.177401	9.22 (0.37- 232.83)	2.61249	2.09558	0.212519	13.63 (0.22- 828.67)	-3.6813	4.23184	0.413186	0.03 (0.00- 100.80)	4.62342	7	0.705809	6.91664	8	0.545652	0.157813	0.104212	0.173711
294	xD7Dw5	finn-b-G6_MYASTHENIA	MG	alpha-ketoglutarate	17	0.159849	1.1263	0.88714	1.17 (0.13- 10.67)	1.68174	1.57884	0.286797	5.37 (0.24- 118.66)	2.7336	2.2252	0.238197	15.39 (0.20-1205.92)	16.3302	15	0.360455	18.2577	16	0.309022	-0.0750514	0.0564029	0.203186
295	3mocc8	finn-b-G6_MYASTHENIA	MG	erythronate*	45	2.35136	1.79372	0.189895	10.50 (0.31- 353.20)	-1.26682	2.48609	0.610358	0.28 (0.00- 36.82)	-7.22367	7.83635	0.361768	0.00 (0.00-3413.79)	50.8008	43	0.193233	52.6608	44	0.173905	0.0941035	0.0749977	0.216346
296	p4XLmX	finn-b-G6_MYASTHENIA	MG	lathosterol	18	0.660542	0.752142	0.379827	1.94 (0.44- 8.45)	1.34912	1.02714	0.189024	3.85 (0.51- 28.86)	1.33371	1.772	0.462587	3.80 (0.12-122.34)	17.5727	16	0.349503	17.7683	17	0.4036	-0.0312976	0.0741784	0.678696
297	wvBfPx	finn-b-G6_MYASTHENIA	MG	X-12092	25	-0.0757453	0.33441	0.820809	0.93 (0.48- 1.79)	-0.0244199	0.352301	0.944739	0.98 (0.49- 1.95)	0.0626148	0.419148	0.882551	1.06 (0.47- 2.42)	18.5883	23	0.724845	18.8881	24	0.757932	-0.0153189	0.0279779	0.589284
298	dVm1K2	finn-b-G6_MYASTHENIA	MG	X-12093	12	0.174002	0.50257	0.729174	1.19 (0.44- 3.19)	0.0422291	0.627174	0.946317	1.04 (0.31- 3.57)	1.0373	0.898735	0.275264	2.82 (0.48-16.43)	5.44891	10	0.859247	6.79141	11	0.815716	-0.0730513	0.063048	0.273515
299	pta8FR	finn-b-G6_MYASTHENIA	MG	X-12094	8	-3.35155	1.65197	0.0424767	0.04 (0.00- 0.89)	-3.61492	2.19847	0.100117	0.03 (0.00- 2.00)	-5.46281	5.66272	0.371952	0.00 (0.00-280.37)	6.96258	6	0.324321	7.14118	7	0.41433	0.0525471	0.133944	0.708389
300	Ly6yU8	finn-b-G6_MYASTHENIA	MG	X-12095--N1-methyl-3-pyridone-4-carboxamide	23	-0.722332	1.04592	0.489807	0.49 (0.06- 3.77)	0.225532	1.51126	0.881368	1.25 (0.06-24.23)	0.119171	1.74671	0.946251	1.13 (0.04-34.56)	15.1069	21	0.817549	15.4688	22	0.841349	-0.0229853	0.0382115	0.553927
301	nrs8M7	finn-b-G6_MYASTHENIA	MG	X-12100--hydroxytryptophan*	41	1.06926	1.86235	0.565869	2.91 (0.08- 112.11)	1.05196	2.45844	0.668727	2.86 (0.02- 354.43)	4.62481	7.77043	0.55516	101.98 (0.00-419614203.94)	52.2421	39	0.0762711	52.54	40	0.0884398	-0.0358183	0.075951	0.639842
302	BeI5BU	finn-b-G6_MYASTHENIA	MG	X-12116	10	-1.16449	0.909034	0.200188	0.31 (0.05-1.85)	-1.61468	1.19124	0.175274	0.20 (0.02-2.05)	-2.69959	2.45681	0.303813	0.07 (0.00-8.30)	9.26647	8	0.320318	9.79582	9	0.367267	0.0726883	0.107524	0.518091
303	N4QsDH	finn-b-G6_MYASTHENIA	MG	eicosenoate (20:1n9 or 11)	11	0.0299869	1.46564	0.983676	1.03 (0.06- 18.22)	-1.1255	1.9921	0.572087	0.32 (0.01- 16.10)	1.25452	3.82086	0.750169	3.51 (0.00-6269.22)	6.98958	9	0.638204	7.11001	10	0.71502	-0.0358149	0.103203	0.736543
304	Jf0Ig1	finn-b-G6_MYASTHENIA	MG	X-12188	20	-0.153724	0.220027	0.484764	0.86 (0.56-1.32)	0.118014	0.343935	0.7315	1.13 (0.57-2.21)	0.0019661	0.355562	0.995649	1.00 (0.50-2.01)	17.2909	18	0.503195	17.6016	19	0.549177	-0.0312813	0.0561184	0.58411
305	HQ2jqO	finn-b-G6_MYASTHENIA	MG	X-12189	27	0.156725	0.201464	0.43661	1.17 (0.79-1.74)	0.105595	0.26607	0.691464	1.11 (0.66-1.87)	0.109798	0.308839	0.725184	1.12 (0.61-2.04)	35.7961	25	0.0747504	35.8554	26	0.0943612	0.0109347	0.0537651	0.840485
306	CsjTC1	finn-b-G6_MYASTHENIA	MG	X-12206	11	2.54722	1.5718	0.105109	12.77 (0.59- 278.09)	1.53356	2.0932	0.46378	4.63 (0.08- 280.41)	-2.06643	5.71697	0.726098	0.13 (0.00-9309.81)	6.28687	9	0.710899	6.99139	10	0.726258	0.102814	0.122492	0.423003
307	KmAIag	finn-b-G6_MYASTHENIA	MG	X-12212	11	-0.24655	1.22539	0.840542	0.78 (0.07- 8.63)	-1.07719	1.21241	0.374288	0.34 (0.03- 3.67)	0.245191	2.48824	0.923664	1.28 (0.01-167.70)	20.7995	9	0.0135709	20.9228	10	0.0216382	-0.0251866	0.109047	0.822504
308	NgkyH1	finn-b-G6_MYASTHENIA	MG	X-12216	10	0.617201	0.859868	0.47289	1.85 (0.34-10.00)	-0.0713761	1.2318	0.953793	0.93 (0.08-10.41)	-1.19184	1.54726	0.463266	0.30 (0.01- 6.30)	6.10999	8	0.634913	8.08783	9	0.52532	0.0913429	0.06495	0.197253
309	9djDDo	finn-b-G6_MYASTHENIA	MG	X-12217	9	-0.365996	1.20768	0.761847	0.69 (0.07- 7.40)	0.718594	1.63514	0.660321	2.05 (0.08- 50.58)	0.190736	2.37759	0.938306	1.21 (0.01-127.84)	5.07285	7	0.651073	5.14675	8	0.741783	-0.0250517	0.0921568	0.79359
310	EyLp7r	finn-b-G6_MYASTHENIA	MG	X-12230	9	0.336095	0.904014	0.710056	1.40 (0.24- 8.23)	0.349635	1.25406	0.780396	1.42 (0.12-16.57)	0.273035	1.60811	0.869981	1.31 (0.06-30.72)	1.19931	7	0.990943	1.20156	8	0.996627	0.00326214	0.0687993	0.963507
311	qk3hZq	finn-b-G6_MYASTHENIA	MG	X-12231	12	-0.301682	1.04065	0.771895	0.74 (0.10- 5.69)	-0.0478727	1.38956	0.972517	0.95 (0.06- 14.52)	3.57779	2.34632	0.158278	35.79 (0.36-3556.61)	9.60105	10	0.476163	12.8866	11	0.300803	-0.138623	0.0764776	0.099977
312	FccJar	finn-b-G6_MYASTHENIA	MG	X-12236	8	-0.738672	1.05332	0.483127	0.48 (0.06- 3.77)	-2.21202	1.14546	0.0534694	0.11 (0.01- 1.03)	-1.81642	2.92233	0.557091	0.16 (0.00-49.97)	11.4514	6	0.0753876	11.756	7	0.108875	0.060683	0.151912	0.703384
313	nycsh5	finn-b-G6_MYASTHENIA	MG	X-12244--N-acetylcarnosine	21	1.21669	1.47999	0.411025	3.38 (0.19- 61.40)	1.4864	2.04355	0.467004	4.42 (0.08- 242.68)	5.9899	4.70654	0.218486	399.38 (0.04-4051984.92)	18.0723	19	0.517614	19.2137	20	0.507977	-0.0804548	0.0753067	0.298743
314	yYbmq3	finn-b-G6_MYASTHENIA	MG	X-12253	8	-1.73324	1.05296	0.0997493	0.18 (0.02- 1.39)	-1.27315	1.36634	0.35144	0.28 (0.02- 4.08)	0.34382	3.78041	0.930494	1.41 (0.00-2329.52)	2.08566	6	0.911654	2.41292	7	0.93351	-0.0703518	0.122978	0.588053
315	PvjOh4	finn-b-G6_MYASTHENIA	MG	X-12261	11	0.0674951	0.36358	0.852727	1.07 (0.52-2.18)	0.0698627	0.469476	0.881704	1.07 (0.43-2.69)	-0.453358	0.623422	0.485583	0.64 (0.19-2.16)	6.74381	9	0.663773	7.8016	10	0.648209	0.0716176	0.0696335	0.330564
316	pyXMls	finn-b-G6_MYASTHENIA	MG	X-12329	27	-0.146097	0.134039	0.275732	0.86 (0.66-1.12)	-0.156514	0.183689	0.394181	0.86 (0.60-1.23)	-0.194271	0.180523	0.292135	0.82 (0.58-1.17)	28.9661	25	0.265334	29.1578	26	0.303953	0.0170786	0.0419868	0.687645
317	TaKgy3	finn-b-G6_MYASTHENIA	MG	X-10346	14	-0.432605	0.445068	0.331052	0.65 (0.27- 1.55)	-0.936017	0.569398	0.100203	0.39 (0.13- 1.20)	-1.68861	0.67165	0.027201	0.18 (0.05- 0.69)	11.2364	12	0.508779	16.5711	13	0.219662	0.145868	0.0631548	0.0394978
318	j8Q4Pp	finn-b-G6_MYASTHENIA	MG	ADpSGEGDFXAEGGGVR*	6	1.34626	1.01016	0.182623	3.84 (0.53- 27.83)	1.52985	1.22336	0.211107	4.62 (0.42- 50.79)	2.26739	2.84618	0.470267	9.65 (0.04-2555.23)	3.00668	4	0.556708	3.12652	5	0.680488	-0.0443977	0.128253	0.746656
319	EQ2jbz	finn-b-G6_MYASTHENIA	MG	1-eicosatrienoylglycerophosphocholine*	20	-0.4648	1.15633	0.687712	0.63 (0.07- 6.06)	-0.827816	1.79879	0.645367	0.44 (0.01- 14.85)	-2.22251	3.14592	0.488937	0.11 (0.00- 51.60)	16.4176	18	0.563428	16.7785	19	0.604868	0.0445977	0.0742324	0.555473
320	EQ2jbz	finn-b-G6_MYASTHENIA	MG	1-docosahexaenoylglycerophosphocholine*	20	-0.4648	1.15633	0.687712	0.63 (0.07- 6.06)	-0.827816	1.79879	0.645367	0.44 (0.01- 14.85)	-2.22251	3.14592	0.488937	0.11 (0.00- 51.60)	16.4176	18	0.563428	16.7785	19	0.604868	0.0445977	0.0742324	0.555473
321	6LRZlt	finn-b-G6_MYASTHENIA	MG	X-12405	8	-2.61467	1.77563	0.140878	0.07 (0.00-2.38)	-2.85987	1.69992	0.0924998	0.06 (0.00-1.60)	-14.5178	3.9738	0.0106632	0.00 (0.00-0.00)	5.71112	6	0.456316	15.5685	7	0.0293648	0.404168	0.12873	0.0200769
322	z4LDnM	finn-b-G6_MYASTHENIA	MG	X-12407	9	0.220007	0.611557	0.719035	1.25 (0.38- 4.13)	-0.308307	0.840895	0.713886	0.73 (0.14- 3.82)	-0.689291	1.71148	0.699151	0.50 (0.02-14.37)	8.15903	7	0.31878	8.54133	8	0.382452	0.0586819	0.102464	0.584761
323	G9FyDp	finn-b-G6_MYASTHENIA	MG	X-12428	9	-0.396938	0.800333	0.619919	0.67 (0.14- 3.23)	-0.455344	1.0095	0.651948	0.63 (0.09- 4.59)	1.42417	1.42934	0.352252	4.15 (0.25-68.42)	8.11101	7	0.322907	10.6939	8	0.219653	-0.124264	0.0832299	0.179069
324	8CbTfF	finn-b-G6_MYASTHENIA	MG	1-eicosadienoylglycerophosphocholine*	13	-0.573175	1.62898	0.724942	0.56 (0.02- 13.73)	-0.281748	1.87782	0.880733	0.75 (0.02- 29.93)	-4.67124	3.18517	0.170492	0.01 (0.00- 4.81)	18.623	11	0.0682062	22.3021	12	0.0342701	0.126745	0.085978	0.168473
325	HiCy8t	finn-b-G6_MYASTHENIA	MG	X-12435	27	0.125634	0.176669	0.477008	1.13 (0.80-1.60)	-0.0263799	0.256559	0.918104	0.97 (0.59-1.61)	0.446404	0.293859	0.141281	1.56 (0.88-2.78)	26.893	25	0.36125	28.8656	26	0.317228	-0.0934911	0.0690397	0.187799
326	YyFrda	finn-b-G6_MYASTHENIA	MG	X-12441--12-hydroxyeicosatetraenoate (12-HETE)	14	0.722592	0.426093	0.0899135	2.06 (0.89- 4.75)	-0.0572125	0.570447	0.920111	0.94 (0.31- 2.89)	-1.51703	1.27531	0.257231	0.22 (0.02- 2.67)	7.55255	12	0.819047	11.0241	13	0.608797	0.165484	0.0888167	0.0870797
327	iys3q5	finn-b-G6_MYASTHENIA	MG	X-12442--5,8-tetradecadienoate	13	0.255038	0.899069	0.776664	1.29 (0.22- 7.52)	0.443789	1.19451	0.710249	1.56 (0.15-16.20)	-0.259915	1.70712	0.881744	0.77 (0.03-21.89)	7.53291	11	0.754433	7.65883	12	0.811192	0.0243575	0.0686414	0.729411
328	V1RjR2	finn-b-G6_MYASTHENIA	MG	X-12443	12	0.333803	0.557232	0.549148	1.40 (0.47- 4.16)	0.264056	0.750615	0.724999	1.30 (0.30- 5.67)	0.941888	1.19607	0.449258	2.56 (0.25-26.74)	6.03903	10	0.811973	6.36916	11	0.847633	-0.0531481	0.0925006	0.578278
329	AMITkI	finn-b-G6_MYASTHENIA	MG	X-12450	29	-0.535283	0.977249	0.583867	0.59 (0.09- 3.98)	-0.434875	1.57673	0.782695	0.65 (0.03-14.23)	-0.435179	1.51099	0.775539	0.65 (0.03-12.51)	18.3422	27	0.892712	18.3498	28	0.916995	-0.00280779	0.0323241	0.931421
330	o5PbGF	finn-b-G6_MYASTHENIA	MG	X-12456	19	-0.548962	0.752249	0.465536	0.58 (0.13- 2.52)	-0.804883	1.03455	0.436566	0.45 (0.06- 3.40)	-0.668104	1.62956	0.686934	0.51 (0.02-12.50)	15.4678	17	0.561827	15.4746	18	0.629166	0.00495598	0.0601309	0.935276
331	aRg6jW	finn-b-G6_MYASTHENIA	MG	X-12465	13	-0.307591	1.07654	0.77509	0.74 (0.09- 6.06)	-0.497483	1.56274	0.750228	0.61 (0.03- 13.01)	2.80608	1.74573	0.136268	16.54 (0.54-506.59)	8.86996	11	0.633894	13.649	12	0.323683	-0.129465	0.0592219	0.0513165
332	JR9q74	finn-b-G6_MYASTHENIA	MG	piperine	11	-1.02822	0.724441	0.155802	0.36 (0.09- 1.48)	-0.329445	0.926116	0.722045	0.72 (0.12- 4.42)	-0.0828633	1.67713	0.961674	0.92 (0.03-24.64)	10.4839	9	0.312751	10.9457	10	0.361766	-0.0532498	0.0845712	0.544578
333	f2YX2Z	finn-b-G6_MYASTHENIA	MG	octanoylcarnitine	15	-0.516331	0.963349	0.591976	0.60 (0.09- 3.94)	0.267315	1.23494	0.828629	1.31 (0.12-14.70)	0.600706	1.67851	0.726177	1.82 (0.07-48.94)	9.46484	13	0.737001	10.1253	14	0.75297	-0.0387189	0.0476445	0.431043
334	E407SO	finn-b-G6_MYASTHENIA	MG	alpha-hydroxyisovalerate	15	-0.558775	1.42827	0.69563	0.57 (0.03- 9.40)	-0.888643	1.55664	0.568085	0.41 (0.02- 8.69)	0.260489	4.20463	0.951543	1.30 (0.00-4922.46)	23.7103	13	0.0339016	23.7894	14	0.0485778	-0.0252898	0.12149	0.838326
335	6LxTY1	finn-b-G6_MYASTHENIA	MG	N-acetylthreonine	12	-0.522354	2.04892	0.798769	0.59 (0.01- 32.90)	0.252706	2.70271	0.925505	1.29 (0.01- 257.24)	-3.15014	6.19458	0.622111	0.04 (0.00- 8032.41)	12.2943	10	0.265843	12.5451	11	0.324093	0.0502095	0.111162	0.66114
336	sfhyZn	finn-b-G6_MYASTHENIA	MG	decanoylcarnitine	14	-0.265823	0.906755	0.769401	0.77 (0.13- 4.53)	-0.722476	1.18951	0.543604	0.49 (0.05- 5.00)	-0.133848	1.67516	0.937633	0.87 (0.03-23.32)	7.11961	12	0.849609	7.12839	13	0.895414	-0.00544616	0.0581249	0.926896
337	K7tCcC	finn-b-G6_MYASTHENIA	MG	1-palmitoylglycerophosphocholine	31	-3.58091	2.16219	0.0976913	0.03 (0.00- 1.93)	-1.14489	3.12671	0.714242	0.32 (0.00- 145.98)	-7.2847	9.71117	0.459216	0.00 (0.00-126651.76)	29.6318	29	0.432548	29.7884	30	0.476529	0.0361204	0.0922763	0.698335
338	S8iYXL	finn-b-G6_MYASTHENIA	MG	1-heptadecanoylglycerophosphocholine	10	-0.822168	1.85263	0.657198	0.44 (0.01- 16.59)	-1.86217	2.16286	0.389251	0.16 (0.00- 10.77)	-6.13676	6.8923	0.399247	0.00 (0.00-1591.05)	11.2771	8	0.186487	12.1834	9	0.203164	0.1437	0.179211	0.445805
339	96UzZl	finn-b-G6_MYASTHENIA	MG	1-oleoylglycerophosphocholine	15	-1.16875	2.46024	0.634746	0.31 (0.00- 38.60)	-1.49505	2.64969	0.572594	0.22 (0.00- 40.38)	-4.95672	5.72506	0.402299	0.01 (0.00- 525.53)	28.524	13	0.00764244	29.7112	14	0.00836188	0.0681916	0.0927041	0.475047
340	91AiTv	finn-b-G6_MYASTHENIA	MG	1-stearoylglycerophosphocholine	13	0.957798	1.8093	0.596545	2.61 (0.08- 90.38)	1.12483	2.23188	0.614273	3.08 (0.04- 244.53)	-4.70098	3.35459	0.188685	0.01 (0.00- 6.51)	13.0427	11	0.290541	17.4647	12	0.132937	0.149472	0.0773997	0.0796285
341	lSPMjv	finn-b-G6_MYASTHENIA	MG	5-dodecenoate (12:1n7)	19	-0.106878	0.927372	0.908248	0.90 (0.15- 5.53)	0.587735	1.34326	0.661718	1.80 (0.13- 25.04)	2.91494	2.13887	0.190714	18.45 (0.28-1220.63)	12.9843	17	0.737239	15.4424	18	0.6314	-0.10511	0.0670409	0.135342
342	Nu9mFk	finn-b-G6_MYASTHENIA	MG	stearidonate (18:4n3)	10	0.667988	1.11045	0.547475	1.95 (0.22- 17.19)	-0.147196	1.47248	0.920372	0.86 (0.05- 15.47)	2.3938	2.29649	0.327711	10.96 (0.12-987.24)	4.3272	8	0.826461	5.0643	9	0.828667	-0.0631004	0.073497	0.415573
343	Q4hzI4	finn-b-G6_MYASTHENIA	MG	10-heptadecenoate (17:1n7)	6	1.14603	2.46293	0.64171	3.15 (0.03-3.928300e+02)	4.17501	3.13167	0.182481	65.04 (0.14-3.012417e+04)	9.02463	15.4178	0.589752	8305.14 (0.00-1.104784e+17)	5.8395	4	0.211459	6.23246	5	0.284252	-0.152941	0.294787	0.631269
344	1x6Hbh	finn-b-G6_MYASTHENIA	MG	10-nonadecenoate (19:1n9)	7	2.42333	2.08901	0.246035	11.28 (0.19- 677.08)	3.87822	2.32428	0.0952037	48.34 (0.51- 4600.02)	-0.601257	5.91569	0.922994	0.55 (0.00- 59485.89)	8.58198	5	0.126945	9.10435	6	0.167794	0.077356	0.140222	0.604923
345	iml0BM	finn-b-G6_MYASTHENIA	MG	epiandrosterone sulfate	12	0.733352	0.552272	0.184217	2.08 (0.71- 6.15)	0.677055	0.633593	0.285252	1.97 (0.57- 6.81)	0.601909	0.920769	0.528048	1.83 (0.30- 11.10)	10.4926	10	0.398391	10.5269	11	0.483703	0.0103628	0.0572754	0.860037
346	h9Cqhm	finn-b-G6_MYASTHENIA	MG	linolenate [alpha or gamma; (18:3n3 or 6)]	5	-5.59261	2.1663	0.00983299	0.00 (0.00- 0.26)	-5.26291	2.64658	0.0467491	0.01 (0.00- 0.93)	-5.83977	5.02135	0.328934	0.00 (0.00-54.71)	0.838924	3	0.840136	0.841901	4	0.932744	0.00687923	0.126085	0.959919
347	jgDyBV	finn-b-G6_MYASTHENIA	MG	X-12510--2-aminooctanoic acid	15	0.845355	0.890027	0.34221	2.33 (0.41- 13.33)	0.907015	0.917017	0.322618	2.48 (0.41- 14.94)	1.04052	1.46634	0.490482	2.83 (0.16- 50.13)	17.9733	13	0.158537	18.0138	14	0.206152	-0.00943529	0.0551007	0.866674
348	nEGx32	finn-b-G6_MYASTHENIA	MG	X-12524	28	4.42687	2.39166	0.064175	83.67 (0.77-9.086190e+03)	7.65563	3.4567	0.0267789	2112.51 (2.41-1.850108e+06)	0.277794	5.26386	0.958315	1.32 (0.00-3.993312e+04)	28.3015	26	0.343782	29.1555	27	0.353398	0.0553616	0.0625026	0.383872
349	nEGx32	finn-b-G6_MYASTHENIA	MG	bilirubin (E,Z or Z,E)*	28	4.42687	2.39166	0.064175	83.67 (0.77-9.086190e+03)	7.65563	3.4567	0.0267789	2112.51 (2.41-1.850108e+06)	0.277794	5.26386	0.958315	1.32 (0.00-3.993312e+04)	28.3015	26	0.343782	29.1555	27	0.353398	0.0553616	0.0625026	0.383872
350	UEkX3x	finn-b-G6_MYASTHENIA	MG	metoprolol acid metabolite*	32	0.0988887	0.073935	0.181056	1.10 (0.96-1.28)	0.0465458	0.107513	0.665063	1.05 (0.85-1.29)	0.0530985	0.129609	0.684949	1.05 (0.82-1.36)	20.183	30	0.911689	20.368	31	0.927584	0.0248738	0.0578261	0.670162
351	j3r8EP	finn-b-G6_MYASTHENIA	MG	X-12544	18	-0.456096	0.669275	0.495569	0.63 (0.17- 2.35)	0.207506	0.96478	0.829704	1.23 (0.19- 8.15)	-0.0168501	1.26379	0.989527	0.98 (0.08-11.71)	8.93563	16	0.916041	9.10351	17	0.936958	-0.0205528	0.050161	0.687432
352	293NLo	finn-b-G6_MYASTHENIA	MG	X-12556	21	0.170703	1.37524	0.901215	1.19 (0.08- 17.57)	0.887146	1.91377	0.642964	2.43 (0.06- 103.35)	-0.0880205	3.72412	0.98139	0.92 (0.00-1354.60)	8.20225	19	0.984518	8.20783	20	0.990401	0.00499619	0.0668331	0.94119
353	vXjCTs	finn-b-G6_MYASTHENIA	MG	1-arachidonoylglycerophosphoinositol*	18	-1.03377	1.28322	0.420472	0.36 (0.03- 4.40)	-0.87994	1.86601	0.637239	0.41 (0.01- 16.08)	-1.24285	2.86277	0.669981	0.29 (0.00- 78.90)	10.9413	16	0.813091	10.948	17	0.859253	0.00496297	0.0607435	0.935896
354	BnLr2e	finn-b-G6_MYASTHENIA	MG	X-12627	10	-0.204315	1.24155	0.869286	0.82 (0.07- 9.29)	-0.579613	1.78749	0.74574	0.56 (0.02- 18.61)	2.18067	3.99866	0.600384	8.85 (0.00-22427.59)	7.54518	8	0.479108	7.93888	9	0.540317	-0.0716805	0.11424	0.547847
355	MJWBXt	finn-b-G6_MYASTHENIA	MG	X-12644	22	0.562942	1.2886	0.66221	1.76 (0.14- 21.95)	2.00793	1.65667	0.225502	7.45 (0.29- 191.52)	-0.700809	2.84664	0.808046	0.50 (0.00- 131.45)	28.6082	20	0.095766	28.9662	21	0.114816	0.0300427	0.0600531	0.622346
356	M1TCjG	finn-b-G6_MYASTHENIA	MG	X-12645	19	1.05026	0.901709	0.244121	2.86 (0.49- 16.74)	1.04411	1.30727	0.424465	2.84 (0.22- 36.83)	2.02125	2.21308	0.373846	7.55 (0.10-577.60)	8.4028	17	0.957159	8.63362	18	0.967636	-0.0300845	0.0626191	0.637042
357	1wOF0j	finn-b-G6_MYASTHENIA	MG	asparagine	41	1.203	1.40636	0.392328	3.33 (0.21- 52.43)	3.31129	1.96997	0.092786	27.42 (0.58- 1303.02)	1.98575	2.6594	0.459728	7.28 (0.04- 1336.97)	44.1208	39	0.264016	44.2581	40	0.296622	-0.0114468	0.0328636	0.729479
358	ZcPB0y	finn-b-G6_MYASTHENIA	MG	X-12680	13	-0.181961	1.31414	0.889874	0.83 (0.06- 10.95)	-2.04168	1.80871	0.25898	0.13 (0.00- 4.50)	4.84405	3.07103	0.143022	126.98 (0.31-52222.18)	12.4427	11	0.331306	16.0284	12	0.189939	-0.165049	0.0927007	0.102605
359	9hwil3	finn-b-G6_MYASTHENIA	MG	X-12696	21	-0.363006	1.41654	0.797749	0.70 (0.04- 11.17)	-2.12859	2.11139	0.313385	0.12 (0.00- 7.46)	-3.37274	3.25924	0.313743	0.03 (0.00- 20.40)	16.8362	19	0.600964	17.8876	20	0.594816	0.0589673	0.0575092	0.318074
360	OOTSgn	finn-b-G6_MYASTHENIA	MG	X-12704	10	-0.271352	0.965846	0.778751	0.76 (0.11- 5.06)	-0.117889	1.03939	0.909696	0.89 (0.12- 6.82)	-5.6499	2.33542	0.0419009	0.00 (0.00- 0.34)	11.5245	8	0.173715	20.112	9	0.0172338	0.321985	0.131877	0.0404658
361	XiOhwK	finn-b-G6_MYASTHENIA	MG	X-12712	38	0.00866679	0.171789	0.959764	1.01 (0.72-1.41)	-0.264847	0.258991	0.306492	0.77 (0.46-1.27)	0.245062	0.321206	0.450469	1.28 (0.68-2.40)	39.3669	36	0.321634	40.1987	37	0.330444	-0.045897	0.052626	0.388914
362	FUMrXz	finn-b-G6_MYASTHENIA	MG	X-12717	9	0.149879	0.539584	0.78119	1.16 (0.40- 3.34)	0.236189	0.749465	0.752653	1.27 (0.29- 5.50)	0.132629	2.34645	0.956505	1.14 (0.01-113.49)	8.0605	7	0.327289	8.06057	8	0.427576	0.00136191	0.179565	0.99416
363	qwqG5c	finn-b-G6_MYASTHENIA	MG	X-12719	12	0.107984	0.579553	0.852192	1.11 (0.36- 3.47)	-0.105597	0.823555	0.897974	0.90 (0.18- 4.52)	1.32645	1.25326	0.314767	3.77 (0.32-43.94)	11.198	10	0.342298	12.5381	11	0.324584	-0.0944283	0.0863208	0.299639
364	qwqG5c	finn-b-G6_MYASTHENIA	MG	X-12726	12	0.107984	0.579553	0.852192	1.11 (0.36- 3.47)	-0.105597	0.823555	0.897974	0.90 (0.18- 4.52)	1.32645	1.25326	0.314767	3.77 (0.32-43.94)	11.198	10	0.342298	12.5381	11	0.324584	-0.0944283	0.0863208	0.299639
365	TGew0P	finn-b-G6_MYASTHENIA	MG	X-12728	41	-0.0753545	0.056639	0.183376	0.93 (0.83-1.04)	-0.133392	0.0794296	0.0930804	0.88 (0.75-1.02)	-0.0989072	0.0916335	0.287049	0.91 (0.76-1.08)	38.9806	39	0.470751	39.0875	40	0.511186	0.0166422	0.0508979	0.745437
366	XgyuEc	finn-b-G6_MYASTHENIA	MG	X-12729	18	-0.478303	0.35115	0.173166	0.62 (0.31-1.23)	-0.589534	0.483995	0.223202	0.55 (0.21-1.43)	-0.957516	0.651995	0.161329	0.38 (0.11-1.38)	9.01479	16	0.912803	9.77573	17	0.91275	0.0603441	0.0691766	0.395937
367	giFop9	finn-b-G6_MYASTHENIA	MG	X-12734	12	0.542792	0.37624	0.149112	1.72 (0.82-3.60)	0.62305	0.505453	0.217704	1.86 (0.69-5.02)	0.516189	0.6363	0.436114	1.68 (0.48-5.83)	3.22884	10	0.975514	3.23153	11	0.987298	0.00348402	0.067203	0.959675
368	9Gy3Ny	finn-b-G6_MYASTHENIA	MG	X-12740	13	-0.629565	0.60404	0.297292	0.53 (0.16- 1.74)	-0.895524	0.699205	0.200273	0.41 (0.10- 1.61)	-0.471846	1.23543	0.70979	0.62 (0.06- 7.03)	20.6044	11	0.0377091	20.6457	12	0.0558162	-0.0133899	0.0902085	0.884688
369	ftgnuA	finn-b-G6_MYASTHENIA	MG	X-12749	40	-0.0618677	1.45703	0.966131	0.94 (0.05- 16.34)	-0.233568	2.23351	0.916714	0.79 (0.01- 63.06)	-2.96223	3.13019	0.349952	0.05 (0.00- 23.88)	31.424	38	0.765807	32.52	39	0.758703	0.037649	0.0359619	0.301754
370	82edAo	finn-b-G6_MYASTHENIA	MG	3-(cystein-S-yl)acetaminophen*	56	-0.0336165	0.0851849	0.693116	0.97 (0.82-1.14)	0.000194273	0.120646	0.998715	1.00 (0.79-1.27)	0.0958576	0.292998	0.744811	1.10 (0.62-1.95)	47.8127	54	0.710527	48.026	55	0.735985	-0.0244037	0.0528397	0.646048
371	SyQCDY	finn-b-G6_MYASTHENIA	MG	stachydrine	7	-0.439534	0.683566	0.520223	0.64 (0.17- 2.46)	-0.164704	0.802561	0.837398	0.85 (0.18- 4.09)	0.173409	3.01871	0.956416	1.19 (0.00-441.45)	8.78107	5	0.118122	8.85818	6	0.181712	-0.0511459	0.244087	0.842297
372	JeOBS4	finn-b-G6_MYASTHENIA	MG	1-methylxanthine	13	-0.470292	1.02366	0.645931	0.62 (0.08- 4.65)	0.0010388	1.11148	0.999254	1.00 (0.11- 8.84)	0.119908	1.90896	0.951042	1.13 (0.03- 47.53)	14.553	11	0.203888	14.7362	12	0.256179	-0.0226718	0.0609217	0.716853
373	ncWPsv	finn-b-G6_MYASTHENIA	MG	7-methylxanthine	10	0.239003	0.951711	0.801714	1.27 (0.20- 8.20)	0.146864	1.21215	0.903565	1.16 (0.11- 12.46)	-0.331475	3.67609	0.930368	0.72 (0.00-966.48)	10.2418	8	0.248463	10.2751	9	0.328674	0.0221001	0.136954	0.875804
374	kx72kW	finn-b-G6_MYASTHENIA	MG	1-methylurate	17	-0.202802	0.867666	0.815192	0.82 (0.15- 4.47)	-0.00642337	1.14034	0.995506	0.99 (0.11- 9.29)	-2.06494	1.61859	0.221443	0.13 (0.01- 3.03)	17.1734	15	0.308607	19.2587	16	0.255477	0.0853699	0.0632558	0.197162
375	bxMDhM	finn-b-G6_MYASTHENIA	MG	1,7-dimethylurate	11	-0.0140255	0.875764	0.987222	0.99 (0.18- 5.49)	-0.384096	1.16661	0.741973	0.68 (0.07- 6.70)	0.869844	1.61646	0.603547	2.39 (0.10-56.72)	5.58696	9	0.780439	6.01016	10	0.814409	-0.04472	0.0687426	0.531596
376	FWR8d9	finn-b-G6_MYASTHENIA	MG	1,3,7-trimethylurate	10	0.036307	0.410991	0.929606	1.04 (0.46-2.32)	-0.23345	0.546395	0.669193	0.79 (0.27-2.31)	-1.66716	1.22583	0.210908	0.19 (0.02-2.09)	7.46465	8	0.487427	9.62263	9	0.38189	0.169321	0.115262	0.180023
377	ivOyIZ	finn-b-G6_MYASTHENIA	MG	isovalerylcarnitine	19	-0.203581	0.927258	0.82622	0.82 (0.13- 5.02)	0.688224	1.2604	0.585042	1.99 (0.17-23.54)	1.4057	1.52922	0.370836	4.08 (0.20-81.69)	13.9534	17	0.670398	15.7048	18	0.613141	-0.0523173	0.0395324	0.203225
378	XRTVnu	finn-b-G6_MYASTHENIA	MG	stearoylcarnitine	6	3.07329	2.30432	0.1823	21.61 (0.24- 1977.84)	2.47572	3.08806	0.422723	11.89 (0.03- 5055.98)	-16.4849	14.6083	0.322225	0.00 (0.00-188610.31)	1.39973	4	0.844243	3.23795	5	0.663354	0.364215	0.268633	0.246652
379	OQsDay	finn-b-G6_MYASTHENIA	MG	1-stearoylglycerophosphoethanolamine	12	-0.751167	1.24628	0.546689	0.47 (0.04- 5.43)	-0.233908	1.74571	0.89341	0.79 (0.03- 24.23)	-0.039814	3.42235	0.990947	0.96 (0.00- 786.81)	9.96469	10	0.443597	10.0145	11	0.529084	-0.0186051	0.0833637	0.827889
380	8CATHU	finn-b-G6_MYASTHENIA	MG	1-linoleoylglycerophosphocholine	15	-1.40477	1.88435	0.455974	0.25 (0.01- 9.86)	-1.04136	2.47415	0.67383	0.35 (0.00- 45.06)	3.18731	5.17017	0.548221	24.22 (0.00-609771.89)	5.41631	13	0.96485	6.32603	14	0.957593	-0.086206	0.0903824	0.357588
381	YNl3Lx	finn-b-G6_MYASTHENIA	MG	bradykinin, des-arg(9)	19	0.637511	0.322459	0.0480382	1.89 (1.01-3.56)	0.603916	0.453388	0.182858	1.83 (0.75-4.45)	0.157087	0.679413	0.819911	1.17 (0.31-4.43)	13.4797	17	0.70353	14.1251	18	0.720902	0.0452464	0.0563213	0.432855
382	93hYIj	finn-b-G6_MYASTHENIA	MG	X-12771	15	0.0412155	0.851297	0.961386	1.04 (0.20- 5.53)	0.106448	1.10989	0.923593	1.11 (0.13- 9.79)	-0.845443	2.25285	0.713506	0.43 (0.01-35.52)	5.45308	13	0.963819	5.63379	14	0.974895	0.0318239	0.0748641	0.677724
383	iopSIQ	finn-b-G6_MYASTHENIA	MG	X-12776	3	11.9714	6.35405	0.0595578	158160.67 (0.62- 40529878942.48)	10.4197	7.72249	0.17725	33514.26 (0.01-125529947331.52)	3.67218	9.5865	0.767114	39.34 (0.00- 5688487980.10)	0.160544	1	0.688657	1.49725	2	0.473016	0.190314	0.164608	0.453973
384	657Ylq	finn-b-G6_MYASTHENIA	MG	gamma-glutamylisoleucine*	25	-1.64061	1.39478	0.239495	0.19 (0.01- 2.98)	-1.33771	2.16504	0.536662	0.26 (0.00- 18.28)	-4.64753	3.52023	0.199745	0.01 (0.00- 9.51)	27.8802	23	0.220344	28.9305	24	0.222758	0.0552135	0.0593177	0.36162
385	6yi7Rd	finn-b-G6_MYASTHENIA	MG	X-12786	11	1.43911	1.06624	0.177113	4.22 (0.52-34.09)	1.24701	1.4789	0.399113	3.48 (0.19-63.16)	-0.204646	1.91831	0.917383	0.81 (0.02-35.00)	6.42507	9	0.696736	7.48755	10	0.678754	0.0634278	0.0615347	0.329554
386	HM63yI	finn-b-G6_MYASTHENIA	MG	X-12798	9	0.294702	0.819457	0.719123	1.34 (0.27- 6.69)	0.595734	0.917565	0.516173	1.81 (0.30-10.96)	0.914893	1.19964	0.47059	2.50 (0.24-26.21)	7.44419	7	0.384139	8.00784	8	0.432704	-0.0405797	0.0557396	0.490229
387	rnuuXi	finn-b-G6_MYASTHENIA	MG	X-12816	7	-0.12056	0.660442	0.855155	0.89 (0.24-3.23)	-0.24945	0.82096	0.761241	0.78 (0.16-3.89)	-0.413813	1.03308	0.705284	0.66 (0.09-5.01)	3.01003	5	0.69844	3.1463	6	0.790273	0.0284543	0.0770803	0.727132
388	rzTFuI	finn-b-G6_MYASTHENIA	MG	X-12830	13	1.17066	0.766867	0.126872	3.22 (0.72- 14.49)	1.52247	1.01317	0.132924	4.58 (0.63- 33.39)	1.14225	1.72787	0.52217	3.13 (0.11- 92.65)	14.6263	11	0.200254	14.6267	12	0.262488	0.00146287	0.078823	0.985525
389	wODh1Y	finn-b-G6_MYASTHENIA	MG	X-12833	17	-0.132815	0.158199	0.401164	0.88 (0.64-1.19)	-0.349166	0.219588	0.111812	0.71 (0.46-1.08)	-0.361727	0.296567	0.241404	0.70 (0.39-1.25)	11.0198	15	0.751186	11.8526	16	0.754063	0.0561539	0.0615351	0.375913
390	vnYmBx	finn-b-G6_MYASTHENIA	MG	X-12844	14	0.268136	1.80302	0.881778	1.31 (0.04- 44.79)	-0.338839	2.2402	0.879775	0.71 (0.01- 57.51)	5.69709	6.36668	0.388475	298.00 (0.00-78277915.54)	19.3323	12	0.0808186	20.6077	13	0.0810602	-0.121326	0.136361	0.391092
391	eNkr3u	finn-b-G6_MYASTHENIA	MG	X-12847	10	-0.527326	0.616292	0.392195	0.59 (0.18- 1.98)	-0.297818	0.827464	0.718909	0.74 (0.15- 3.76)	0.14035	0.915765	0.881988	1.15 (0.19- 6.93)	4.43628	8	0.815773	5.40791	9	0.7974	-0.081448	0.0826288	0.353145
392	wHHjH5	finn-b-G6_MYASTHENIA	MG	X-12850	15	0.883164	0.853222	0.300626	2.42 (0.45-12.88)	-0.138958	1.12453	0.901656	0.87 (0.10- 7.89)	-2.96935	1.49361	0.0682864	0.05 (0.00- 0.96)	7.66234	13	0.864881	16.8002	14	0.266981	0.191832	0.0634598	0.0097979
393	BL0f1q	finn-b-G6_MYASTHENIA	MG	laurylcarnitine	13	0.320235	1.1226	0.775443	1.38 (0.15- 12.44)	-0.285958	1.54242	0.852918	0.75 (0.04- 15.44)	4.29034	3.43568	0.237675	72.99 (0.09-61345.90)	7.61966	11	0.746915	9.11456	12	0.693116	-0.11249	0.0920039	0.247008
394	vSSd8U	finn-b-G6_MYASTHENIA	MG	X-12851	7	0.0111154	0.193514	0.954195	1.01 (0.69-1.48)	0.00901577	0.212947	0.966229	1.01 (0.66-1.53)	0.0192305	0.246376	0.940813	1.02 (0.63-1.65)	1.05276	5	0.958199	1.05559	6	0.983417	-0.00272455	0.0511975	0.95962
395	LZ9vt6	finn-b-G6_MYASTHENIA	MG	X-12855	19	1.19274	0.726762	0.100763	3.30 (0.79- 13.70)	2.18836	1.1044	0.0475373	8.92 (1.02- 77.71)	2.59263	1.22233	0.0489204	13.36 (1.22-146.70)	9.83114	17	0.910542	11.86	18	0.854379	-0.0688593	0.0483429	0.172432
396	nrV8rp	finn-b-G6_MYASTHENIA	MG	X-12990--docosapentaenoic acid (n6-DPA)	12	-0.282964	0.979763	0.772728	0.75 (0.11- 5.14)	-0.295422	1.33597	0.824991	0.74 (0.05-10.21)	-0.681122	2.61162	0.799535	0.51 (0.00-84.58)	6.81086	10	0.743172	6.83791	11	0.812054	0.018356	0.111607	0.872639
397	jD5PWA	finn-b-G6_MYASTHENIA	MG	isovalerate	4	-1.32425	3.00285	0.659216	0.27 (0.00-9.571000e+01)	-1.3358	3.662	0.715281	0.26 (0.00-3.443700e+02)	-27.4644	114.294	0.832485	0.00 (0.00-2.296443e+85)	2.25103	2	0.324485	2.30995	3	0.510617	0.437176	1.91074	0.840291
398	jD5PWA	finn-b-G6_MYASTHENIA	MG	X-13069	4	-1.32425	3.00285	0.659216	0.27 (0.00-9.571000e+01)	-1.3358	3.662	0.715281	0.26 (0.00-3.443700e+02)	-27.4644	114.294	0.832485	0.00 (0.00-2.296443e+85)	2.25103	2	0.324485	2.30995	3	0.510617	0.437176	1.91074	0.840291
399	IhYDxW	finn-b-G6_MYASTHENIA	MG	X-13183--stearamide	10	1.36688	0.864586	0.113887	3.92 (0.72- 21.36)	0.785113	1.196	0.511536	2.19 (0.21- 22.86)	1.0331	1.96541	0.613391	2.81 (0.06-132.33)	9.69924	8	0.286773	9.74388	9	0.371615	0.021456	0.111818	0.852615
400	qv6NtT	finn-b-G6_MYASTHENIA	MG	X-13215	42	2.37724	1.38095	0.0851698	10.78 (0.72- 161.40)	1.18772	2.17913	0.585725	3.28 (0.05- 234.82)	5.33152	2.97033	0.0802248	206.75 (0.61-69798.17)	43.3592	40	0.330092	44.7248	41	0.318225	-0.0407752	0.0363282	0.268379
401	oejvcj	finn-b-G6_MYASTHENIA	MG	7-methylguanine	10	-0.0342561	1.3938	0.980392	0.97 (0.06- 14.84)	-0.468394	1.73476	0.787156	0.63 (0.02- 18.76)	1.42584	3.55803	0.699103	4.16 (0.00-4445.21)	4.12194	8	0.845957	4.32087	9	0.889054	-0.03972	0.0890561	0.667414
402	oejvcj	finn-b-G6_MYASTHENIA	MG	phenylacetylglutamine	10	-0.0342561	1.3938	0.980392	0.97 (0.06- 14.84)	-0.468394	1.73476	0.787156	0.63 (0.02- 18.76)	1.42584	3.55803	0.699103	4.16 (0.00-4445.21)	4.12194	8	0.845957	4.32087	9	0.889054	-0.03972	0.0890561	0.667414
403	t1sMpM	finn-b-G6_MYASTHENIA	MG	pro-hydroxy-pro	19	-2.66824	1.74962	0.127248	0.07 (0.00- 2.14)	-3.32122	2.3421	0.156176	0.04 (0.00- 3.56)	-3.74968	5.96372	0.537871	0.02 (0.00-2805.15)	21.6105	17	0.200167	21.6565	18	0.247595	0.0174244	0.0916158	0.851413
404	dMtPU8	finn-b-G6_MYASTHENIA	MG	N2,N2-dimethylguanosine	49	2.08442	1.15016	0.0699414	8.04 (0.84- 76.61)	2.88141	1.9154	0.132495	17.84 (0.42- 761.74)	2.73009	1.82982	0.142383	15.33 (0.42- 553.65)	40.2158	47	0.747571	40.4216	48	0.773174	-0.0104915	0.0231253	0.652146
405	lkV2ah	finn-b-G6_MYASTHENIA	MG	cysteine-glutathione disulfide	9	0.184409	1.24109	0.88188	1.20 (0.11- 13.69)	0.786209	1.42829	0.582006	2.20 (0.13- 36.08)	-10.1538	4.67503	0.0664293	0.00 (0.00- 0.37)	8.24718	7	0.311304	14.2894	8	0.0745268	0.390885	0.172605	0.0579353
406	0k0At2	finn-b-G6_MYASTHENIA	MG	oleoylcarnitine	11	-0.97332	1.63544	0.551748	0.38 (0.02- 9.32)	1.04373	2.23647	0.640723	2.84 (0.04- 227.51)	1.94251	5.05026	0.709439	6.98 (0.00-138832.09)	6.32401	9	0.707103	6.69641	10	0.753761	-0.0655485	0.107413	0.556792
407	mixENy	finn-b-G6_MYASTHENIA	MG	1-arachidonoylglycerophosphoethanolamine*	21	-1.24573	1.39645	0.372358	0.29 (0.02- 4.44)	-0.91806	2.00294	0.646696	0.40 (0.01- 20.24)	1.12477	3.59317	0.757668	3.08 (0.00-3524.13)	21.5979	19	0.304723	22.1832	20	0.330651	-0.0466358	0.0649889	0.481736
408	PuV6l3	finn-b-G6_MYASTHENIA	MG	X-13429	7	-0.336462	0.545534	0.537395	0.71 (0.25-2.08)	-1.0934	0.699793	0.118181	0.34 (0.09-1.32)	-2.36066	1.28432	0.125461	0.09 (0.01-1.17)	3.47005	5	0.627924	6.45465	6	0.37423	0.201542	0.11666	0.144638
409	I1bCOM	finn-b-G6_MYASTHENIA	MG	X-13431--nonanoylcarnitine*	13	0.498329	0.682769	0.465473	1.65 (0.43- 6.27)	0.15789	0.829995	0.849129	1.17 (0.23- 5.96)	-0.728364	1.19326	0.554001	0.48 (0.05- 5.00)	7.54111	11	0.753725	9.11234	12	0.693306	0.0685884	0.054718	0.236016
410	5yHp4J	finn-b-G6_MYASTHENIA	MG	X-13435	21	0.233225	1.27276	0.854606	1.26 (0.10- 15.30)	-0.305707	1.87215	0.870288	0.74 (0.02- 28.90)	3.8893	2.76212	0.175259	48.88 (0.22-10971.48)	17.2905	19	0.570194	19.5148	20	0.488623	-0.0766718	0.0514087	0.152269
411	akI0Z8	finn-b-G6_MYASTHENIA	MG	X-13477	7	0.706319	2.81682	0.802007	2.03 (0.01- 506.38)	1.14583	3.66123	0.754308	3.15 (0.00- 4112.76)	0.0577762	7.07189	0.993797	1.06 (0.00-1108680.60)	3.61883	5	0.605489	3.62882	6	0.726759	0.0128045	0.12807	0.924245
412	ah6fvI	finn-b-G6_MYASTHENIA	MG	2-palmitoylglycerophosphocholine*	20	-0.994491	1.63138	0.542125	0.37 (0.02- 9.05)	-0.179823	2.34505	0.938877	0.84 (0.01- 82.80)	-0.0160472	2.89102	0.995632	0.98 (0.00-284.39)	24.6129	18	0.135955	24.8477	19	0.165616	-0.0212301	0.0512332	0.683491
413	hp4sE8	finn-b-G6_MYASTHENIA	MG	2-oleoylglycerophosphocholine*	17	-0.484535	1.83084	0.791278	0.62 (0.02- 22.28)	-0.287634	2.52333	0.909246	0.75 (0.01- 105.44)	-1.45494	6.42186	0.823825	0.23 (0.00- 68317.13)	15.2518	15	0.433434	15.2771	16	0.504441	0.0150426	0.0953461	0.876743
414	HfkCz2	finn-b-G6_MYASTHENIA	MG	2-stearoylglycerophosphocholine*	13	-3.38454	1.93681	0.0805536	0.03 (0.00-1.510000e+00)	-5.38959	2.11761	0.0109235	0.00 (0.00-2.900000e-01)	10.5622	9.00398	0.265547	38646.79 (0.00-1.784244e+12)	21.6161	11	0.0275216	26.5331	12	0.00901508	-0.329097	0.208049	0.141996
415	EltrmK	finn-b-G6_MYASTHENIA	MG	2-linoleoylglycerophosphocholine*	19	1.30772	1.73723	0.451593	3.70 (0.12- 111.35)	0.397329	2.0741	0.848082	1.49 (0.03- 86.71)	-1.8748	6.09953	0.762297	0.15 (0.00-23867.49)	25.3334	17	0.0874925	25.7765	18	0.10498	0.0635126	0.116475	0.592639
416	xFYRKU	finn-b-G6_MYASTHENIA	MG	X-13496	40	-0.223582	1.94998	0.908716	0.80 (0.02-3.654000e+01)	-0.797543	2.78591	0.774666	0.45 (0.00-1.059400e+02)	9.96523	7.37877	0.184835	21273.85 (0.01-4.062389e+10)	41.6322	38	0.315602	43.8735	39	0.272524	-0.103963	0.0726847	0.160795
417	kflp35	finn-b-G6_MYASTHENIA	MG	1-palmitoylglycerophosphoinositol*	10	0.836846	1.50241	0.577525	2.31 (0.12-43.88)	-0.589926	1.9019	0.756426	0.55 (0.01-23.05)	-5.41492	3.22725	0.131891	0.00 (0.00- 2.49)	6.12697	8	0.633011	10.7148	9	0.295765	0.169508	0.0791385	0.0645827
418	AwTi7K	finn-b-G6_MYASTHENIA	MG	catechol sulfate	12	0.103446	1.24774	0.933926	1.11 (0.10- 12.79)	-2.14477	1.48669	0.14912	0.12 (0.01- 2.16)	-4.02937	1.7558	0.0446406	0.02 (0.00- 0.56)	7.37057	10	0.690059	15.8892	11	0.145293	0.151757	0.0519953	0.0153353
419	VSO6Ob	finn-b-G6_MYASTHENIA	MG	hydroquinone sulfate	15	-0.529635	0.354135	0.134764	0.59 (0.29-1.18)	-0.721693	0.538604	0.180267	0.49 (0.17-1.40)	-0.405404	0.598831	0.510279	0.67 (0.21-2.16)	12.3087	13	0.50251	12.3749	14	0.576226	-0.0149315	0.0580395	0.801002
420	xy4lgh	finn-b-G6_MYASTHENIA	MG	X-13548	41	-1.51029	1.6421	0.357714	0.22 (0.01- 5.52)	-0.12034	2.44597	0.960761	0.89 (0.01- 107.10)	1.49657	4.5879	0.746018	4.47 (0.00-35913.31)	34.6783	39	0.667268	35.171	40	0.687191	-0.0333733	0.047548	0.486918
421	xsUwVH	finn-b-G6_MYASTHENIA	MG	X-13549	18	-4.66482	2.71799	0.0861119	0.01 (0.00- 1.94)	-2.89591	4.08014	0.477854	0.06 (0.00- 164.21)	-5.26273	7.44432	0.489769	0.01 (0.00-11250.09)	15.8742	16	0.461778	15.8816	17	0.532244	0.00663394	0.0768945	0.93232
422	eDqYUH	finn-b-G6_MYASTHENIA	MG	X-13553	8	1.56834	1.60137	0.327395	4.80 (0.21- 110.72)	3.51317	2.07937	0.0911166	33.55 (0.57- 1975.82)	3.22025	2.4451	0.235894	25.03 (0.21- 3018.89)	3.80813	6	0.702623	4.60739	7	0.70775	-0.061783	0.0691073	0.405744
423	7eXGOU	finn-b-G6_MYASTHENIA	MG	X-13619	31	1.14895	2.24209	0.608338	3.15 (0.04- 255.56)	0.442714	3.10603	0.886659	1.56 (0.00- 685.76)	-1.26757	6.96029	0.85676	0.28 (0.00- 236712.82)	33.1596	29	0.271348	33.3139	30	0.309082	0.0245337	0.0667826	0.716012
424	1TWHsc	finn-b-G6_MYASTHENIA	MG	2-methylbutyroylcarnitine	24	-1.44112	1.74538	0.40899	0.24 (0.01- 7.24)	-1.61868	2.39659	0.499414	0.20 (0.00- 21.73)	-2.10303	5.57168	0.709456	0.12 (0.00-6751.08)	26.551	22	0.22878	26.5699	23	0.274706	0.0114255	0.0911111	0.901344
425	nbuGL9	finn-b-G6_MYASTHENIA	MG	hydroxyisovaleroyl carnitine	8	-0.430439	1.41838	0.761531	0.65 (0.04- 10.48)	-1.02556	1.78197	0.564941	0.36 (0.01- 11.79)	1.64306	2.54759	0.54282	5.17 (0.04-762.31)	1.74772	6	0.941378	2.70775	7	0.910659	-0.0834864	0.0852069	0.36502
426	lpHIUP	finn-b-G6_MYASTHENIA	MG	glutaroyl carnitine	31	0.893116	1.03203	0.386823	2.44 (0.32- 18.47)	1.75209	1.58659	0.269459	5.77 (0.26-129.26)	-0.462546	2.5227	0.855797	0.63 (0.00- 88.41)	31.1608	29	0.357884	31.5351	30	0.389454	0.0309519	0.0524394	0.559601
427	XXT6Nu	finn-b-G6_MYASTHENIA	MG	X-13658	18	-0.0861178	0.140692	0.540472	0.92 (0.70-1.21)	0.114907	0.177405	0.517174	1.12 (0.79-1.59)	0.208296	0.211335	0.33899	1.23 (0.81-1.86)	8.30947	16	0.939115	11.795	17	0.812386	-0.0933818	0.0500179	0.0803391
428	VLd84U	finn-b-G6_MYASTHENIA	MG	X-13671	15	-3.28542	2.07819	0.1139	0.04 (0.00- 2.20)	-2.77043	2.99927	0.355643	0.06 (0.00- 22.38)	-2.16977	8.08763	0.792692	0.11 (0.00-875011.14)	13.2061	13	0.43202	13.2268	14	0.508745	-0.0152358	0.106681	0.888624
429	t9uuRc	finn-b-G6_MYASTHENIA	MG	2-tetradecenoyl carnitine	18	0.0416552	0.768096	0.95675	1.04 (0.23- 4.70)	0.788593	1.09968	0.473306	2.20 (0.25-18.99)	-0.574732	1.46391	0.699796	0.56 (0.03- 9.92)	13.9755	16	0.600539	14.2201	17	0.651463	0.0273301	0.0552565	0.627602
430	YIVtRo	finn-b-G6_MYASTHENIA	MG	4-hydroxyhippurate	8	-0.195047	0.961831	0.839301	0.82 (0.12- 5.42)	-0.118785	1.22475	0.922737	0.89 (0.08- 9.79)	1.99166	4.46671	0.671316	7.33 (0.00-46462.60)	6.98663	6	0.322086	7.28098	7	0.400222	-0.0909541	0.180902	0.633037
431	8ayJvv	finn-b-G6_MYASTHENIA	MG	X-13741	12	0.0263288	0.741857	0.971689	1.03 (0.24- 4.39)	-0.61571	1.00181	0.538821	0.54 (0.08- 3.85)	1.0458	3.15267	0.746948	2.85 (0.01-1373.39)	8.35538	10	0.594167	8.46607	11	0.671045	-0.0470429	0.141393	0.746222
432	xTZUkM	finn-b-G6_MYASTHENIA	MG	1-myristoylglycerophosphocholine	6	0.94116	1.92626	0.625129	2.56 (0.06- 111.79)	0.187911	2.0575	0.927231	1.21 (0.02- 68.08)	-3.01676	4.51757	0.540826	0.05 (0.00- 342.98)	6.2893	4	0.17856	7.76832	5	0.169475	0.124514	0.128381	0.38703
433	mDHhEU	finn-b-G6_MYASTHENIA	MG	1-oleoylglycerophosphoethanolamine	9	-1.02139	2.15926	0.636192	0.36 (0.01-2.480000e+01)	2.0177	2.48628	0.417058	7.52 (0.06-9.832000e+02)	7.69357	13.0353	0.573602	2194.20 (0.00-2.736354e+14)	10.5729	7	0.158366	11.2685	8	0.186947	-0.169767	0.250163	0.519175
434	Qu9VAo	finn-b-G6_MYASTHENIA	MG	1-palmitoylglycerophosphoethanolamine	27	0.204362	1.05507	0.846414	1.23 (0.16- 9.70)	0.247596	1.57455	0.875049	1.28 (0.06- 28.04)	-0.231967	1.87524	0.902542	0.79 (0.02- 31.30)	19.2578	25	0.784596	19.337	26	0.821891	0.0103325	0.0367112	0.78068
435	t9XJVS	finn-b-G6_MYASTHENIA	MG	3-(3-hydroxyphenyl)propionate	10	0.566053	0.451389	0.209834	1.76 (0.73- 4.27)	0.689381	0.598059	0.249035	1.99 (0.62- 6.43)	0.650924	1.1928	0.600146	1.92 (0.19-19.86)	4.67928	8	0.79124	4.68519	9	0.860843	-0.00749491	0.0975012	0.940615
436	7qqspK	finn-b-G6_MYASTHENIA	MG	tetradecanedioate	20	0.358043	0.715853	0.616961	1.43 (0.35- 5.82)	-0.933562	0.84278	0.267984	0.39 (0.08- 2.05)	-1.90757	1.11674	0.104796	0.15 (0.02- 1.32)	20.5769	18	0.301294	27.5381	19	0.0927302	0.131412	0.0532532	0.0238552
437	QpIKJU	finn-b-G6_MYASTHENIA	MG	2-hydroxypalmitate	45	0.0677435	1.49865	0.963945	1.07 (0.06- 20.19)	-0.00129851	2.24019	0.999538	1.00 (0.01- 80.60)	-1.82633	3.85708	0.638252	0.16 (0.00- 309.07)	32.1626	43	0.887009	32.4466	44	0.900926	0.0214893	0.0403225	0.596822
438	KZ9faX	finn-b-G6_MYASTHENIA	MG	hexadecanedioate	24	-0.387621	0.791622	0.624378	0.68 (0.14- 3.20)	-2.182	0.853379	0.0105611	0.11 (0.02- 0.60)	-2.26507	1.09629	0.0507903	0.10 (0.01- 0.89)	36.1943	22	0.0289416	44.8144	23	0.00418795	0.110405	0.0482328	0.0320437
439	mywUHe	finn-b-G6_MYASTHENIA	MG	dihomo-linolenate (20:3n3 or n6)	22	-2.18624	1.45148	0.132011	0.11 (0.01- 1.93)	-3.47282	1.97001	0.0779271	0.03 (0.00- 1.47)	-6.15822	4.22976	0.160932	0.00 (0.00- 8.43)	13.0591	20	0.874833	14.0587	21	0.867067	0.0751303	0.0751481	0.329368
440	6t8Vqc	finn-b-G6_MYASTHENIA	MG	X-13859	39	-1.15597	1.22235	0.344304	0.31 (0.03- 3.46)	1.91129	1.94882	0.326721	6.76 (0.15- 308.27)	0.357059	2.35677	0.880401	1.43 (0.01- 144.94)	37.1154	37	0.463754	37.6817	38	0.484046	-0.0241516	0.0321458	0.457215
441	TtlJCz	finn-b-G6_MYASTHENIA	MG	threitol	13	-0.008929	1.21259	0.994125	0.99 (0.09-10.67)	-0.622325	1.60441	0.698103	0.54 (0.02-12.46)	-2.08127	2.90308	0.488369	0.12 (0.00-36.92)	8.89175	11	0.631884	9.50901	12	0.658948	0.0568595	0.0723717	0.44866
442	O8AcU0	finn-b-G6_MYASTHENIA	MG	X-14056	9	1.78089	1.38353	0.198021	5.94 (0.39- 89.35)	1.88924	1.91519	0.32391	6.61 (0.15- 282.31)	4.44446	2.39539	0.10592	85.15 (0.78-9315.37)	3.32386	7	0.853515	5.17928	8	0.738254	-0.10188	0.0747943	0.215362
443	fL2ok7	finn-b-G6_MYASTHENIA	MG	X-14057	16	-0.187725	0.964146	0.845623	0.83 (0.13- 5.48)	-1.08275	1.40773	0.441806	0.34 (0.02- 5.35)	-0.935961	2.41848	0.704572	0.39 (0.00- 44.89)	11.9401	14	0.611111	12.0539	15	0.674943	0.0262256	0.0777403	0.740858
444	fJJzZ2	finn-b-G6_MYASTHENIA	MG	X-14086	13	0.179338	1.02361	0.860922	1.20 (0.16- 8.90)	-0.168735	1.37332	0.902213	0.84 (0.06- 12.47)	-2.25534	3.68516	0.552973	0.10 (0.00-143.68)	13.4164	11	0.266981	13.9955	12	0.300994	0.0956332	0.138789	0.505064
445	620OgZ	finn-b-G6_MYASTHENIA	MG	thymol sulfate	5	0.196584	0.603553	0.744642	1.22 (0.37- 3.97)	0.675935	0.759403	0.373419	1.97 (0.44- 8.71)	2.18915	1.74047	0.297464	8.93 (0.29-270.55)	1.5049	3	0.681139	2.99472	4	0.558709	-0.208153	0.170536	0.309432
446	ZSmX9b	finn-b-G6_MYASTHENIA	MG	4-acetaminophen sulfate	26	-0.00807322	0.0593397	0.891781	0.99 (0.88-1.11)	-0.0757934	0.0861591	0.379026	0.93 (0.78-1.10)	-0.156441	0.130581	0.242598	0.86 (0.66-1.10)	20.3492	24	0.676753	21.9762	25	0.637118	0.0818354	0.0641582	0.214332
447	dv9iFf	finn-b-G6_MYASTHENIA	MG	4-vinylphenol sulfate	11	0.608931	0.688384	0.376383	1.84 (0.48- 7.09)	0.171026	0.94081	0.855751	1.19 (0.19- 7.50)	0.406197	1.7043	0.816958	1.50 (0.05-42.38)	10.5037	9	0.311269	10.5238	10	0.395799	0.012442	0.0946614	0.898321
448	NCIxXC	finn-b-G6_MYASTHENIA	MG	4-ethylphenylsulfate	7	0.706728	0.899505	0.432052	2.03 (0.35- 11.82)	0.425915	1.11272	0.701891	1.53 (0.17- 13.56)	0.948878	2.39821	0.708674	2.58 (0.02-284.11)	6.87744	5	0.229916	6.89431	6	0.330732	-0.0143983	0.130038	0.916143
449	NCIxXC	finn-b-G6_MYASTHENIA	MG	p-cresol sulfate	7	0.706728	0.899505	0.432052	2.03 (0.35- 11.82)	0.425915	1.11272	0.701891	1.53 (0.17- 13.56)	0.948878	2.39821	0.708674	2.58 (0.02-284.11)	6.87744	5	0.229916	6.89431	6	0.330732	-0.0143983	0.130038	0.916143
450	NCIxXC	finn-b-G6_MYASTHENIA	MG	X-14189--leucylalanine	7	0.706728	0.899505	0.432052	2.03 (0.35- 11.82)	0.425915	1.11272	0.701891	1.53 (0.17- 13.56)	0.948878	2.39821	0.708674	2.58 (0.02-284.11)	6.87744	5	0.229916	6.89431	6	0.330732	-0.0143983	0.130038	0.916143
451	8uNL6Q	finn-b-G6_MYASTHENIA	MG	X-14205--alpha-glutamyltyrosine	14	0.990726	0.822604	0.228443	2.69 (0.54- 13.50)	1.73133	1.11116	0.119203	5.65 (0.64- 49.86)	0.836039	2.45505	0.739338	2.31 (0.02-283.70)	12.8437	12	0.380506	12.8485	13	0.459582	0.00674289	0.100381	0.94755
452	012dPN	finn-b-G6_MYASTHENIA	MG	X-14208--phenylalanylserine	14	-0.272178	0.546718	0.618596	0.76 (0.26-2.22)	-0.279588	0.826046	0.735012	0.76 (0.15-3.82)	-0.543827	0.960474	0.581687	0.58 (0.09-3.81)	10.5903	12	0.564313	10.7087	13	0.635208	0.0202544	0.0588799	0.736803
453	8PeSyy	finn-b-G6_MYASTHENIA	MG	X-14304--leucylalanine	19	0.261104	0.676018	0.69932	1.30 (0.35- 4.88)	1.02451	0.932997	0.272169	2.79 (0.45- 17.34)	1.18866	2.40369	0.627273	3.28 (0.03-364.99)	16.1156	17	0.515655	16.2773	18	0.573201	-0.0393735	0.0979153	0.692608
454	U2nMA8	finn-b-G6_MYASTHENIA	MG	X-14374	8	-1.73688	2.11139	0.410721	0.18 (0.00- 11.04)	-0.733502	2.53727	0.772512	0.48 (0.00- 69.38)	-18.0352	7.51246	0.0532441	0.00 (0.00- 0.04)	4.6723	6	0.586475	9.66465	7	0.208387	0.368942	0.165122	0.066864
455	lMhYdW	finn-b-G6_MYASTHENIA	MG	X-14450--phenylalanylleucine	5	-0.376407	1.38515	0.785819	0.69 (0.05- 10.37)	-0.343029	1.56328	0.826316	0.71 (0.03- 15.20)	-5.3451	8.11433	0.557117	0.00 (0.00-38522.09)	4.96746	3	0.174196	5.61043	4	0.230192	0.201192	0.322864	0.577349
456	dd8qU9	finn-b-G6_MYASTHENIA	MG	X-14473	11	0.944669	1.112	0.395589	2.57 (0.29- 22.74)	0.912968	1.39899	0.514021	2.49 (0.16- 38.67)	-0.238017	3.71208	0.950277	0.79 (0.00-1138.72)	14.2234	9	0.114598	14.4013	10	0.15546	0.0433445	0.129173	0.744896
457	MMIDAk	finn-b-G6_MYASTHENIA	MG	X-14541	16	0.27638	0.647212	0.669356	1.32 (0.37- 4.69)	0.384248	0.905736	0.671392	1.47 (0.25- 8.67)	2.6024	2.26519	0.269862	13.50 (0.16-1143.86)	14.908	14	0.384473	16.1296	15	0.373494	-0.114335	0.106749	0.30226
458	5VP7RR	finn-b-G6_MYASTHENIA	MG	X-14588	9	-10.3738	7.02267	0.139626	0.00 (0.00- 29.69)	-13.1267	8.11498	0.105752	0.00 (0.00- 16.10)	-16.1481	14.2416	0.294184	0.00 (0.00-128729.24)	10.8604	7	0.144826	11.2094	8	0.190114	0.0454007	0.0957212	0.649723
459	Popx0N	finn-b-G6_MYASTHENIA	MG	X-14625	19	0.931659	2.20823	0.673097	2.54 (0.03- 192.44)	2.94172	3.12532	0.346573	18.95 (0.04- 8667.56)	-3.90045	5.1818	0.461914	0.02 (0.00- 521.06)	13.3105	17	0.715164	14.3731	18	0.704468	0.06047	0.058663	0.317077
460	VThOvM	finn-b-G6_MYASTHENIA	MG	X-14626	17	-0.96151	1.46992	0.513031	0.38 (0.02-6.82)	-2.22839	1.47918	0.131937	0.11 (0.01-1.96)	-5.24727	2.39001	0.0442736	0.01 (0.00-0.57)	26.0756	15	0.0372356	34.1539	16	0.00517943	0.14245	0.0660806	0.0477557
461	Hhp5hZ	finn-b-G6_MYASTHENIA	MG	X-14632	18	-0.0496898	0.865171	0.9542	0.95 (0.17- 5.19)	-0.475626	0.846186	0.57406	0.62 (0.12- 3.26)	-0.207722	1.39578	0.883554	0.81 (0.05-12.53)	38.7196	16	0.00119366	38.772	17	0.00192261	0.011464	0.0779267	0.884881
462	DiEivt	finn-b-G6_MYASTHENIA	MG	X-14658	11	-0.661124	0.959838	0.490957	0.52 (0.08- 3.39)	-0.377655	1.27101	0.766368	0.69 (0.06- 8.28)	2.61021	2.91915	0.394515	13.60 (0.04-4153.67)	10.2709	9	0.329003	11.8703	10	0.293829	-0.142262	0.120168	0.266792
463	9du899	finn-b-G6_MYASTHENIA	MG	X-14662	18	-1.01226	0.434887	0.0199318	0.36 (0.15-0.85)	-1.20003	0.687127	0.0807337	0.30 (0.08-1.16)	-0.82026	0.716248	0.268961	0.44 (0.11-1.79)	12.8485	16	0.683801	12.9623	17	0.738705	-0.0155135	0.0459841	0.740227
464	UjkIT0	finn-b-G6_MYASTHENIA	MG	X-14745	12	1.71345	1.77366	0.334018	5.55 (0.17- 179.44)	0.620512	2.25285	0.782983	1.86 (0.02- 153.87)	-18.8476	9.37678	0.0721708	0.00 (0.00- 0.63)	8.91306	10	0.540374	13.8618	11	0.240736	0.459225	0.206433	0.0503031
465	OUib6b	finn-b-G6_MYASTHENIA	MG	gamma-glutamylglutamate	10	-1.38991	0.932094	0.135916	0.25 (0.04- 1.55)	-0.0545539	1.12791	0.961424	0.95 (0.10- 8.64)	-1.59154	2.43659	0.531958	0.20 (0.00-24.15)	12.8308	8	0.117807	12.8439	9	0.169798	0.011444	0.126414	0.930093
466	cM6XMQ	finn-b-G6_MYASTHENIA	MG	octadecanedioate	9	1.01837	2.03945	0.617543	2.77 (0.05- 150.76)	-0.435987	2.14944	0.839262	0.65 (0.01- 43.68)	1.90684	4.49423	0.684093	6.73 (0.00- 45050.00)	15.8599	7	0.0264272	15.9755	8	0.0427323	-0.0316282	0.140057	0.82779
467	uznjqF	finn-b-G6_MYASTHENIA	MG	leucylleucine	11	-2.24206	1.15534	0.0523059	0.11 (0.01- 1.02)	-1.84858	1.59123	0.245345	0.16 (0.01- 3.56)	-1.10039	3.6233	0.768261	0.33 (0.00-403.94)	3.28952	9	0.951703	3.40004	10	0.970384	-0.0335792	0.101008	0.747167
468	k0CGnp	finn-b-G6_MYASTHENIA	MG	7-alpha-hydroxy-3-oxo-4-cholestenoate (7-Hoca)	15	-1.95766	2.01487	0.331247	0.14 (0.00- 7.33)	1.17244	2.5898	0.650753	3.23 (0.02- 517.21)	4.94829	5.51294	0.385732	140.93 (0.00-6945802.58)	8.03963	13	0.841009	9.85076	14	0.773011	-0.114731	0.0852525	0.201375
469	04HHDR	finn-b-G6_MYASTHENIA	MG	n-Butyl Oleate	10	-0.577813	1.74917	0.741146	0.56 (0.02-17.30)	-2.04064	2.32298	0.379695	0.13 (0.00-12.33)	-6.00365	4.55226	0.223727	0.00 (0.00-18.52)	6.18472	8	0.62655	7.85141	9	0.549187	0.119811	0.092804	0.232756
470	04HHDR	finn-b-G6_MYASTHENIA	MG	dimethylarginine (SDMA + ADMA)	10	-0.577813	1.74917	0.741146	0.56 (0.02-17.30)	-2.04064	2.32298	0.379695	0.13 (0.00-12.33)	-6.00365	4.55226	0.223727	0.00 (0.00-18.52)	6.18472	8	0.62655	7.85141	9	0.549187	0.119811	0.092804	0.232756
471	11Hb30	finn-b-G6_MYASTHENIA	MG	taurolithocholate 3-sulfate	10	-0.730597	0.741479	0.324465	0.48 (0.11- 2.06)	-1.04646	0.947012	0.269152	0.35 (0.05- 2.25)	-0.437282	1.57378	0.78817	0.65 (0.03-14.12)	6.25772	8	0.618388	6.30237	9	0.709316	-0.0159795	0.0756256	0.837939
472	pu1ys3	finn-b-G6_MYASTHENIA	MG	X-14977--vanillin	9	0.753217	1.42591	0.597336	2.12 (0.13- 34.74)	0.990853	1.89006	0.60011	2.69 (0.07-109.44)	-1.46982	3.28189	0.667789	0.23 (0.00-142.98)	2.89557	7	0.894492	3.46115	8	0.902183	0.0774047	0.102924	0.476539
473	M9lDbp	finn-b-G6_MYASTHENIA	MG	succinylcarnitine	38	1.01249	1.41294	0.473631	2.75 (0.17- 43.90)	2.52389	2.29503	0.271455	12.48 (0.14- 1121.19)	2.48194	3.24706	0.449631	11.96 (0.02- 6947.79)	37.6103	36	0.39535	37.8755	37	0.429192	-0.0187019	0.0371186	0.617441
474	CycuYV	finn-b-G6_MYASTHENIA	MG	tryptophan betaine	10	-0.958128	0.489952	0.0505175	0.38 (0.15-1.00)	-0.913002	0.639129	0.153145	0.40 (0.11-1.40)	-2.13463	1.50304	0.193324	0.12 (0.01-2.25)	4.80199	8	0.778515	5.48753	9	0.789909	0.100513	0.121397	0.431691
475	BABEDS	finn-b-G6_MYASTHENIA	MG	cyclo(leu-pro)	15	0.000399293	0.792944	0.999598	1.00 (0.21- 4.73)	-0.90001	0.964876	0.350938	0.41 (0.06- 2.69)	-2.28651	1.27455	0.096098	0.10 (0.01- 1.24)	13.2629	13	0.427715	18.003	14	0.206642	0.117315	0.0544257	0.0504471
476	7McLQ5	finn-b-G6_MYASTHENIA	MG	chiro-inositol	13	-0.103358	0.279985	0.712012	0.90 (0.52-1.56)	-0.170976	0.378915	0.651828	0.84 (0.40-1.77)	-0.291996	0.668587	0.670752	0.75 (0.20-2.77)	4.43147	11	0.955557	4.528	12	0.971919	0.0231216	0.0744173	0.761836
477	yQsBqA	finn-b-G6_MYASTHENIA	MG	5alpha-androstan-3beta,17beta-diol disulfate	16	0.458962	0.484465	0.343456	1.58 (0.61- 4.09)	0.550907	0.670474	0.411265	1.73 (0.47- 6.46)	0.343067	0.843364	0.690318	1.41 (0.27- 7.36)	6.2372	14	0.960154	6.26538	15	0.974937	0.00825346	0.0491618	0.869076
478	yQsBqA	finn-b-G6_MYASTHENIA	MG	4-androsten-3beta,17beta-diol disulfate 1*	16	0.458962	0.484465	0.343456	1.58 (0.61- 4.09)	0.550907	0.670474	0.411265	1.73 (0.47- 6.46)	0.343067	0.843364	0.690318	1.41 (0.27- 7.36)	6.2372	14	0.960154	6.26538	15	0.974937	0.00825346	0.0491618	0.869076
479	yWK3Ss	finn-b-G6_MYASTHENIA	MG	4-androsten-3beta,17beta-diol disulfate 2*	18	1.57977	1.01289	0.118839	4.85 (0.67- 35.34)	1.90872	1.41116	0.176188	6.74 (0.42- 107.19)	-1.96427	3.48845	0.581187	0.14 (0.00- 130.72)	12.3429	16	0.720059	13.47	17	0.704196	0.0943581	0.0888768	0.304147
480	DS6Fnd	finn-b-G6_MYASTHENIA	MG	2-hydroxyglutarate	13	1.90148	1.34566	0.157641	6.70 (0.48- 93.59)	0.511961	1.86213	0.783368	1.67 (0.04- 64.18)	4.76215	2.86771	0.124998	117.00 (0.42-32301.36)	8.83822	11	0.636823	10.1143	12	0.605935	-0.0791543	0.0700708	0.282662
481	przSo4	finn-b-G6_MYASTHENIA	MG	ergothioneine	3	-0.966011	1.63331	0.554223	0.38 (0.02-9.35)	-1.64309	1.63481	0.314864	0.19 (0.01-4.76)	-9.10565	4.48799	0.29153	0.00 (0.00-0.73)	0.00519027	1	0.942567	3.55902	2	0.168721	1.27928	0.678603	0.31049
482	aIss1F	finn-b-G6_MYASTHENIA	MG	palmitoyl sphingomyelin	43	1.14088	1.77677	0.520802	3.13 (0.10-1.018300e+02)	2.5142	2.43789	0.302401	12.36 (0.10-1.469190e+03)	7.78517	6.61827	0.246254	2404.67 (0.01-1.034280e+09)	45.0884	41	0.304882	46.2827	42	0.299965	-0.0668396	0.0641388	0.303467
483	hT7IGT	finn-b-G6_MYASTHENIA	MG	phenylalanylphenylalanine	4	-0.0988382	2.12512	0.962904	0.91 (0.01- 58.35)	-0.168022	2.51656	0.946768	0.85 (0.01- 117.27)	-2.68795	6.46228	0.717834	0.07 (0.00-21549.73)	1.33659	2	0.512581	1.51658	3	0.67845	0.0661859	0.156009	0.712664
484	ooM5Ig	finn-b-G6_MYASTHENIA	MG	cis-4-decenoyl carnitine	9	-1.02654	1.29875	0.429293	0.36 (0.03- 4.57)	0.136819	1.5618	0.930192	1.15 (0.05- 24.48)	2.202	2.56056	0.418281	9.04 (0.06-1367.43)	5.09629	7	0.648214	7.23676	8	0.511316	-0.111367	0.0761207	0.186859
485	Xz9uyU	finn-b-G6_MYASTHENIA	MG	15-methylpalmitate (isobar with 2-methylpalmitate)	14	-2.64822	1.74666	0.129478	0.07 (0.00- 2.17)	-3.4376	2.32938	0.140008	0.03 (0.00- 3.09)	0.531456	3.51134	0.882211	1.70 (0.00-1658.54)	10.1207	12	0.605375	11.2103	13	0.593205	-0.0673974	0.0645659	0.317126
