# Supplementary material for: Mendelian randomization analyses of known and suspected risk factors and biomarkers for myasthenia gravis overall and by subtypes
Source: BMC Neurol. 2024 Jan 18;24:33. doi: 10.1186/s12883-024-03529-y (PMC10795466; doi:10.1186/s12883-024-03529-y)
Supplement: Supplementary file 5 — Supplementary Material 5 [file 12883_2024_3529_MOESM5_ESM.xlsx]

## Sheet: cytokines
	id.exposure	id.outcome	outcome	exposure	nsnp	b_Inverse.variance.weighted	se_Inverse.variance.weighted	pval_Inverse.variance.weighted	estimate_Inverse.variance.weighted	b_Weighted.median	se_Weighted.median	pval_Weighted.median	estimate_Weighted.median	b_MR.Egger	se_MR.Egger	pval_MR.Egger	estimate_MR.Egger	Q_MR.Egger	Q_df_MR.Egger	Q_pval_MR.Egger	Q_Inverse.variance.weighted	Q_df_Inverse.variance.weighted	Q_pval_Inverse.variance.weighted	egger_intercept	se	pval
1	7RBGNc	l9J2wD	MG	B_NGF	4	-0.00185404	0.00823888	0.821951	1.00 (0.98-1.01)	-0.00168768	0.00792363	0.831333	1.00 (0.98-1.01)	-0.0354559	0.0448849	0.512351	0.97 (0.88-1.05)	4.90795	2	0.0859511	6.33926	3	0.096222	0.00528186	0.00691603	0.524833
2	QwHWYn	UU5Taj	MG	CTACK	13	-0.00134311	0.00153765	0.382399	1.00 (1.00-1.00)	-0.00268555	0.00168143	0.110226	1.00 (0.99-1.00)	-0.00668467	0.00254413	0.0235125	0.99 (0.99-1.00)	11.6891	11	0.387457	18.0079	12	0.11545	0.00241679	0.000991099	0.0329104
3	jaTBdo	oXWZWY	MG	EOTAXIN	20	-0.000584936	0.00261336	0.822893	1.00 (0.99-1.00)	-0.00381366	0.00378043	0.313076	1.00 (0.99-1.00)	-0.0059616	0.00537626	0.28208	0.99 (0.98-1.00)	13.3789	18	0.768588	14.6885	19	0.742178	0.000924078	0.000807497	0.267459
4	W3lAk0	0tDN21	MG	FGF_BASIC	6	0.00124643	0.00370291	0.736413	1.00 (0.99-1.01)	0.00207029	0.00312847	0.508126	1.00 (1.00-1.01)	0.00264524	0.00599329	0.681757	1.00 (0.99-1.01)	9.74538	4	0.0449422	9.9936	5	0.0754169	-0.000522844	0.00163806	0.76556
5	UfPYBg	F4hlRL	MG	G_CSF	9	0.000862297	0.0015704	0.582941	1.00 (1.00-1.00)	0.000536077	0.00203718	0.792437	1.00 (1.00-1.00)	-0.00133291	0.00234547	0.587594	1.00 (0.99-1.00)	5.1597	7	0.640481	6.74747	8	0.564108	0.00109557	0.000869458	0.248026
6	UpCXDM	DAWXeP	MG	GROA	10	-0.000573964	0.00113927	0.614402	1.00 (1.00-1.00)	-0.00094484	0.00153018	0.536924	1.00 (1.00-1.00)	0.00340926	0.00263257	0.23143	1.00 (1.00-1.01)	5.06853	8	0.750227	7.88542	9	0.545733	-0.00215882	0.00128627	0.131795
7	PQZF1F	HhGIEf	MG	HGF	10	-0.000102461	0.00264235	0.969069	1.00 (0.99-1.01)	-0.00144928	0.00359102	0.686519	1.00 (0.99-1.01)	-0.00517355	0.00446464	0.279962	0.99 (0.99-1.00)	7.86591	8	0.446677	9.77056	9	0.369377	0.00137398	0.000995571	0.204895
8	eM1snd	j0W4wu	MG	IFN_G	12	0.000819388	0.00349102	0.814432	1.00 (0.99-1.01)	-0.00360454	0.00383319	0.347038	1.00 (0.99-1.00)	0.00977729	0.0066468	0.172051	1.01 (1.00-1.02)	17.3331	10	0.0673109	21.5008	11	0.0285386	-0.00212104	0.00136785	0.152033
9	PZYvJ5	ONMPk4	MG	IL_10	16	-0.000561427	0.00376336	0.88141	1.00 (0.99-1.01)	-0.00606706	0.00536115	0.257773	0.99 (0.98-1.00)	-0.00755588	0.00910701	0.420644	0.99 (0.97-1.01)	13.4155	14	0.494096	14.1269	15	0.515929	0.000900572	0.00106777	0.413177
10	IBOl0c	TZWHkz	MG	IL_12_P70	15	-0.00481956	0.00309936	0.119942	1.00 (0.99-1.00)	-0.00506247	0.00416458	0.224137	0.99 (0.99-1.00)	-0.00417369	0.00623924	0.515236	1.00 (0.98-1.01)	10.2203	13	0.675825	10.2346	14	0.744841	-0.000109686	0.000919619	0.906882
11	vDsrgl	WqF50s	MG	IL_13	15	-0.00133061	0.001148	0.24643	1.00 (1.00-1.00)	9.16e-07	0.00146691	0.999502	1.00 (1.00-1.00)	-0.000285058	0.00197831	0.887638	1.00 (1.00-1.00)	4.65592	13	0.982008	5.07705	14	0.984711	-0.000506152	0.000779963	0.527673
12	jnjtG7	VJ3rCJ	MG	IL_16	9	-0.00227707	0.00126502	0.0718572	1.00 (1.00-1.00)	-0.00139404	0.00163363	0.393474	1.00 (1.00-1.00)	-0.00011509	0.00243175	0.963574	1.00 (1.00-1.00)	7.06053	7	0.422605	8.14962	8	0.418994	-0.00119003	0.00114524	0.333308
13	AMcyXu	crjzoh	MG	IL_17	8	0.00120643	0.00284686	0.67173	1.00 (1.00-1.01)	0.00157899	0.00306962	0.606978	1.00 (1.00-1.01)	0.0061991	0.00523063	0.280765	1.01 (1.00-1.02)	8.02056	6	0.236601	9.72404	7	0.204759	-0.00152612	0.00135191	0.302058
14	VH0Gci	prf9JM	MG	IL_18	14	0.000546028	0.00114045	0.632094	1.00 (1.00-1.00)	-0.000169459	0.00160667	0.916001	1.00 (1.00-1.00)	-0.00176912	0.00212131	0.420587	1.00 (0.99-1.00)	8.89874	12	0.711554	10.5741	13	0.646452	0.0011232	0.000867781	0.219902
15	tEwh8d	qIiM1R	MG	IL_1B	5	-0.00162812	0.00414475	0.694457	1.00 (0.99-1.01)	-0.000384098	0.00314381	0.90276	1.00 (0.99-1.01)	0.00475165	0.0110649	0.696582	1.00 (0.98-1.03)	8.79564	3	0.032135	9.96314	4	0.0410532	-0.00215527	0.00341545	0.572816
16	xDfF5m	Wt5tJc	MG	IL_1RA	9	-0.00277043	0.00265884	0.297426	1.00 (0.99-1.00)	-0.00105587	0.00358064	0.768084	1.00 (0.99-1.01)	-0.00100417	0.0054458	0.858933	1.00 (0.99-1.01)	5.28136	7	0.625669	5.41948	8	0.711944	-0.000451862	0.00121586	0.721154
17	z2XkPV	IaTxhm	MG	IL_2	8	0.000259878	0.00202292	0.897779	1.00 (1.00-1.00)	0.000131384	0.00239837	0.956313	1.00 (1.00-1.00)	-0.00119828	0.00314413	0.716246	1.00 (0.99-1.00)	5.48284	6	0.483534	5.84985	7	0.557387	0.000593606	0.000979844	0.566832
18	FwSMDu	C7HbTk	MG	IL_2RA	12	7.24e-05	0.0012378	0.953342	1.00 (1.00-1.00)	-0.000871363	0.00171365	0.611115	1.00 (1.00-1.00)	-0.000779977	0.00203581	0.709643	1.00 (1.00-1.00)	10.858	10	0.36869	11.1727	11	0.42891	0.000449836	0.000835518	0.602084
19	33yWUr	JjNkKL	MG	IL_4	13	0.00240202	0.00253344	0.343065	1.00 (1.00-1.01)	0.00360038	0.00259698	0.165633	1.00 (1.00-1.01)	0.00403965	0.00409245	0.344808	1.00 (1.00-1.01)	22.222	11	0.0227089	22.7684	12	0.0297575	-0.000573977	0.0011036	0.613302
20	Bsc0uJ	IXSiXb	MG	IL_5	8	-0.00433791	0.00261824	0.0975588	1.00 (0.99-1.00)	-0.00364311	0.00297504	0.220741	1.00 (0.99-1.00)	-0.00190372	0.00644171	0.77755	1.00 (0.99-1.01)	10.5369	6	0.103789	10.8454	7	0.145506	-0.000793004	0.0018919	0.689694
21	k4vfWE	fXo25t	MG	IL_6	11	0.00208079	0.00266529	0.434978	1.00 (1.00-1.01)	0.000889354	0.00336411	0.791498	1.00 (0.99-1.01)	0.00164282	0.00511941	0.755612	1.00 (0.99-1.01)	3.74671	9	0.927279	3.75675	10	0.957654	0.00010186	0.00101655	0.922381
22	WScRNw	0817Qe	MG	IL_7	14	-0.0002463	0.001291	0.848695	1.00 (1.00-1.00)	-0.000851201	0.00177387	0.63133	1.00 (1.00-1.00)	0.000950441	0.00285291	0.744771	1.00 (1.00-1.01)	11.2804	12	0.505055	11.5017	13	0.568868	-0.000488511	0.0010385	0.646504
23	feDJwR	nHK7AZ	MG	IL_8	8	0.00180197	0.00162649	0.267909	1.00 (1.00-1.01)	0.00160583	0.00201198	0.424791	1.00 (1.00-1.01)	9.89e-05	0.00299089	0.974682	1.00 (0.99-1.01)	6.29832	6	0.390615	6.79189	7	0.450865	0.000801256	0.00116852	0.518504
24	4Cw6zq	g67CWZ	MG	IL_9	6	0.00299064	0.00270616	0.269107	1.00 (1.00-1.01)	0.00134125	0.0027287	0.623048	1.00 (1.00-1.01)	0.00664762	0.00807892	0.456826	1.01 (0.99-1.02)	7.64342	4	0.105549	8.09472	5	0.151092	-0.00130982	0.00269521	0.652404
25	OriW93	2po9uI	MG	IP_10	11	0.00133881	0.00172509	0.437702	1.00 (1.00-1.00)	0.00193667	0.00225988	0.391458	1.00 (1.00-1.01)	0.00339045	0.00294113	0.278701	1.00 (1.00-1.01)	4.784	9	0.852716	5.52581	10	0.853407	-0.000784552	0.00091091	0.41144
26	7vmhRs	op4Jrk	MG	M_CSF	11	0.000945806	0.00115497	0.412844	1.00 (1.00-1.00)	0.000565924	0.00152294	0.71019	1.00 (1.00-1.00)	-0.000805275	0.00285068	0.783961	1.00 (0.99-1.00)	9.03822	9	0.433754	9.49194	10	0.486137	0.000887121	0.0013198	0.518361
27	3cYr28	lEcWtb	MG	MCP_1_MCAF	17	-0.00140667	0.00198258	0.478006	1.00 (0.99-1.00)	0.000973489	0.00279166	0.727304	1.00 (1.00-1.01)	0.000612154	0.00367636	0.869979	1.00 (0.99-1.01)	16.3967	15	0.356187	16.8686	16	0.394146	-0.00053096	0.000808081	0.521096
28	lEmnaX	zB711I	MG	MCP_3	6	-0.000896533	0.00169856	0.597624	1.00 (1.00-1.00)	-0.0011893	0.00207657	0.566831	1.00 (0.99-1.00)	-0.00176635	0.00363044	0.65204	1.00 (0.99-1.01)	3.37601	4	0.496979	3.4495	5	0.631042	0.000417355	0.00153954	0.799735
29	xwKnqm	T6jn1J	MG	MIF	10	-0.00107365	0.00215408	0.618185	1.00 (0.99-1.00)	-0.000535119	0.00202562	0.791645	1.00 (1.00-1.00)	0.00289133	0.00361991	0.447508	1.00 (1.00-1.01)	13.1389	8	0.107161	16.0617	9	0.0656037	-0.00171801	0.00128782	0.218915
30	4ssoDd	ONpFC2	MG	MIG	14	4.52e-05	0.00170385	0.978828	1.00 (1.00-1.00)	-0.000182436	0.00156808	0.90738	1.00 (1.00-1.00)	-0.00221873	0.00324646	0.507317	1.00 (0.99-1.00)	25.5861	12	0.0122772	27.0311	13	0.0123195	0.00105874	0.00128604	0.426425
31	15llmx	2VRPYp	MG	MIP_1A	6	0.00355889	0.00349354	0.308342	1.00 (1.00-1.01)	0.00312989	0.00433679	0.470476	1.00 (0.99-1.01)	-0.0139656	0.00962056	0.220235	0.99 (0.97-1.00)	1.37233	4	0.848989	5.17492	5	0.394908	0.00395154	0.00202641	0.122954
32	SJQRpx	JKGA1N	MG	MIP_1B	53	0.000655857	0.00082365	0.425869	1.00 (1.00-1.00)	0.00103761	0.00121904	0.394676	1.00 (1.00-1.00)	0.000307145	0.00155372	0.844078	1.00 (1.00-1.00)	37.8957	51	0.913308	37.9658	52	0.927448	0.000120361	0.000454724	0.792315
33	OCgpx7	ejdzTz	MG	PDGF_BB	19	-0.00449838	0.00194996	0.0210601	1.00 (0.99-1.00)	-0.00520311	0.00269178	0.0532409	0.99 (0.99-1.00)	-0.00447671	0.00419966	0.301343	1.00 (0.99-1.00)	13.8343	17	0.678795	13.8343	18	0.739826	-5.05e-06	0.000866554	0.99542
34	Z4RUZn	biGiAQ	MG	RANTES	10	0.00235717	0.00215415	0.273847	1.00 (1.00-1.01)	0.00159245	0.00271764	0.557896	1.00 (1.00-1.01)	0.00591613	0.00553098	0.315992	1.01 (1.00-1.02)	9.71309	8	0.285744	10.3121	9	0.325818	-0.00109515	0.0015592	0.502365
35	BBtDGn	WD7ajv	MG	SCF	10	0.00504734	0.00234939	0.0316851	1.01 (1.00-1.01)	0.00441521	0.00308538	0.152427	1.00 (1.00-1.01)	0.00326542	0.00422167	0.461474	1.00 (1.00-1.01)	7.21751	8	0.513357	7.4756	9	0.587729	0.000511554	0.00100695	0.625145
36	4vFhaX	nfp2wW	MG	SCGF_B	21	0.000138522	0.00120815	0.908718	1.00 (1.00-1.00)	0.000313512	0.00140832	0.823836	1.00 (1.00-1.00)	-0.000236938	0.00253666	0.926559	1.00 (0.99-1.00)	30.0858	19	0.0507163	30.1314	20	0.0677527	0.000166607	0.000982319	0.867113
37	iY59WJ	Zd3rb2	MG	SDF_1A	9	0.000153217	0.00223471	0.945338	1.00 (1.00-1.00)	-0.000398705	0.00286149	0.889186	1.00 (0.99-1.01)	-0.00252225	0.00344716	0.488124	1.00 (0.99-1.00)	4.65275	7	0.702254	5.69182	8	0.681707	0.000949688	0.000931661	0.341968
38	j71Qb7	fhVQho	MG	TNF_A	4	-0.00552201	0.00248105	0.0260358	0.99 (0.99-1.00)	-0.00329552	0.00311449	0.289998	1.00 (0.99-1.00)	-0.00459283	0.00604106	0.526494	1.00 (0.98-1.01)	2.77983	2	0.249096	2.82278	3	0.419763	-0.000376122	0.00213959	0.876646
39	ZmoXqA	A1eKe7	MG	TNF_B	6	0.00088572	0.00189835	0.640805	1.00 (1.00-1.00)	0.0014062	0.00142959	0.325293	1.00 (1.00-1.00)	0.0048768	0.00268196	0.143147	1.00 (1.00-1.01)	7.38064	4	0.117089	13.5761	5	0.0185382	-0.00306763	0.0016741	0.140834
40	b04ZO6	HrFTgM	MG	TRAIL	27	-0.000384476	0.000858183	0.654144	1.00 (1.00-1.00)	-0.000161202	0.00103536	0.876272	1.00 (1.00-1.00)	-0.00203397	0.00123404	0.111821	1.00 (1.00-1.00)	28.4433	25	0.287852	32.1094	26	0.189528	0.000979044	0.000545407	0.084743
41	IzA2CZ	pRvjAS	MG	VEGF	24	-0.00150412	0.00151125	0.3196	1.00 (1.00-1.00)	-0.0013709	0.00215138	0.523983	1.00 (0.99-1.00)	-0.00152173	0.00253641	0.554667	1.00 (0.99-1.00)	27.8071	22	0.182163	27.8072	23	0.223161	5.89e-06	0.000672994	0.993091

## Sheet: gut microbiotas
	id.exposure	id.outcome	outcome	exposure	nsnp	b_Inverse.variance.weighted	se_Inverse.variance.weighted	pval_Inverse.variance.weighted	estimate_Inverse.variance.weighted	b_Weighted.median	se_Weighted.median	pval_Weighted.median	estimate_Weighted.median	b_MR.Egger	se_MR.Egger	pval_MR.Egger	estimate_MR.Egger	Q_MR.Egger	Q_df_MR.Egger	Q_pval_MR.Egger	Q_Inverse.variance.weighted	Q_df_Inverse.variance.weighted	Q_pval_Inverse.variance.weighted	egger_intercept	se	pval
1	oUcFPu	SfVOho	MG	100genus.Erysipelatoclostridium.id.11381	15	-0.00122066	0.00483283	0.800595	1.00 (0.99-1.01)	-0.00227903	0.00656488	0.728475	1.00 (0.98-1.01)	-0.0113536	0.0154566	0.475657	0.99 (0.96-1.02)	6.76879	13	0.91367	7.24514	14	0.924848	0.00100334	0.00145374	0.502218
2	Chd4Pd	Phs9m9	MG	101genus.ErysipelotrichaceaeUCG003.id.11384	17	0.00371978	0.00465688	0.424423	1.00 (0.99-1.01)	-0.000481935	0.00550901	0.930289	1.00 (0.99-1.01)	-0.0149483	0.0124993	0.250286	0.99 (0.96-1.01)	18.9468	15	0.216156	22.1725	16	0.137709	0.00216486	0.00135469	0.13088
3	RAhkrb	CzltKB	MG	102genus.Escherichia.Shigella.id.3504	10	-0.00184639	0.00550187	0.737177	1.00 (0.99-1.01)	-0.00626119	0.0076334	0.412082	0.99 (0.98-1.01)	-0.0162805	0.0137713	0.27107	0.98 (0.96-1.01)	4.72394	8	0.786633	6.03116	9	0.736796	0.00158803	0.00138894	0.285957
4	GG3izz	fGp4qu	MG	103genus.Faecalibacterium.id.2057	10	-0.00193381	0.00481593	0.68802	1.00 (0.99-1.01)	0.0047627	0.00561708	0.396496	1.00 (0.99-1.02)	0.0118775	0.00906897	0.22666	1.01 (0.99-1.03)	8.38312	8	0.396968	11.5412	9	0.240426	-0.00207736	0.00119662	0.120773
5	J5jW6c	CyT91d	MG	104genus.FamilyXIIIAD3011group.id.11293	13	0.00107266	0.00550672	0.845556	1.00 (0.99-1.01)	0.00281881	0.00745687	0.70542	1.00 (0.99-1.02)	-0.0206666	0.0248912	0.424036	0.98 (0.93-1.03)	7.83267	11	0.72821	8.6347	12	0.733774	0.00198193	0.00221306	0.389664
6	mYtwOC	LqVR6d	MG	105genus.FamilyXIIIUCG001.id.11294	8	0.0077899	0.00556365	0.161471	1.01 (1.00-1.02)	0.00660187	0.0069845	0.344548	1.01 (0.99-1.02)	0.00189856	0.0140087	0.896627	1.00 (0.97-1.03)	1.1356	6	0.979946	1.34558	7	0.98718	0.000719958	0.00157114	0.662909
7	1N00XW	4zdTXs	MG	106genus.Flavonifractor.id.2059	5	0.00902929	0.0113605	0.42673	1.01 (0.99-1.03)	0.0102389	0.0120678	0.396189	1.01 (0.99-1.03)	0.074346	0.0298775	0.0886123	1.08 (1.02-1.14)	2.49068	3	0.476978	7.66021	4	0.104849	-0.00648979	0.00285434	0.107562
8	yHa4ds	PwvRFN	MG	107genus.Fusicatenibacter.id.11305	19	0.00316696	0.00612953	0.605385	1.00 (0.99-1.02)	0.00462817	0.00853041	0.58744	1.00 (0.99-1.02)	-0.00429694	0.0217547	0.845765	1.00 (0.95-1.04)	22.7373	17	0.158001	22.909	18	0.19411	0.000581482	0.00162259	0.72448
9	93mRox	1eWyuV	MG	108genus.Gordonibacter.id.821	12	0.000946396	0.00306895	0.757795	1.00 (0.99-1.01)	0.00233532	0.00403522	0.562768	1.00 (0.99-1.01)	0.0139687	0.0151613	0.378563	1.01 (0.98-1.04)	4.17882	10	0.93892	4.94809	11	0.933654	-0.00221228	0.00252233	0.401024
10	zdSyYP	Y6XNAm	MG	109genus.Haemophilus.id.3698	9	0.00362866	0.00375309	0.333621	1.00 (1.00-1.01)	0.00547727	0.0051584	0.28832	1.01 (1.00-1.02)	0.0103163	0.00905349	0.291989	1.01 (0.99-1.03)	7.3679	7	0.391605	8.06775	8	0.42688	-0.00115203	0.00141281	0.441691
11	ZjU9C0	zlWwVD	MG	10class.Gammaproteobacteria.id.3303	7	-0.00637001	0.00751395	0.396573	0.99 (0.98-1.01)	-0.0132009	0.010109	0.191604	0.99 (0.97-1.01)	-0.0266186	0.0200639	0.241972	0.97 (0.94-1.01)	1.57207	5	0.904606	2.75672	6	0.838703	0.00194618	0.00178809	0.326071
12	K7Xz2H	UKpT7n	MG	110genus.Holdemanella.id.11393	11	0.00685324	0.00379436	0.0708925	1.01 (1.00-1.01)	0.00784922	0.00513004	0.126005	1.01 (1.00-1.02)	0.0119619	0.00853912	0.194786	1.01 (1.00-1.03)	9.7051	9	0.374882	10.193	10	0.423729	-0.000807137	0.00119997	0.518078
13	YBeRoT	Txqd4D	MG	111genus.Holdemania.id.2157	15	0.000816337	0.00481837	0.865465	1.00 (0.99-1.01)	0.00283112	0.00544181	0.602887	1.00 (0.99-1.01)	0.00531583	0.0136199	0.702636	1.01 (0.98-1.03)	23.4578	13	0.0364994	23.6851	14	0.0499958	-0.000592105	0.00166838	0.728358
14	Lh6C9p	DhomU5	MG	112genus.Howardella.id.2000	10	-0.00203871	0.00346164	0.555899	1.00 (0.99-1.00)	-0.00207832	0.00446342	0.641478	1.00 (0.99-1.01)	-0.014373	0.0156518	0.385313	0.99 (0.96-1.02)	5.77826	8	0.672054	6.43121	9	0.696105	0.00204338	0.00252877	0.442423
15	6BQWAr	AaiH8l	MG	113genus.Hungatella.id.11306	5	0.0044183	0.00818758	0.589449	1.00 (0.99-1.02)	-0.00169275	0.00771597	0.826352	1.00 (0.98-1.01)	-0.0582277	0.0555346	0.371432	0.94 (0.85-1.05)	5.47601	3	0.14008	7.84671	4	0.0973575	0.00852994	0.00748479	0.337192
16	Khk1Fc	yaZFSh	MG	114genus.Intestinibacter.id.11345	14	-0.000589379	0.00539226	0.912964	1.00 (0.99-1.01)	-0.00369851	0.00692063	0.593052	1.00 (0.98-1.01)	0.0112405	0.015828	0.491174	1.01 (0.98-1.04)	15.5586	12	0.212301	16.381	13	0.229165	-0.00123889	0.00155548	0.441233
17	GtuOzL	9xUz3M	MG	115genus.Intestinimonas.id.2062	17	0.00291179	0.0035238	0.408622	1.00 (1.00-1.01)	0.00752668	0.00497802	0.130538	1.01 (1.00-1.02)	0.0203852	0.00867855	0.0329475	1.02 (1.00-1.04)	10.7474	15	0.770284	15.6015	16	0.481103	-0.00232199	0.00105392	0.0436291
18	rTpWsy	wd2HYF	MG	116genus.Lachnoclostridium.id.11308	13	-0.00953896	0.006428	0.137817	0.99 (0.98-1.00)	-0.00648067	0.00934369	0.48794	0.99 (0.98-1.01)	-0.0200813	0.0221642	0.38434	0.98 (0.94-1.02)	8.83909	11	0.636742	9.0861	12	0.695559	0.000848205	0.00170663	0.628967
19	CfiVJ2	diDPKd	MG	117genus.Lachnospira.id.2004	6	-0.00470231	0.0165783	0.776684	1.00 (0.96-1.03)	3.44e-06	0.0157057	0.999825	1.00 (0.97-1.03)	-0.0601773	0.0981543	0.572963	0.94 (0.78-1.14)	9.80808	4	0.0437876	10.618	5	0.0595024	0.00357612	0.00622231	0.596255
20	6zExiv	rpLWrz	MG	118genus.LachnospiraceaeFCS020group.id.11314	13	0.00865506	0.00647386	0.181248	1.01 (1.00-1.02)	0.00323043	0.00710468	0.649331	1.00 (0.99-1.02)	-0.0181686	0.0106684	0.116615	0.98 (0.96-1.00)	12.1365	11	0.353471	21.1951	12	0.0475955	0.00307247	0.00107228	0.0153684
21	79GnN8	BW38Vi	MG	119genus.LachnospiraceaeNC2004group.id.11316	9	0.000854838	0.00457461	0.851766	1.00 (0.99-1.01)	0.000416435	0.00578423	0.942606	1.00 (0.99-1.01)	-0.0130078	0.0185288	0.505327	0.99 (0.95-1.02)	2.47858	7	0.928702	3.07466	8	0.929585	0.00183959	0.00238269	0.465338
22	hh7mtO	gVjeLW	MG	11class.Lentisphaeria.id.2250	8	-0.00367551	0.00394471	0.351461	1.00 (0.99-1.00)	-0.0059178	0.00494878	0.231771	0.99 (0.98-1.00)	-0.0115731	0.0142446	0.447557	0.99 (0.96-1.02)	7.63881	6	0.265777	8.06639	7	0.326777	0.00139712	0.00241081	0.583325
23	qY39Vr	XkSIgL	MG	120genus.LachnospiraceaeND3007group.id.11317	3	-0.00625165	0.0300065	0.834961	0.99 (0.94-1.05)	-0.00255336	0.0258136	0.921206	1.00 (0.95-1.05)	-0.574695	0.337757	0.33826	0.56 (0.29-1.09)	1.61036	1	0.204442	6.19045	2	0.0452649	0.0339173	0.0201116	0.340735
24	TQby3G	BNExxQ	MG	121genus.LachnospiraceaeNK4A136group.id.11319	15	0.00275677	0.00444106	0.534768	1.00 (0.99-1.01)	-0.00143003	0.00634279	0.821623	1.00 (0.99-1.01)	-0.00518166	0.00779476	0.517822	0.99 (0.98-1.01)	12.6381	13	0.476138	14.1653	14	0.437473	0.000996888	0.000806686	0.238405
25	Jpl9uu	km3KW0	MG	122genus.LachnospiraceaeUCG001.id.11321	13	-0.00160588	0.00560436	0.774464	1.00 (0.99-1.01)	-0.00109686	0.00687084	0.873164	1.00 (0.99-1.01)	0.000953147	0.022456	0.966905	1.00 (0.96-1.05)	15.3872	11	0.165447	15.4067	12	0.219945	-0.000263802	0.00223499	0.90817
26	f80059	pfEx41	MG	123genus.LachnospiraceaeUCG004.id.11324	14	-0.00620266	0.00616837	0.314627	0.99 (0.98-1.01)	-0.00561323	0.00813213	0.490035	0.99 (0.98-1.01)	0.00828119	0.0188724	0.668604	1.01 (0.97-1.05)	2.83885	12	0.996579	3.49829	13	0.995452	-0.00116644	0.00143639	0.432571
27	xHnrt9	MLpqxq	MG	124genus.LachnospiraceaeUCG008.id.11328	11	0.00772193	0.00467037	0.0982523	1.01 (1.00-1.02)	0.00830399	0.006434	0.196828	1.01 (1.00-1.02)	0.00491436	0.0194145	0.805857	1.00 (0.97-1.04)	8.70818	9	0.464636	8.73038	10	0.557869	0.000327796	0.00220017	0.884849
28	MCScez	1rtPji	MG	125genus.LachnospiraceaeUCG010.id.11330	10	-0.000436777	0.00573883	0.939332	1.00 (0.99-1.01)	-0.00481653	0.00727891	0.508157	1.00 (0.98-1.01)	-0.016203	0.0117578	0.205496	0.98 (0.96-1.01)	8.26832	8	0.407709	10.6169	9	0.302886	0.0018637	0.00123635	0.170129
29	MBZqnq	fLCO11	MG	126genus.Lactobacillus.id.1837	10	-0.00288113	0.00408323	0.480437	1.00 (0.99-1.01)	-0.00724265	0.00542561	0.181908	0.99 (0.98-1.00)	-0.0154498	0.0110397	0.19923	0.98 (0.96-1.01)	6.30988	8	0.612564	7.81148	9	0.55325	0.00184404	0.00150485	0.255275
30	vPtLY3	BJZZ6a	MG	127genus.Lactococcus.id.1851	9	0.00226264	0.00399895	0.571524	1.00 (0.99-1.01)	0.00569166	0.00562881	0.311938	1.01 (0.99-1.02)	-0.0240288	0.0161049	0.179326	0.98 (0.95-1.01)	3.69583	7	0.814069	6.53603	8	0.587414	0.00406132	0.00240986	0.135801
31	eIZkrt	fmCWQn	MG	128genus.Marvinbryantia.id.2005	10	0.00955683	0.00854809	0.263564	1.01 (0.99-1.03)	0.0156595	0.00894169	0.0798965	1.02 (1.00-1.03)	0.0543475	0.0335259	0.143663	1.06 (0.99-1.13)	16.8566	8	0.0316372	20.8539	9	0.0133154	-0.00457589	0.00332228	0.205712
32	w7xEjQ	yXow2M	MG	129genus.Methanobrevibacter.id.123	6	-0.000193663	0.00424477	0.96361	1.00 (0.99-1.01)	0.00211086	0.00573938	0.713033	1.00 (0.99-1.01)	0.0208186	0.0158979	0.260511	1.02 (0.99-1.05)	3.13966	4	0.534731	5.02006	5	0.413437	-0.00372593	0.00271713	0.242185
33	eK474g	z1ouvr	MG	12class.Melainabacteria.id.1589	10	-0.00755281	0.00376717	0.0449736	0.99 (0.99-1.00)	-0.00938524	0.00502038	0.0615634	0.99 (0.98-1.00)	-0.00893445	0.00967934	0.382979	0.99 (0.97-1.01)	3.8446	8	0.870865	3.86861	9	0.919845	0.000220922	0.00142567	0.880692
34	V8ihrY	qNuAL8	MG	130genus.Odoribacter.id.952	7	-0.00902743	0.00834478	0.279339	0.99 (0.97-1.01)	-0.0070543	0.0104586	0.499996	0.99 (0.97-1.01)	-0.0237165	0.0264043	0.410239	0.98 (0.93-1.03)	7.07013	5	0.215477	7.56297	6	0.2719	0.0013908	0.00235581	0.580613
35	YjhUag	bT8Kql	MG	131genus.Olsenella.id.822	11	-0.0053977	0.00344635	0.1173	0.99 (0.99-1.00)	-0.00313357	0.00466641	0.501891	1.00 (0.99-1.01)	0.00414447	0.0104735	0.701537	1.00 (0.98-1.02)	5.56469	9	0.782571	6.49553	10	0.772056	-0.00155473	0.00161144	0.35985
36	xBXhsP	VswrtM	MG	132genus.Oscillibacter.id.2063	14	0.000208272	0.00478757	0.965301	1.00 (0.99-1.01)	0.00131097	0.00611126	0.830144	1.00 (0.99-1.01)	0.0103529	0.0163865	0.53937	1.01 (0.98-1.04)	14.8535	12	0.249547	15.3744	13	0.284565	-0.0011326	0.00174583	0.528724
37	JjbjYk	FtHbAU	MG	133genus.Oscillospira.id.2064	8	0.00940732	0.00583404	0.106855	1.01 (1.00-1.02)	0.0102309	0.00742884	0.168454	1.01 (1.00-1.03)	0.00894341	0.0247188	0.729898	1.01 (0.96-1.06)	0.904275	6	0.988982	0.904648	7	0.996224	5.14e-05	0.0026617	0.985217
38	8mO29s	PDziSf	MG	134genus.Oxalobacter.id.2978	11	0.00372895	0.00319155	0.242652	1.00 (1.00-1.01)	0.00534652	0.00441223	0.225608	1.01 (1.00-1.01)	-0.0145134	0.0142371	0.334628	0.99 (0.96-1.01)	3.83453	9	0.921962	5.5632	10	0.85053	0.00313718	0.00238607	0.221095
39	QFUWMk	AMTnQP	MG	135genus.Parabacteroides.id.954	6	0.00189399	0.00636035	0.765871	1.00 (0.99-1.01)	0.00714137	0.00793744	0.368276	1.01 (0.99-1.02)	0.0270295	0.0183003	0.213731	1.03 (0.99-1.06)	0.582416	4	0.964997	2.72813	5	0.741813	-0.0030138	0.00205745	0.216829
40	KltTtU	c2xRXM	MG	136genus.Paraprevotella.id.962	13	0.00624092	0.00531605	0.240404	1.01 (1.00-1.02)	0.0117811	0.00601105	0.050006	1.01 (1.00-1.02)	0.0117964	0.0156014	0.465469	1.01 (0.98-1.04)	22.8086	11	0.0188065	23.109	12	0.0268144	-0.00075444	0.00198184	0.710693
41	S0HVm6	QcZG8f	MG	137genus.Parasutterella.id.2892	15	0.000547978	0.00510608	0.914536	1.00 (0.99-1.01)	0.00449733	0.00663465	0.497863	1.00 (0.99-1.02)	0.00793822	0.0117311	0.510471	1.01 (0.99-1.03)	17.1615	13	0.192024	17.8136	14	0.215402	-0.000825305	0.00117429	0.494566
42	ClLNAH	VaG4kY	MG	138genus.Peptococcus.id.2037	13	-0.000148376	0.00501014	0.976374	1.00 (0.99-1.01)	0.00165512	0.0048291	0.731796	1.00 (0.99-1.01)	0.00167689	0.0222924	0.941388	1.00 (0.96-1.05)	27.4179	11	0.0039719	27.4356	12	0.00668486	-0.000276879	0.00328716	0.934387
43	Oxjmq0	UpFvnh	MG	139genus.Phascolarctobacterium.id.2168	11	-0.012265	0.00570272	0.0314972	0.99 (0.98-1.00)	-0.0135243	0.00773574	0.0804151	0.99 (0.97-1.00)	-0.0281391	0.0257103	0.302175	0.97 (0.92-1.02)	7.8512	9	0.549209	8.25213	10	0.604224	0.00151233	0.00238843	0.542362
44	f1pAnF	Ec0Hms	MG	13class.Methanobacteria.id.119	10	-0.00123359	0.00386659	0.749698	1.00 (0.99-1.01)	-0.000172034	0.00474882	0.971102	1.00 (0.99-1.01)	0.000666185	0.019279	0.973281	1.00 (0.96-1.04)	13.7854	8	0.087533	13.8029	9	0.12951	-0.000346914	0.00344003	0.922154
45	GMF8LF	KbF71J	MG	140genus.Prevotella7.id.11182	11	5.06e-05	0.00354693	0.988627	1.00 (0.99-1.01)	-0.00238452	0.00488135	0.625199	1.00 (0.99-1.01)	0.0165084	0.0180918	0.385308	1.02 (0.98-1.05)	6.13685	9	0.726148	6.99745	10	0.725686	-0.00251317	0.00270908	0.377778
46	6F1G4t	iNDL1h	MG	141genus.Prevotella9.id.11183	14	-0.0023116	0.00478445	0.628991	1.00 (0.99-1.01)	0.000294956	0.00615648	0.961788	1.00 (0.99-1.01)	-0.0090013	0.0130729	0.504204	0.99 (0.97-1.02)	18.3746	12	0.104782	18.8416	13	0.128097	0.000853286	0.001545	0.59089
47	tT0qk1	Or7LjE	MG	142genus.RikenellaceaeRC9gutgroup.id.11191	11	0.00445682	0.0051761	0.389217	1.00 (0.99-1.01)	0.00555267	0.00553156	0.315467	1.01 (0.99-1.02)	-0.0271119	0.0332363	0.435711	0.97 (0.91-1.04)	18.2629	9	0.0322428	20.1395	10	0.0279608	0.00464874	0.00483414	0.36135
48	LNdO6b	6tqr8u	MG	143genus.Romboutsia.id.11347	14	0.00262166	0.0043995	0.551243	1.00 (0.99-1.01)	-0.00152034	0.00644393	0.813484	1.00 (0.99-1.01)	0.0126332	0.010092	0.234491	1.01 (0.99-1.03)	8.07824	12	0.778987	9.29328	13	0.75045	-0.00119626	0.00108525	0.291954
49	ba9lcj	YASulV	MG	144genus.Roseburia.id.2012	14	-0.00226762	0.00589691	0.700575	1.00 (0.99-1.01)	-0.00138859	0.00807021	0.863388	1.00 (0.98-1.01)	-0.00311007	0.0162775	0.851669	1.00 (0.97-1.03)	15.836	12	0.198863	15.8401	13	0.257871	8e-05	0.0014311	0.956358
50	ITXYSH	XQpGvx	MG	145genus.Ruminiclostridium5.id.11355	11	0.00489002	0.00759383	0.51961	1.00 (0.99-1.02)	0.00629335	0.010635	0.554014	1.01 (0.99-1.03)	0.0166236	0.031057	0.605441	1.02 (0.96-1.08)	7.12286	9	0.62433	7.27467	10	0.699285	-0.000852021	0.00218672	0.705867
51	ShFvCY	0YwwER	MG	146genus.Ruminiclostridium6.id.11356	16	-0.00402802	0.00497242	0.417899	1.00 (0.99-1.01)	-0.00344758	0.00563446	0.540622	1.00 (0.99-1.01)	-0.0206403	0.0126832	0.125947	0.98 (0.96-1.00)	21.9154	14	0.0803694	25.0529	15	0.0492381	0.00205097	0.00144871	0.178718
52	d6b3Yg	gHOcmy	MG	147genus.Ruminiclostridium9.id.11357	9	0.00291894	0.00791831	0.712403	1.00 (0.99-1.02)	0.0138274	0.0107946	0.200209	1.01 (0.99-1.04)	0.0125078	0.0326263	0.712826	1.01 (0.95-1.08)	6.41819	7	0.491854	6.50997	8	0.590302	-0.000735559	0.00242793	0.770727
53	VrJdlv	cLqIni	MG	148genus.RuminococcaceaeNK4A214group.id.11358	14	-0.0088614	0.00573343	0.122209	0.99 (0.98-1.00)	-0.00981088	0.0078877	0.213566	0.99 (0.98-1.01)	-0.0318746	0.0192152	0.12304	0.97 (0.93-1.01)	11.3557	12	0.49871	12.9302	13	0.453216	0.00201236	0.00160371	0.233434
54	SreLAc	oBJ0FH	MG	149genus.RuminococcaceaeUCG002.id.11360	22	-0.00945905	0.00403277	0.0189991	0.99 (0.98-1.00)	-0.0111356	0.00626017	0.0752726	0.99 (0.98-1.00)	-0.0111904	0.00970875	0.262663	0.99 (0.97-1.01)	18.0492	20	0.584168	18.0876	21	0.643453	0.000177461	0.000905243	0.84656
55	NWaHYa	8oFXkj	MG	14class.Mollicutes.id.3920	12	-0.00672866	0.00478888	0.160003	0.99 (0.98-1.00)	-0.00746856	0.0069731	0.284145	0.99 (0.98-1.01)	-0.00131831	0.0123516	0.917113	1.00 (0.97-1.02)	4.35788	10	0.929761	4.5837	11	0.949642	-0.000622712	0.00131042	0.644853
56	WOVcKN	1m1i86	MG	150genus.RuminococcaceaeUCG003.id.11361	12	-0.000477153	0.00730161	0.947896	1.00 (0.99-1.01)	0.00833444	0.00792785	0.293128	1.01 (0.99-1.02)	0.014084	0.0208218	0.514122	1.01 (0.97-1.06)	16.2564	10	0.092525	17.1682	11	0.102998	-0.00136589	0.0018238	0.47115
57	N2MWKu	YPh4xu	MG	151genus.RuminococcaceaeUCG004.id.11362	11	0.0118934	0.00589366	0.0435909	1.01 (1.00-1.02)	0.0135736	0.00824544	0.0997239	1.01 (1.00-1.03)	0.0284968	0.027459	0.326444	1.03 (0.97-1.09)	5.63048	9	0.776256	6.01374	10	0.814107	-0.00153104	0.00247306	0.551206
58	rri8yu	PHYtjB	MG	152genus.RuminococcaceaeUCG005.id.11363	14	0.000427422	0.00488908	0.930335	1.00 (0.99-1.01)	0.000549858	0.00710408	0.938305	1.00 (0.99-1.01)	-0.013611	0.0123675	0.292682	0.99 (0.96-1.01)	12.0792	12	0.43934	13.6056	13	0.402194	0.00150546	0.00122254	0.241755
59	5DdqRr	3A2Svx	MG	153genus.RuminococcaceaeUCG009.id.11366	12	-0.00998165	0.00500997	0.046332	0.99 (0.98-1.00)	-0.0029695	0.00675045	0.660012	1.00 (0.98-1.01)	0.0152663	0.0172333	0.396495	1.02 (0.98-1.05)	9.98137	10	0.442129	12.3032	11	0.341287	-0.00282152	0.00185167	0.158545
60	x3vNGY	I4506x	MG	154genus.RuminococcaceaeUCG010.id.11367	6	-0.0064656	0.00813872	0.426948	0.99 (0.98-1.01)	-0.0120883	0.00985759	0.220089	0.99 (0.97-1.01)	-0.0263657	0.017834	0.21338	0.97 (0.94-1.01)	2.63166	4	0.621225	4.20431	5	0.520391	0.001971	0.0015717	0.27811
61	hteEaM	m7da5R	MG	155genus.RuminococcaceaeUCG011.id.11368	8	0.00588996	0.00486331	0.225856	1.01 (1.00-1.02)	0.00969355	0.00627333	0.122298	1.01 (1.00-1.02)	0.0194683	0.02467	0.460063	1.02 (0.97-1.07)	7.94545	6	0.242127	8.36466	7	0.301539	-0.0019532	0.00347145	0.594058
62	rWUd7V	Av3zLT	MG	156genus.RuminococcaceaeUCG013.id.11370	12	0.00442316	0.00549827	0.421129	1.00 (0.99-1.02)	0.000898943	0.00812883	0.911944	1.00 (0.99-1.02)	-0.00139553	0.0129705	0.916447	1.00 (0.97-1.02)	6.23892	10	0.794807	6.48426	11	0.839181	0.000598341	0.00120801	0.631082
63	Ojm8AG	nBctzd	MG	157genus.RuminococcaceaeUCG014.id.11371	11	-0.000379016	0.00659197	0.95415	1.00 (0.99-1.01)	-0.00026164	0.00758692	0.97249	1.00 (0.98-1.01)	0.0167632	0.0158781	0.318602	1.02 (0.99-1.05)	13.2498	9	0.151627	15.3067	10	0.121275	-0.0018779	0.00158872	0.267486
64	EnKMQ8	D6ZOsq	MG	158genus.Ruminococcus1.id.11373	10	0.000282666	0.00586072	0.961532	1.00 (0.99-1.01)	-0.00082783	0.00807404	0.918336	1.00 (0.98-1.02)	0.000667514	0.0153775	0.96644	1.00 (0.97-1.03)	7.64042	8	0.469359	7.64115	9	0.570674	-3.97e-05	0.00146616	0.979067
65	8TFlet	kLbCQp	MG	159genus.Ruminococcus2.id.11374	15	-0.0103161	0.0052396	0.0489689	0.99 (0.98-1.00)	-0.00400412	0.00726093	0.581318	1.00 (0.98-1.01)	-0.00786656	0.0120037	0.523675	0.99 (0.97-1.02)	16.9377	13	0.202168	17.0059	14	0.255864	-0.000264915	0.00115799	0.822606
66	Aq4tzA	P5iaeg	MG	15class.Negativicutes.id.2164	12	0.00712559	0.00648573	0.271918	1.01 (0.99-1.02)	0.00868375	0.00863166	0.314399	1.01 (0.99-1.03)	0.000363223	0.0166512	0.983026	1.00 (0.97-1.03)	7.22672	10	0.703882	7.42115	11	0.764025	0.000572622	0.00129863	0.668635
67	ZE9sBf	DySlzh	MG	160genus.Sellimonas.id.14369	10	0.0029458	0.00361672	0.415361	1.00 (1.00-1.01)	-0.000713024	0.00515674	0.890027	1.00 (0.99-1.01)	-0.0170979	0.0155145	0.302483	0.98 (0.95-1.01)	4.86672	8	0.771722	6.63173	9	0.6754	0.00316275	0.00238063	0.220646
68	8916ni	QOLGdw	MG	161genus.Senegalimassilia.id.11160	5	-0.00443407	0.00685655	0.517831	1.00 (0.98-1.01)	-0.0041794	0.00908532	0.645505	1.00 (0.98-1.01)	-0.00459311	0.0206577	0.838324	1.00 (0.96-1.04)	3.52828	3	0.317113	3.52836	4	0.47358	1.95e-05	0.00236855	0.993934
69	qZjKpT	jF05GE	MG	162genus.Slackia.id.825	6	0.00104668	0.00656093	0.873249	1.00 (0.99-1.01)	0.000496545	0.00819888	0.951708	1.00 (0.98-1.02)	0.00665811	0.0304299	0.837515	1.01 (0.95-1.07)	1.27409	4	0.865756	1.30975	5	0.933925	-0.000631765	0.00334538	0.859407
70	lNym0s	jlXJPb	MG	163genus.Streptococcus.id.1853	16	0.00434343	0.00504891	0.389639	1.00 (0.99-1.01)	0.00116693	0.00710911	0.869616	1.00 (0.99-1.02)	-0.000668364	0.0196146	0.973299	1.00 (0.96-1.04)	13.8438	14	0.461414	13.9137	15	0.532085	0.000452977	0.00171307	0.795307
71	i2T7bl	x8HRxx	MG	164genus.Subdoligranulum.id.2070	11	0.000337719	0.00595738	0.954793	1.00 (0.99-1.01)	0.00394939	0.00858482	0.645485	1.00 (0.99-1.02)	0.0178169	0.0143884	0.246936	1.02 (0.99-1.05)	7.18851	9	0.6175	8.96962	10	0.53499	-0.0017372	0.00130168	0.214791
72	vEL5Qh	U8iZXG	MG	165genus.Sutterella.id.2896	12	-0.00536789	0.00679411	0.429481	0.99 (0.98-1.01)	-0.00987053	0.00984152	0.315886	0.99 (0.97-1.01)	-0.0157	0.0212447	0.476892	0.98 (0.94-1.03)	5.46792	10	0.857813	5.73139	11	0.890672	0.00081384	0.00158553	0.618896
73	fO6u7u	BGdm8R	MG	166genus.Terrisporobacter.id.11348	5	0.00735594	0.00866596	0.395975	1.01 (0.99-1.02)	0.0134973	0.00765917	0.0780276	1.01 (1.00-1.03)	0.0334586	0.0174704	0.151356	1.03 (1.00-1.07)	4.5877	3	0.2046	8.71422	4	0.0686534	-0.00385814	0.00234867	0.19899
74	FZ6hz7	6QUimL	MG	167genus.Turicibacter.id.2162	10	0.00298364	0.00676125	0.659006	1.00 (0.99-1.02)	-0.00366681	0.00683803	0.591794	1.00 (0.98-1.01)	0.0163709	0.0306829	0.608153	1.02 (0.96-1.08)	17.0152	8	0.0299512	17.4429	9	0.0422157	-0.00157132	0.00350413	0.665746
75	PpvLQv	L5uNuK	MG	168genus.Tyzzerella3.id.11335	13	0.00108114	0.00353796	0.759922	1.00 (0.99-1.01)	0.00190434	0.00444991	0.668687	1.00 (0.99-1.01)	-0.0138642	0.017597	0.447416	0.99 (0.95-1.02)	13.5284	11	0.260196	14.4537	12	0.272678	0.00233359	0.00269032	0.404247
76	YHYtm6	s1BY2g	MG	169genus.unknowngenus.id.826	15	0.0050751	0.00430405	0.23834	1.01 (1.00-1.01)	0.00130781	0.00648876	0.840268	1.00 (0.99-1.01)	-0.00533272	0.0102851	0.612829	0.99 (0.97-1.01)	11.4643	13	0.571984	12.7057	14	0.549819	0.00122613	0.00110048	0.285378
77	B0bB09	Y0TgUr	MG	16class.Verrucomicrobiae.id.4029	12	0.003314	0.00609595	0.58669	1.00 (0.99-1.02)	0.00521947	0.00776968	0.501727	1.01 (0.99-1.02)	0.00992572	0.0153474	0.532365	1.01 (0.98-1.04)	13.8105	10	0.181813	14.1192	11	0.226468	-0.000684459	0.00144768	0.646508
78	aTuqIL	oFuHoc	MG	170genus.unknowngenus.id.959	13	0.000930658	0.00420601	0.824883	1.00 (0.99-1.01)	-0.00353519	0.00550409	0.520689	1.00 (0.99-1.01)	-0.0317623	0.0211321	0.160984	0.97 (0.93-1.01)	3.42223	11	0.983888	5.9144	12	0.920335	0.00389956	0.00247017	0.142719
79	Hz6tB0	vYsojy	MG	171genus.unknowngenus.id.1868	12	0.00511761	0.00462445	0.268449	1.01 (1.00-1.01)	0.00871289	0.00644567	0.176457	1.01 (1.00-1.02)	0.0202135	0.0119078	0.120452	1.02 (1.00-1.04)	5.33773	10	0.867506	7.2303	11	0.780138	-0.00180106	0.00130919	0.198941
80	85eOLt	ijC3Le	MG	172genus.unknowngenus.id.2001	10	-0.00197384	0.0049873	0.692272	1.00 (0.99-1.01)	-0.000881798	0.00689201	0.898193	1.00 (0.99-1.01)	-0.0079991	0.0155105	0.619996	0.99 (0.96-1.02)	6.0975	8	0.636311	6.26581	9	0.713049	0.000726333	0.00177047	0.692391
81	IqDqOr	MmoJEx	MG	173genus.unknowngenus.id.2041	12	0.00229906	0.00461529	0.618386	1.00 (0.99-1.01)	-0.0021465	0.00543392	0.69283	1.00 (0.99-1.01)	-0.0113674	0.0106131	0.309308	0.99 (0.97-1.01)	10.965	10	0.36025	13.1642	11	0.282727	0.00181922	0.00128456	0.187099
82	I0YK5X	8cEwJR	MG	174genus.unknowngenus.id.2071	17	0.00182323	0.00488231	0.708825	1.00 (0.99-1.01)	0.00423779	0.00656942	0.518876	1.00 (0.99-1.02)	0.0274793	0.0238042	0.266401	1.03 (0.98-1.08)	12.5769	15	0.634941	13.7896	16	0.614387	-0.00230465	0.00209284	0.288164
83	Hm6lS1	HoQv1i	MG	175genus.unknowngenus.id.2755	13	0.009178	0.0053194	0.0844586	1.01 (1.00-1.02)	0.00546517	0.00643863	0.395987	1.01 (0.99-1.02)	0.0276265	0.0185236	0.163961	1.03 (0.99-1.07)	15.4642	11	0.162215	16.9831	12	0.150234	-0.00210582	0.00202594	0.320914
84	x0MYlt	n1Z3xR	MG	176genus.unknowngenus.id.1000000073	15	-0.00195233	0.00409376	0.633429	1.00 (0.99-1.01)	0.00125497	0.00567108	0.824865	1.00 (0.99-1.01)	0.00765516	0.0106357	0.484414	1.01 (0.99-1.03)	11.9641	13	0.530589	12.922	14	0.532673	-0.00116681	0.00119217	0.345579
85	ZAT1ye	8fXiEj	MG	177genus.unknowngenus.id.1000001215	9	-0.00909487	0.00383382	0.017679	0.99 (0.98-1.00)	-0.00949478	0.00523354	0.0696439	0.99 (0.98-1.00)	-0.00150681	0.0102112	0.886847	1.00 (0.98-1.02)	4.66298	7	0.701014	5.30581	8	0.724447	-0.00124913	0.00155798	0.449045
86	KSBoMD	0w8z47	MG	178genus.unknowngenus.id.1000005472	13	-0.00344283	0.00478345	0.471686	1.00 (0.99-1.01)	-0.0070847	0.00688823	0.303704	0.99 (0.98-1.01)	-0.0052194	0.0109694	0.643517	0.99 (0.97-1.02)	9.31712	11	0.592646	9.34951	12	0.672823	0.000201744	0.001121	0.86045
87	j736Rb	P5BgoZ	MG	179genus.unknowngenus.id.1000005479	9	-0.00307355	0.00549698	0.57607	1.00 (0.99-1.01)	0.00200649	0.00754462	0.790278	1.00 (0.99-1.02)	0.0193109	0.0196685	0.358899	1.02 (0.98-1.06)	6.46343	7	0.486794	7.8684	8	0.44643	-0.0024869	0.00209809	0.274567
88	bK2Iww	WRvS0p	MG	17family.Acidaminococcaceae.id.2166	7	-0.00342778	0.00657825	0.602312	1.00 (0.98-1.01)	-0.00051364	0.008146	0.949723	1.00 (0.98-1.02)	0.0191589	0.0200719	0.383657	1.02 (0.98-1.06)	5.89778	5	0.316292	7.55846	6	0.272268	-0.00269067	0.00226766	0.288709
89	seIpw0	XrmmRr	MG	180genus.unknowngenus.id.1000006162	13	0.00276427	0.00428437	0.518798	1.00 (0.99-1.01)	-0.000511256	0.00543146	0.925007	1.00 (0.99-1.01)	-0.0155703	0.0141131	0.293469	0.98 (0.96-1.01)	13.7861	11	0.245054	16.1005	12	0.186674	0.00253985	0.00186901	0.201382
90	EhR6vl	aWomJb	MG	181genus.Veillonella.id.2198	8	-0.0022049	0.00713285	0.757231	1.00 (0.98-1.01)	0.000878196	0.009168	0.923688	1.00 (0.98-1.02)	0.0216158	0.0294174	0.490173	1.02 (0.96-1.08)	2.25663	6	0.894649	2.95328	7	0.88929	-0.00215102	0.00257713	0.435876
91	7ER62J	UIk31W	MG	182genus.Victivallis.id.2256	11	-0.00213186	0.00373661	0.568316	1.00 (0.99-1.01)	-0.000786655	0.00502272	0.875545	1.00 (0.99-1.01)	0.00790326	0.0226289	0.73493	1.01 (0.96-1.05)	8.65175	9	0.470021	8.85393	10	0.54602	-0.00144717	0.00321851	0.663605
92	tAicM2	OImAGe	MG	183order.Actinomycetales.id.420	5	-0.00527807	0.00826381	0.52302	0.99 (0.98-1.01)	-0.00558247	0.00681927	0.412996	0.99 (0.98-1.01)	-0.0171692	0.019102	0.43499	0.98 (0.95-1.02)	7.14989	3	0.0672708	8.32537	4	0.080361	0.00185068	0.00263519	0.533082
93	DaTUrm	bs6nn9	MG	184order.Bacillales.id.1674	9	0.00516358	0.0058771	0.379622	1.01 (0.99-1.02)	-0.00094857	0.00503847	0.850669	1.00 (0.99-1.01)	-0.0223411	0.0228668	0.361114	0.98 (0.94-1.02)	17.5216	7	0.0143255	21.3818	8	0.00619953	0.00464479	0.00374024	0.254286
94	rcsEj1	niYuut	MG	185order.Bacteroidales.id.913	14	0.0033403	0.00460091	0.467833	1.00 (0.99-1.01)	0.00809694	0.00621124	0.192372	1.01 (1.00-1.02)	0.00851582	0.00913727	0.369715	1.01 (0.99-1.03)	11.4183	12	0.493447	11.8482	13	0.540133	-0.000633419	0.000966173	0.524455
95	qPUIlE	57Nr3A	MG	186order.Bifidobacteriales.id.432	15	-0.00153704	0.00619055	0.803912	1.00 (0.99-1.01)	-0.00155161	0.00843458	0.854046	1.00 (0.98-1.02)	0.0101137	0.0225293	0.660886	1.01 (0.97-1.06)	8.04242	13	0.840826	8.3317	14	0.87134	-0.000897323	0.00166838	0.599774
96	VcT1NE	FhxPG4	MG	187order.Burkholderiales.id.2874	11	0.0101008	0.00739326	0.171869	1.01 (1.00-1.02)	0.00410721	0.00963189	0.669804	1.00 (0.99-1.02)	0.0296839	0.023719	0.242307	1.03 (0.98-1.08)	11.5164	9	0.241962	12.4852	10	0.253897	-0.00165709	0.00190451	0.40686
97	wzZ2Zz	h8p3EH	MG	188order.Clostridiales.id.1863	13	0.000764608	0.00769244	0.920823	1.00 (0.99-1.02)	-0.00498862	0.00981598	0.611303	1.00 (0.98-1.01)	-0.0300417	0.0351897	0.411473	0.97 (0.91-1.04)	12.8757	11	0.301527	13.8186	12	0.312444	0.00217099	0.00241892	0.388672
98	f7opcE	8Yfs0k	MG	189order.Coriobacteriales.id.810	18	-0.00636898	0.00591054	0.281229	0.99 (0.98-1.01)	-0.00881589	0.00805726	0.273887	0.99 (0.98-1.01)	-0.00148318	0.0227939	0.948925	1.00 (0.95-1.04)	18.4779	16	0.296663	18.535	17	0.355863	-0.000373899	0.0016811	0.826806
99	dcdqRG	GnBKVy	MG	18family.Actinomycetaceae.id.421	5	-0.00528147	0.00825219	0.522167	0.99 (0.98-1.01)	-0.00557364	0.0070086	0.426463	0.99 (0.98-1.01)	-0.0172022	0.0190686	0.433486	0.98 (0.95-1.02)	7.13874	3	0.0676047	8.3222	4	0.0804636	0.00185741	0.00263379	0.531495
100	7HibjY	lTIl1p	MG	190order.Desulfovibrionales.id.3156	12	0.0113318	0.00558884	0.0426045	1.01 (1.00-1.02)	0.00911195	0.0079756	0.253255	1.01 (0.99-1.03)	0.000933247	0.0121072	0.940079	1.00 (0.98-1.02)	1.69364	10	0.998195	2.63105	11	0.994759	0.00107139	0.00110658	0.355779
101	8fsKeN	7peSk7	MG	191order.Enterobacteriales.id.3468	7	0.0053875	0.0114136	0.636909	1.01 (0.98-1.03)	0.00932177	0.0121849	0.444257	1.01 (0.99-1.03)	0.0329375	0.0832852	0.7088	1.03 (0.88-1.22)	10.3811	5	0.0651304	10.6134	6	0.101086	-0.00215597	0.00644539	0.751579
102	X6vQQB	Ys0DmT	MG	192order.Erysipelotrichales.id.2148	13	0.00434681	0.00704067	0.53698	1.00 (0.99-1.02)	0.00537686	0.00985167	0.585216	1.01 (0.99-1.02)	-0.0331874	0.027355	0.250459	0.97 (0.92-1.02)	4.38413	11	0.957305	6.4004	12	0.894569	0.00269966	0.00190123	0.183337
103	qYcfMu	vBT5XS	MG	193order.Gastranaerophilales.id.1591	9	-0.00909487	0.00383382	0.017679	0.99 (0.98-1.00)	-0.00949478	0.00488131	0.0517593	0.99 (0.98-1.00)	-0.00150681	0.0102112	0.886847	1.00 (0.98-1.02)	4.66298	7	0.701014	5.30581	8	0.724447	-0.00124913	0.00155798	0.449045
104	vDMblr	Iw7EJn	MG	194order.Lactobacillales.id.1800	15	0.000893787	0.00476152	0.851104	1.00 (0.99-1.01)	-0.00141123	0.00696948	0.839536	1.00 (0.99-1.01)	-0.00355171	0.0108359	0.748303	1.00 (0.98-1.02)	10.7463	13	0.632061	10.9549	14	0.689576	0.000472104	0.0010337	0.655415
105	fuw7dc	a4N1aG	MG	195order.Methanobacteriales.id.120	10	-0.00123359	0.00386659	0.749698	1.00 (0.99-1.01)	-0.000172034	0.00462255	0.970313	1.00 (0.99-1.01)	0.000666185	0.019279	0.973281	1.00 (0.96-1.04)	13.7854	8	0.087533	13.8029	9	0.12951	-0.000346914	0.00344003	0.922154
106	qDfDJ2	Bs8iqB	MG	196order.MollicutesRF9.id.11579	13	-0.00344283	0.00478345	0.471686	1.00 (0.99-1.01)	-0.0070847	0.00699703	0.311285	0.99 (0.98-1.01)	-0.0052194	0.0109694	0.643517	0.99 (0.97-1.02)	9.31712	11	0.592646	9.34951	12	0.672823	0.000201744	0.001121	0.86045
107	DoVBm7	pf08C7	MG	197order.NB1n.id.3953	13	0.00276427	0.00428437	0.518798	1.00 (0.99-1.01)	-0.000511256	0.00550275	0.925976	1.00 (0.99-1.01)	-0.0155703	0.0141131	0.293469	0.98 (0.96-1.01)	13.7861	11	0.245054	16.1005	12	0.186674	0.00253985	0.00186901	0.201382
108	3hsvpc	wjhUnm	MG	198order.Pasteurellales.id.3688	14	0.00252647	0.00311885	0.417902	1.00 (1.00-1.01)	0.00297953	0.00420424	0.478513	1.00 (0.99-1.01)	0.0110297	0.00750165	0.167208	1.01 (1.00-1.03)	11.7822	12	0.463329	13.3276	13	0.422839	-0.00142039	0.00114257	0.237555
109	dLCYJ6	ZT8SRp	MG	199order.Rhodospirillales.id.2667	14	0.0111781	0.00584678	0.0558966	1.01 (1.00-1.02)	0.00140098	0.0068065	0.836924	1.00 (0.99-1.01)	0.0301213	0.0246026	0.244326	1.03 (0.98-1.08)	20.8267	12	0.0529766	21.9191	13	0.0566275	-0.00204412	0.00257649	0.442965
110	N1NvdR	swwWBO	MG	19family.Alcaligenaceae.id.2875	14	0.00234042	0.00659041	0.722496	1.00 (0.99-1.02)	-0.00131174	0.00945716	0.889684	1.00 (0.98-1.02)	-0.0342015	0.0254235	0.203409	0.97 (0.92-1.02)	9.13338	12	0.691498	11.3481	13	0.58168	0.0026939	0.00181018	0.1625
111	hxDz4x	TxvXGq	MG	1class.Actinobacteria.id.419	16	-0.00712077	0.0058968	0.227215	0.99 (0.98-1.00)	-0.00111194	0.00777923	0.88634	1.00 (0.98-1.01)	0.0169501	0.0142137	0.252878	1.02 (0.99-1.05)	14.5362	14	0.410574	18.0339	15	0.260887	-0.00217209	0.00118344	0.0877773
112	9uAV9L	cBbHUK	MG	200order.Selenomonadales.id.2165	12	0.00712559	0.00648573	0.271918	1.01 (0.99-1.02)	0.00868375	0.00878359	0.322843	1.01 (0.99-1.03)	0.000363223	0.0166512	0.983026	1.00 (0.97-1.03)	7.22672	10	0.703882	7.42115	11	0.764025	0.000572622	0.00129863	0.668635
113	7FeaQf	R11ef6	MG	201order.Verrucomicrobiales.id.4030	12	0.003314	0.00609595	0.58669	1.00 (0.99-1.02)	0.00521947	0.00794788	0.511365	1.01 (0.99-1.02)	0.00992572	0.0153474	0.532365	1.01 (0.98-1.04)	13.8105	10	0.181813	14.1192	11	0.226468	-0.000684459	0.00144768	0.646508
114	gjbOdH	n7pAig	MG	202order.Victivallales.id.2254	8	-0.00367551	0.00394471	0.351461	1.00 (0.99-1.00)	-0.0059178	0.0050394	0.240273	0.99 (0.98-1.00)	-0.0115731	0.0142446	0.447557	0.99 (0.96-1.02)	7.63881	6	0.265777	8.06639	7	0.326777	0.00139712	0.00241081	0.583325
115	iiOpNp	6WMNdt	MG	203phylum.Actinobacteria.id.400	15	0.00416043	0.00664802	0.531436	1.00 (0.99-1.02)	0.00383541	0.00940588	0.683445	1.00 (0.99-1.02)	0.0150354	0.0224637	0.515005	1.02 (0.97-1.06)	13.7965	13	0.388332	14.0705	14	0.444469	-0.00078527	0.00154526	0.619841
116	Wfkk7a	NEbPjA	MG	204phylum.Bacteroidetes.id.905	12	0.00567883	0.00478463	0.235271	1.01 (1.00-1.02)	0.00853467	0.00661845	0.197215	1.01 (1.00-1.02)	0.00341495	0.00925013	0.719692	1.00 (0.99-1.02)	7.34899	10	0.692138	7.43077	11	0.763204	0.000291058	0.00101781	0.78074
117	iwa8VL	Lvmx1i	MG	205phylum.Cyanobacteria.id.1500	8	-0.00142716	0.00459039	0.755875	1.00 (0.99-1.01)	0.00113629	0.00607143	0.85154	1.00 (0.99-1.01)	0.00704429	0.0141353	0.635977	1.01 (0.98-1.04)	3.15409	6	0.789273	3.55561	7	0.829301	-0.00121784	0.00192193	0.549683
118	jVPeyP	J9ovx5	MG	206phylum.Euryarchaeota.id.55	12	-0.000258076	0.0036411	0.943494	1.00 (0.99-1.01)	0.000456947	0.00472913	0.923025	1.00 (0.99-1.01)	0.00594586	0.015946	0.717023	1.01 (0.98-1.04)	13.4285	10	0.200688	13.644	11	0.253324	-0.000995386	0.00248518	0.697191
119	gn9oJD	y32L6q	MG	207phylum.Firmicutes.id.1672	16	0.000768523	0.00521529	0.882848	1.00 (0.99-1.01)	0.00301752	0.00714498	0.672786	1.00 (0.99-1.02)	0.00296131	0.0121979	0.811703	1.00 (0.98-1.03)	11.576	14	0.64031	11.6156	15	0.707864	-0.000207069	0.00104128	0.845232
120	Yb2FFS	sbM7uz	MG	208phylum.Lentisphaerae.id.2238	9	-0.00360691	0.0035276	0.306552	1.00 (0.99-1.00)	-0.00500241	0.00473226	0.290472	1.00 (0.99-1.00)	-0.0116699	0.0132929	0.409114	0.99 (0.96-1.01)	7.6382	7	0.365575	8.07276	8	0.426395	0.00141334	0.0022396	0.548039
121	4BosdF	2bLgY2	MG	209phylum.Proteobacteria.id.2375	12	-0.000148773	0.00641196	0.981489	1.00 (0.99-1.01)	-0.000516847	0.00791469	0.947933	1.00 (0.98-1.02)	0.00318236	0.016712	0.852788	1.00 (0.97-1.04)	4.0562	10	0.944776	4.10279	11	0.966813	-0.000285979	0.00132493	0.833448
122	h32gOm	IE3pzZ	MG	20family.Bacteroidaceae.id.917	9	-0.00564789	0.00858606	0.510668	0.99 (0.98-1.01)	-0.0101729	0.0110884	0.358913	0.99 (0.97-1.01)	-0.0792033	0.0454214	0.124726	0.92 (0.85-1.01)	2.65979	7	0.914592	5.37943	8	0.716358	0.00511497	0.00310161	0.143109
123	sbLWtN	WttDJz	MG	210phylum.Tenericutes.id.3919	12	-0.00672866	0.00478888	0.160003	0.99 (0.98-1.00)	-0.00746856	0.00657727	0.256161	0.99 (0.98-1.01)	-0.00131831	0.0123516	0.917113	1.00 (0.97-1.02)	4.35788	10	0.929761	4.5837	11	0.949642	-0.000622712	0.00131042	0.644853
124	AKltHW	69ZpgG	MG	211phylum.Verrucomicrobia.id.3982	12	-0.00184953	0.00479402	0.699646	1.00 (0.99-1.01)	-0.000395328	0.00636442	0.950471	1.00 (0.99-1.01)	-0.00228755	0.0123858	0.857163	1.00 (0.97-1.02)	12.1909	10	0.272482	12.1927	11	0.349331	5.37e-05	0.00138843	0.969894
125	LEnOfk	A4MIZn	MG	21family.BacteroidalesS24.7group.id.11173	9	-0.00307355	0.00549698	0.57607	1.00 (0.99-1.01)	0.00200649	0.0071865	0.780089	1.00 (0.99-1.02)	0.0193109	0.0196685	0.358899	1.02 (0.98-1.06)	6.46343	7	0.486794	7.8684	8	0.44643	-0.0024869	0.00209809	0.274567
126	zT3G6O	UQKamU	MG	22family.Bifidobacteriaceae.id.433	15	-0.00153704	0.00619055	0.803912	1.00 (0.99-1.01)	-0.00155161	0.00845931	0.854468	1.00 (0.98-1.02)	0.0101137	0.0225293	0.660886	1.01 (0.97-1.06)	8.04242	13	0.840826	8.3317	14	0.87134	-0.000897323	0.00166838	0.599774
127	3ddOdx	A5pTg5	MG	23family.Christensenellaceae.id.1866	11	-0.00423036	0.00488517	0.386513	1.00 (0.99-1.01)	-0.00589905	0.00629023	0.348341	0.99 (0.98-1.01)	-0.00476182	0.00953974	0.629642	1.00 (0.98-1.01)	7.4705	9	0.588256	7.47471	10	0.679997	6.77e-05	0.0010435	0.949703
128	BNxitU	4qFAXj	MG	24family.Clostridiaceae1.id.1869	10	-0.00654815	0.00654415	0.317014	0.99 (0.98-1.01)	-0.00314622	0.00851674	0.711818	1.00 (0.98-1.01)	-0.00823466	0.0172679	0.646204	0.99 (0.96-1.03)	10.5212	8	0.230333	10.5361	9	0.308848	0.000169305	0.00158749	0.917693
129	nIT3yB	ukmSmz	MG	25family.ClostridialesvadinBB60group.id.11286	15	-0.00195233	0.00409376	0.633429	1.00 (0.99-1.01)	0.00125497	0.00573438	0.826767	1.00 (0.99-1.01)	0.00765516	0.0106357	0.484414	1.01 (0.99-1.03)	11.9641	13	0.530589	12.922	14	0.532673	-0.00116681	0.00119217	0.345579
130	nrBCVR	lwaWhq	MG	26family.Coriobacteriaceae.id.811	18	-0.00636898	0.00591054	0.281229	0.99 (0.98-1.01)	-0.00881589	0.00771047	0.252887	0.99 (0.98-1.01)	-0.00148318	0.0227939	0.948925	1.00 (0.95-1.04)	18.4779	16	0.296663	18.535	17	0.355863	-0.000373899	0.0016811	0.826806
131	KX1SHW	4frWFe	MG	27family.Defluviitaleaceae.id.1924	11	-0.000661372	0.00433138	0.87864	1.00 (0.99-1.01)	-0.00338486	0.00604668	0.575624	1.00 (0.98-1.01)	-0.0143744	0.0158987	0.389488	0.99 (0.96-1.02)	5.99862	9	0.740057	6.80221	10	0.743976	0.00174458	0.00194613	0.393366
132	8wo0GQ	Fbn3Gq	MG	28family.Desulfovibrionaceae.id.3169	10	0.00942231	0.00574608	0.101051	1.01 (1.00-1.02)	0.0089452	0.00762913	0.240994	1.01 (0.99-1.02)	0.00427848	0.0124799	0.740561	1.00 (0.98-1.03)	0.582134	8	0.999763	0.797721	9	0.999779	0.000565155	0.00121718	0.654797
133	XHFBsc	jXC0AN	MG	29family.Enterobacteriaceae.id.3469	7	0.0053875	0.0114136	0.636909	1.01 (0.98-1.03)	0.00932177	0.0121704	0.443714	1.01 (0.99-1.03)	0.0329375	0.0832852	0.7088	1.03 (0.88-1.22)	10.3811	5	0.0651304	10.6134	6	0.101086	-0.00215597	0.00644539	0.751579
134	TvPTC5	JEumBc	MG	2class.Alphaproteobacteria.id.2379	7	0.0180107	0.00868684	0.0381409	1.02 (1.00-1.04)	0.00861584	0.00936343	0.35749	1.01 (0.99-1.03)	0.00229173	0.0304266	0.942881	1.00 (0.94-1.06)	10.7221	5	0.0571762	11.3527	6	0.0780676	0.00173728	0.00320368	0.610913
135	2lIoX6	bnBoOQ	MG	30family.Erysipelotrichaceae.id.2149	13	0.00434681	0.00704067	0.53698	1.00 (0.99-1.02)	0.00537686	0.00958594	0.574858	1.01 (0.99-1.02)	-0.0331874	0.027355	0.250459	0.97 (0.92-1.02)	4.38413	11	0.957305	6.4004	12	0.894569	0.00269966	0.00190123	0.183337
136	x8YCnL	MMQxfR	MG	31family.FamilyXI.id.1936	8	-0.000620309	0.00452396	0.890939	1.00 (0.99-1.01)	0.000142159	0.00600189	0.981103	1.00 (0.99-1.01)	0.0040192	0.0268144	0.885764	1.00 (0.95-1.06)	5.29957	6	0.506005	5.33038	7	0.619714	-0.000646579	0.00368339	0.86643
137	MGnaRd	tqjOPw	MG	32family.FamilyXIII.id.1957	11	0.00309947	0.00653293	0.635188	1.00 (0.99-1.02)	0.00219473	0.00877739	0.802554	1.00 (0.99-1.02)	-0.00409315	0.0178679	0.823929	1.00 (0.96-1.03)	2.18518	9	0.988189	2.37223	10	0.99261	0.000630979	0.00145895	0.675565
138	u6Ub44	iaTxmk	MG	33family.Lachnospiraceae.id.1987	17	-0.00543696	0.00592913	0.359147	0.99 (0.98-1.01)	-0.00482457	0.00655787	0.461918	1.00 (0.98-1.01)	-0.00494813	0.0121468	0.689496	1.00 (0.97-1.02)	25.6987	15	0.0413116	25.7024	16	0.058362	-5.17e-05	0.00110958	0.963449
139	cgSrmV	f3vQsK	MG	34family.Lactobacillaceae.id.1836	10	-0.00659008	0.00389157	0.0903747	0.99 (0.99-1.00)	-0.00771138	0.0048623	0.11275	0.99 (0.98-1.00)	-0.0102315	0.0102316	0.346598	0.99 (0.97-1.01)	5.80183	8	0.669419	5.94991	9	0.744921	0.000566134	0.00147117	0.7104
140	PEGiSF	yolBbz	MG	35family.Methanobacteriaceae.id.121	10	-0.00123359	0.00386659	0.749698	1.00 (0.99-1.01)	-0.000172034	0.00473722	0.971031	1.00 (0.99-1.01)	0.000666185	0.019279	0.973281	1.00 (0.96-1.04)	13.7854	8	0.087533	13.8029	9	0.12951	-0.000346914	0.00344003	0.922154
141	opPTAC	woM14P	MG	36family.Oxalobacteraceae.id.2966	14	0.000604308	0.0030751	0.844206	1.00 (0.99-1.01)	0.0033297	0.00393362	0.397289	1.00 (1.00-1.01)	-0.00618564	0.0122116	0.621658	0.99 (0.97-1.02)	6.31974	12	0.899114	6.64984	13	0.919284	0.00107374	0.00186888	0.576216
142	Z5dqC9	Ms4U6r	MG	37family.Pasteurellaceae.id.3689	14	0.00252647	0.00311885	0.417902	1.00 (1.00-1.01)	0.00297953	0.00431951	0.49033	1.00 (0.99-1.01)	0.0110297	0.00750165	0.167208	1.01 (1.00-1.03)	11.7822	12	0.463329	13.3276	13	0.422839	-0.00142039	0.00114257	0.237555
143	nDoE02	XiJTc6	MG	38family.Peptococcaceae.id.2024	10	0.00121608	0.00435181	0.779906	1.00 (0.99-1.01)	0.00591171	0.00547902	0.280601	1.01 (1.00-1.02)	0.0124876	0.00980077	0.238377	1.01 (0.99-1.03)	4.71899	8	0.787145	6.36645	9	0.702755	-0.00159868	0.00124553	0.235232
144	OIzys8	KBomsy	MG	39family.Peptostreptococcaceae.id.2042	14	0.00554518	0.00433505	0.200844	1.01 (1.00-1.01)	0.00977706	0.00618229	0.113772	1.01 (1.00-1.02)	0.0120523	0.00825111	0.169785	1.01 (1.00-1.03)	9.60106	12	0.650913	10.4601	13	0.655943	-0.000830547	0.000896083	0.372264
145	2iX55I	n5Ocsf	MG	3class.Bacilli.id.1673	18	0.00481584	0.0045004	0.284579	1.00 (1.00-1.01)	0.000323815	0.00701137	0.963163	1.00 (0.99-1.01)	-0.00439794	0.0106006	0.683742	1.00 (0.98-1.02)	14.1655	16	0.586388	15.087	17	0.589213	0.000942389	0.000981676	0.351349
146	FhXy7i	GG0Oe8	MG	40family.Porphyromonadaceae.id.943	10	-0.0126124	0.00779981	0.105875	0.99 (0.97-1.00)	-0.00823703	0.011129	0.459215	0.99 (0.97-1.01)	-0.00434824	0.0268312	0.875278	1.00 (0.94-1.05)	5.8734	8	0.66141	5.97703	9	0.742215	-0.000615462	0.00191192	0.755773
147	8JVNYx	ig8w3p	MG	41family.Prevotellaceae.id.960	16	0.00224685	0.0053263	0.673141	1.00 (0.99-1.01)	0.00464854	0.00757815	0.539603	1.00 (0.99-1.02)	0.00452757	0.0121456	0.7149	1.00 (0.98-1.03)	16.399	14	0.289621	16.451	15	0.352729	-0.00022163	0.00105209	0.83619
148	RhfYqU	Ofj1VB	MG	42family.Rhodospirillaceae.id.2717	15	0.00965057	0.00560213	0.0849499	1.01 (1.00-1.02)	0.000428653	0.0069085	0.950525	1.00 (0.99-1.01)	0.0300945	0.0250889	0.251734	1.03 (0.98-1.08)	22.452	13	0.0487417	23.6604	14	0.0503375	-0.00221574	0.00264898	0.418013
149	XWPIKB	g0g9zM	MG	43family.Rikenellaceae.id.967	21	-0.000772908	0.00523417	0.882606	1.00 (0.99-1.01)	0.000891012	0.00720939	0.901639	1.00 (0.99-1.02)	0.000712638	0.0143942	0.961031	1.00 (0.97-1.03)	25.8211	19	0.135251	25.8379	20	0.171231	-0.000134235	0.00120682	0.912601
150	4TSv7C	07Rrol	MG	44family.Ruminococcaceae.id.2050	10	-2.68e-05	0.00546152	0.996079	1.00 (0.99-1.01)	0.00365552	0.00719258	0.611289	1.00 (0.99-1.02)	-0.00579929	0.0135403	0.679731	0.99 (0.97-1.02)	10.4889	8	0.232375	10.7788	9	0.291176	0.000717729	0.00152628	0.650732
151	X92RuS	DBTfpl	MG	45family.Streptococcaceae.id.1850	16	0.00754154	0.00550975	0.171073	1.01 (1.00-1.02)	0.00563629	0.0072364	0.43605	1.01 (0.99-1.02)	0.0207819	0.0234796	0.39105	1.02 (0.98-1.07)	17.6011	14	0.225559	18.0253	15	0.261339	-0.00120743	0.00207858	0.570549
152	zex8Zc	1853hO	MG	46family.unknownfamily.id.1000001214	9	-0.00909487	0.00383382	0.017679	0.99 (0.98-1.00)	-0.00949478	0.00501284	0.0582126	0.99 (0.98-1.00)	-0.00150681	0.0102112	0.886847	1.00 (0.98-1.02)	4.66298	7	0.701014	5.30581	8	0.724447	-0.00124913	0.00155798	0.449045
153	wk1NUm	AAugsC	MG	47family.unknownfamily.id.1000005471	13	-0.00344283	0.00478345	0.471686	1.00 (0.99-1.01)	-0.0070847	0.00696108	0.308793	0.99 (0.98-1.01)	-0.0052194	0.0109694	0.643517	0.99 (0.97-1.02)	9.31712	11	0.592646	9.34951	12	0.672823	0.000201744	0.001121	0.86045
154	mwVLya	eJx7PS	MG	48family.unknownfamily.id.1000006161	13	0.00276427	0.00428437	0.518798	1.00 (0.99-1.01)	-0.000511256	0.00544816	0.925236	1.00 (0.99-1.01)	-0.0155703	0.0141131	0.293469	0.98 (0.96-1.01)	13.7861	11	0.245054	16.1005	12	0.186674	0.00253985	0.00186901	0.201382
155	H27RBy	1dRLaN	MG	49family.Veillonellaceae.id.2172	19	-0.00348348	0.00386846	0.367863	1.00 (0.99-1.00)	-0.00642026	0.00515183	0.212688	0.99 (0.98-1.00)	-0.00945915	0.00702266	0.19568	0.99 (0.98-1.00)	17.9552	17	0.391675	19.052	18	0.388627	0.000768904	0.000754516	0.322455
156	H9SCIM	wzhhGP	MG	4class.Bacteroidia.id.912	14	0.0033403	0.00460091	0.467833	1.00 (0.99-1.01)	0.00809694	0.00666593	0.22449	1.01 (1.00-1.02)	0.00851582	0.00913727	0.369715	1.01 (0.99-1.03)	11.4183	12	0.493447	11.8482	13	0.540133	-0.000633419	0.000966173	0.524455
157	5rz5eG	ZWQrAH	MG	50family.Verrucomicrobiaceae.id.4036	12	0.00332065	0.00609619	0.585954	1.00 (0.99-1.02)	0.00522421	0.00769651	0.497279	1.01 (0.99-1.02)	0.00996303	0.0153456	0.530808	1.01 (0.98-1.04)	13.8062	10	0.182017	14.1177	11	0.226546	-0.000687579	0.00144738	0.644956
158	VyQPjO	yvyT36	MG	51family.Victivallaceae.id.2255	12	0.00200386	0.00321138	0.532637	1.00 (1.00-1.01)	0.00217862	0.00411545	0.596545	1.00 (0.99-1.01)	-0.000787481	0.0133264	0.954043	1.00 (0.97-1.03)	1.26207	10	0.999505	1.30864	11	0.999806	0.000455912	0.00211246	0.833466
159	J35hYR	dnh1FK	MG	52genus..Clostridiuminnocuumgroup.id.14397	9	-0.00203972	0.00509119	0.688687	1.00 (0.99-1.01)	-0.00094908	0.00616452	0.877642	1.00 (0.99-1.01)	-0.0487738	0.0214963	0.0575678	0.95 (0.91-0.99)	6.71471	7	0.459176	11.6309	8	0.168449	0.00659307	0.00297355	0.0621296
160	DKhDGe	6M9ceq	MG	53genus..Eubacteriumbrachygroup.id.11296	10	0.00529701	0.00374267	0.15698	1.01 (1.00-1.01)	0.00589659	0.0054967	0.283383	1.01 (1.00-1.02)	0.0203298	0.0122616	0.135904	1.02 (1.00-1.05)	5.58392	8	0.693726	7.24142	9	0.612	-0.00234149	0.00181872	0.233935
161	TiKBTx	klBDqd	MG	54genus..Eubacteriumcoprostanoligenesgroup.id.11375	13	-0.000896801	0.00673938	0.894139	1.00 (0.99-1.01)	0.00317265	0.0091056	0.727518	1.00 (0.99-1.02)	0.000295064	0.0226042	0.989819	1.00 (0.96-1.05)	9.89647	11	0.539724	9.89952	12	0.624776	-9.04e-05	0.00163587	0.956938
162	per2v8	DaTjWv	MG	55genus..Eubacteriumeligensgroup.id.14372	7	-0.00247605	0.00735473	0.736373	1.00 (0.98-1.01)	-0.00421743	0.00868739	0.627346	1.00 (0.98-1.01)	-0.0223941	0.0321556	0.5172	0.98 (0.92-1.04)	0.836664	5	0.974636	1.24153	6	0.974784	0.0018455	0.0029004	0.552568
163	Bz6wMO	gz2kZy	MG	56genus..Eubacteriumfissicatenagroup.id.14373	9	0.00686989	0.00476278	0.149186	1.01 (1.00-1.02)	0.00354652	0.00615615	0.564552	1.00 (0.99-1.02)	0.0159499	0.022651	0.504078	1.02 (0.97-1.06)	10.2237	7	0.176248	10.4706	8	0.233538	-0.00132141	0.00321403	0.693268
164	fmlIbD	jYo6oV	MG	57genus..Eubacteriumhalliigroup.id.11338	16	-0.000230243	0.00431914	0.957487	1.00 (0.99-1.01)	0.00472277	0.00573855	0.410513	1.00 (0.99-1.02)	0.00554995	0.00943321	0.565674	1.01 (0.99-1.02)	17.6274	14	0.224279	18.2313	15	0.250699	-0.000739297	0.0010675	0.499919
165	6Mwkas	42QKJQ	MG	58genus..Eubacteriumnodatumgroup.id.11297	11	0.000877507	0.00330503	0.79062	1.00 (0.99-1.01)	-1.56e-05	0.00424557	0.997068	1.00 (0.99-1.01)	0.00350049	0.0151992	0.823002	1.00 (0.97-1.03)	2.33347	9	0.985032	2.36473	10	0.992704	-0.000429919	0.0024316	0.863577
166	zDduY3	NNkr9W	MG	59genus..Eubacteriumoxidoreducensgroup.id.11339	5	-0.00568375	0.00642764	0.376552	0.99 (0.98-1.01)	-0.0012467	0.00754846	0.868818	1.00 (0.98-1.01)	0.0170309	0.0159311	0.36343	1.02 (0.99-1.05)	2.63947	3	0.450612	4.97829	4	0.289532	-0.00331898	0.00217023	0.223663
167	Zd2Im9	ShFdJl	MG	5class.Betaproteobacteria.id.2867	12	0.00785127	0.00756014	0.299034	1.01 (0.99-1.02)	0.000893967	0.0100166	0.928884	1.00 (0.98-1.02)	0.028772	0.0242693	0.263214	1.03 (0.98-1.08)	13.7132	10	0.186479	14.8437	11	0.189764	-0.00172122	0.00189571	0.385261
168	t60I8t	uBh4Il	MG	60genus..Eubacteriumrectalegroup.id.14374	9	0.00500578	0.00791603	0.527152	1.01 (0.99-1.02)	-0.000149664	0.0111279	0.989269	1.00 (0.98-1.02)	-0.0306347	0.0229917	0.224458	0.97 (0.93-1.01)	5.00105	7	0.659835	7.72716	8	0.460565	0.00280202	0.00169707	0.142703
169	ro5mEv	IxfXiE	MG	61genus..Eubacteriumruminantiumgroup.id.11340	18	-0.00580173	0.00448071	0.195381	0.99 (0.99-1.00)	-0.00664932	0.00557432	0.232929	0.99 (0.98-1.00)	0.0119888	0.0130185	0.370777	1.01 (0.99-1.04)	21.1259	16	0.173723	23.9003	17	0.12217	-0.00208902	0.00144113	0.166496
170	Tn2frr	o51Lfp	MG	62genus..Eubacteriumventriosumgroup.id.11341	15	0.0050784	0.00616057	0.409746	1.01 (0.99-1.02)	0.00493779	0.00763378	0.517739	1.00 (0.99-1.02)	0.0113969	0.024448	0.648809	1.01 (0.96-1.06)	17.1074	13	0.194439	17.2017	14	0.245586	-0.000535704	0.00200106	0.793123
171	pShIGI	fZflMC	MG	63genus..Eubacteriumxylanophilumgroup.id.14375	9	0.00183694	0.00724188	0.799762	1.00 (0.99-1.02)	0.00280438	0.00864669	0.745688	1.00 (0.99-1.02)	-0.0247935	0.0201938	0.259211	0.98 (0.94-1.01)	8.95114	7	0.256183	11.4633	8	0.176805	0.00273797	0.00195342	0.203775
172	dDAhSL	S1xKBf	MG	64genus..Ruminococcusgauvreauiigroup.id.11342	12	-0.0109214	0.00779974	0.161446	0.99 (0.97-1.00)	-0.000952409	0.00969307	0.921728	1.00 (0.98-1.02)	-0.0134799	0.0303521	0.666414	0.99 (0.93-1.05)	16.7323	10	0.080502	16.7451	11	0.115645	0.000213295	0.00243681	0.931978
173	PvcMmF	iNC4u8	MG	65genus..Ruminococcusgnavusgroup.id.14376	12	-0.00865457	0.00445812	0.0522213	0.99 (0.98-1.00)	-0.00930686	0.00580042	0.1086	0.99 (0.98-1.00)	-0.0150305	0.0186118	0.438119	0.99 (0.95-1.02)	11.5991	10	0.312783	11.7443	11	0.383169	0.000778649	0.00220094	0.730849
174	RJITQL	ZfEQKJ	MG	66genus..Ruminococcustorquesgroup.id.14377	10	0.000908059	0.00662813	0.89103	1.00 (0.99-1.01)	0.00594164	0.00891931	0.505312	1.01 (0.99-1.02)	0.0137494	0.0140347	0.355942	1.01 (0.99-1.04)	2.96514	8	0.936526	4.04263	9	0.908585	-0.00124518	0.00119958	0.329614
175	hkJWyJ	YmaseY	MG	67genus.Actinomyces.id.423	7	-0.00497589	0.00649287	0.443461	1.00 (0.98-1.01)	-0.00761529	0.00646587	0.23889	0.99 (0.98-1.01)	-0.0239062	0.0149517	0.170739	0.98 (0.95-1.01)	8.03868	5	0.154117	11.1199	6	0.0847398	0.00288945	0.00208717	0.224841
176	YOMI0r	155hBu	MG	68genus.Adlercreutzia.id.812	8	0.00383705	0.00642074	0.550105	1.00 (0.99-1.02)	0.00556409	0.00864502	0.519823	1.01 (0.99-1.02)	-0.0251885	0.0259403	0.369039	0.98 (0.93-1.03)	5.80008	6	0.445954	7.1322	7	0.415246	0.00294128	0.00254838	0.29232
177	rMINV9	UyNcTs	MG	69genus.Akkermansia.id.4037	12	0.00332594	0.00609437	0.585245	1.00 (0.99-1.02)	0.00522355	0.00743857	0.482539	1.01 (0.99-1.02)	0.0100145	0.0153541	0.528956	1.01 (0.98-1.04)	13.801	10	0.182263	14.1163	11	0.226623	-0.000692388	0.00144854	0.642934
178	fDoZPG	XOZSIQ	MG	6class.Clostridia.id.1859	12	-0.00423973	0.00844498	0.615639	1.00 (0.98-1.01)	-0.00790597	0.0104891	0.45101	0.99 (0.97-1.01)	-0.0269729	0.0404955	0.520434	0.97 (0.90-1.05)	13.1123	10	0.217463	13.5455	11	0.259167	0.00157393	0.00273802	0.5781
179	L35ivj	ye7fLa	MG	70genus.Alistipes.id.968	14	0.00410527	0.00723794	0.570587	1.00 (0.99-1.02)	0.00856675	0.00988802	0.386284	1.01 (0.99-1.03)	-0.0150661	0.0308271	0.633844	0.99 (0.93-1.05)	10.8104	12	0.545233	11.2197	13	0.592416	0.00129168	0.00201893	0.534338
180	CW97iv	CpHAAx	MG	71genus.Allisonella.id.2174	8	0.000394937	0.00576789	0.94541	1.00 (0.99-1.01)	-0.0007722	0.00625724	0.901783	1.00 (0.99-1.01)	-0.0317477	0.0445822	0.503129	0.97 (0.89-1.06)	11.7907	6	0.0668045	12.8308	7	0.076339	0.00472819	0.00649894	0.494299
181	PPLkkQ	0hONKb	MG	72genus.Alloprevotella.id.961	6	-0.00233196	0.0051087	0.648054	1.00 (0.99-1.01)	-0.00200508	0.00677916	0.767405	1.00 (0.98-1.01)	-0.0236889	0.0523317	0.674253	0.98 (0.88-1.08)	4.65097	4	0.325019	4.8468	5	0.434862	0.00304618	0.00742268	0.702552
182	f1i53Z	sMFwxX	MG	73genus.Anaerofilum.id.2053	11	0.000661393	0.00505607	0.895924	1.00 (0.99-1.01)	0.00261374	0.00638916	0.682474	1.00 (0.99-1.02)	0.0109949	0.0238422	0.655631	1.01 (0.96-1.06)	13.5023	9	0.141163	13.7986	10	0.182377	-0.00130469	0.00293576	0.667238
183	CWmqDd	TKBjwx	MG	74genus.Anaerostipes.id.1991	13	0.00106074	0.00626633	0.86558	1.00 (0.99-1.01)	0.00346325	0.00868754	0.690154	1.00 (0.99-1.02)	0.00971424	0.018673	0.613212	1.01 (0.97-1.05)	7.01196	11	0.798114	7.25398	12	0.840383	-0.000717534	0.00145854	0.632423
184	ovqIDG	DNEBI6	MG	75genus.Anaerotruncus.id.2054	13	0.00758249	0.00741781	0.306686	1.01 (0.99-1.02)	0.00127792	0.0080785	0.874308	1.00 (0.99-1.02)	-0.00531519	0.0186991	0.781499	0.99 (0.96-1.03)	17.7888	11	0.0866116	18.7083	12	0.0958155	0.00116963	0.00155117	0.466664
185	FOR2eq	4DZiJe	MG	76genus.Bacteroides.id.918	9	-0.00564789	0.00858606	0.510668	0.99 (0.98-1.01)	-0.0101729	0.0111189	0.360236	0.99 (0.97-1.01)	-0.0792033	0.0454214	0.124726	0.92 (0.85-1.01)	2.65979	7	0.914592	5.37943	8	0.716358	0.00511497	0.00310161	0.143109
186	yayTyO	lFu5wR	MG	77genus.Barnesiella.id.944	14	0.00317871	0.00685592	0.642902	1.00 (0.99-1.02)	0.00912565	0.0072802	0.210028	1.01 (0.99-1.02)	0.0258731	0.0217774	0.257789	1.03 (0.98-1.07)	22.3227	12	0.0340582	24.5613	13	0.0263423	-0.0022396	0.00204156	0.294166
187	xazO8s	NDwbgc	MG	78genus.Bifidobacterium.id.436	15	0.00565811	0.00574694	0.324848	1.01 (0.99-1.02)	0.00871359	0.00730374	0.232857	1.01 (0.99-1.02)	0.0222422	0.0113107	0.0709651	1.02 (1.00-1.05)	16.2506	13	0.23586	19.7359	14	0.13869	-0.00179357	0.00107414	0.118855
188	ZmqXAU	DIo4AV	MG	79genus.Bilophila.id.3170	13	0.00187163	0.00631514	0.766946	1.00 (0.99-1.01)	0.00780717	0.00869479	0.369231	1.01 (0.99-1.03)	0.0101081	0.0257829	0.702511	1.01 (0.96-1.06)	13.0003	11	0.293306	13.1293	12	0.359715	-0.000691576	0.00209353	0.747349
189	iHXFwf	S04xHJ	MG	7class.Coriobacteriia.id.809	18	-0.00636898	0.00591054	0.281229	0.99 (0.98-1.01)	-0.00881589	0.00794968	0.267447	0.99 (0.98-1.01)	-0.00148318	0.0227939	0.948925	1.00 (0.95-1.04)	18.4779	16	0.296663	18.535	17	0.355863	-0.000373899	0.0016811	0.826806
190	32qVx5	4sptaO	MG	80genus.Blautia.id.1992	13	0.00672769	0.00510153	0.18725	1.01 (1.00-1.02)	0.0057575	0.00627452	0.358828	1.01 (0.99-1.02)	0.00780451	0.0107691	0.483759	1.01 (0.99-1.03)	14.7717	11	0.19319	14.7895	12	0.253153	-0.000132824	0.00115458	0.910486
191	pQYdbk	Qb1H5Y	MG	81genus.Butyricicoccus.id.2055	8	0.00651348	0.00488756	0.182642	1.01 (1.00-1.02)	0.00647463	0.00598009	0.278943	1.01 (0.99-1.02)	-0.00544553	0.00805428	0.524165	0.99 (0.98-1.01)	4.59344	6	0.596909	7.87156	7	0.344056	0.00197311	0.00108978	0.120182
192	zkZ71s	hzslaf	MG	82genus.Butyricimonas.id.945	13	-0.000445439	0.00548066	0.935223	1.00 (0.99-1.01)	-0.00185924	0.00700366	0.79065	1.00 (0.98-1.01)	-0.00302202	0.0191647	0.877561	1.00 (0.96-1.04)	16.8575	11	0.112162	16.8879	12	0.153863	0.000286181	0.00203163	0.890525
193	zkgcXl	GTqFiT	MG	83genus.Butyrivibrio.id.1993	15	-0.00178646	0.00288031	0.535106	1.00 (0.99-1.00)	-0.0023159	0.00382507	0.544879	1.00 (0.99-1.01)	-0.0040179	0.0114983	0.732358	1.00 (0.97-1.02)	11.1588	13	0.597513	11.199	14	0.670335	0.000364049	0.00181608	0.844224
194	vg6BBV	8viAWP	MG	84genus.CandidatusSoleaferrea.id.11350	10	0.00406566	0.00588279	0.489496	1.00 (0.99-1.02)	0.00238729	0.0076713	0.755651	1.00 (0.99-1.02)	0.0387465	0.0611271	0.543861	1.04 (0.92-1.17)	5.48452	8	0.704754	5.80942	9	0.75883	-0.00329379	0.00577857	0.584324
195	z1uwWM	lXaTLM	MG	85genus.Catenibacterium.id.2153	5	-0.00112549	0.00571049	0.843757	1.00 (0.99-1.01)	0.00173987	0.00735237	0.812935	1.00 (0.99-1.02)	0.0476324	0.0503887	0.414245	1.05 (0.95-1.16)	2.62594	3	0.452961	3.57444	4	0.466651	-0.0067402	0.00692077	0.401932
196	U3Gkfq	2A7kHY	MG	86genus.ChristensenellaceaeR.7group.id.11283	10	0.00395999	0.00656411	0.546323	1.00 (0.99-1.02)	0.00519533	0.00874314	0.552366	1.01 (0.99-1.02)	0.00916044	0.0237611	0.709899	1.01 (0.96-1.06)	10.401	8	0.237999	10.4691	9	0.313858	-0.000497071	0.00217212	0.824734
197	pckdlc	Lyxbug	MG	87genus.Clostridiumsensustricto1.id.1873	7	0.00361977	0.00559975	0.518009	1.00 (0.99-1.01)	0.000187573	0.0061823	0.975796	1.00 (0.99-1.01)	-0.0115885	0.012615	0.400435	0.99 (0.96-1.01)	5.91439	5	0.314638	7.99791	6	0.238257	0.00232173	0.00174938	0.241823
198	sSZR1g	SQcBFy	MG	88genus.Collinsella.id.815	9	-0.0069202	0.00723138	0.338584	0.99 (0.98-1.01)	-0.00189101	0.00929878	0.838853	1.00 (0.98-1.02)	-0.0134712	0.0285886	0.651824	0.99 (0.93-1.04)	7.29587	7	0.398737	7.35451	8	0.49891	0.000557137	0.00234889	0.8193
199	ROV5rA	ZG9lxJ	MG	89genus.Coprobacter.id.949	11	-0.00542033	0.00409088	0.185178	0.99 (0.99-1.00)	-0.00605341	0.00586914	0.302355	0.99 (0.98-1.01)	-0.0111554	0.0112699	0.348114	0.99 (0.97-1.01)	8.21163	9	0.512968	8.5099	10	0.579159	0.000796505	0.00145843	0.598247
200	9puflg	GFENkT	MG	8class.Deltaproteobacteria.id.3087	13	0.0109465	0.0055029	0.0466768	1.01 (1.00-1.02)	0.00904633	0.00782043	0.247372	1.01 (0.99-1.02)	0.00301712	0.0124005	0.812245	1.00 (0.98-1.03)	1.82558	11	0.999021	2.33473	12	0.998693	0.00078868	0.00110529	0.49037
201	ljWTzc	yPxHZ4	MG	90genus.Coprococcus1.id.11301	12	-0.00520042	0.00558186	0.351509	0.99 (0.98-1.01)	-0.00395905	0.00678526	0.559571	1.00 (0.98-1.01)	0.00433887	0.0116767	0.717956	1.00 (0.98-1.03)	12.289	10	0.266178	13.356	11	0.270697	-0.00108893	0.00116866	0.3734
202	MA3hwm	0O4K5g	MG	91genus.Coprococcus2.id.11302	9	0.00590029	0.00731833	0.420108	1.01 (0.99-1.02)	0.00714997	0.00988692	0.469572	1.01 (0.99-1.03)	0.000884359	0.0385949	0.982358	1.00 (0.93-1.08)	7.77493	7	0.352858	7.79447	8	0.4538	0.000408217	0.00307766	0.898211
203	O3kFfH	f7XVZ6	MG	92genus.Coprococcus3.id.11303	10	-0.00647012	0.00774219	0.403326	0.99 (0.98-1.01)	0.00209072	0.010656	0.844453	1.00 (0.98-1.02)	0.0235243	0.0209192	0.293394	1.02 (0.98-1.07)	6.15016	8	0.630416	8.5323	9	0.481516	-0.00232388	0.00150567	0.161306
204	XEomUq	0snCvm	MG	93genus.DefluviitaleaceaeUCG011.id.11287	9	0.000913696	0.0048029	0.849122	1.00 (0.99-1.01)	-0.00240977	0.00621061	0.69801	1.00 (0.99-1.01)	-0.022703	0.0171754	0.227782	0.98 (0.95-1.01)	1.45488	7	0.983831	3.50598	8	0.898725	0.00299642	0.00209223	0.195198
205	XqkWNE	xGA38f	MG	94genus.Desulfovibrio.id.3173	10	0.0046503	0.00574467	0.418229	1.00 (0.99-1.02)	0.00528682	0.00732265	0.470306	1.01 (0.99-1.02)	0.00143315	0.0174269	0.936478	1.00 (0.97-1.04)	13.0615	8	0.109751	13.1248	9	0.157038	0.000406059	0.00206143	0.848756
206	NIgzCs	xZdcdj	MG	95genus.Dialister.id.2183	11	0.00789115	0.00612237	0.197432	1.01 (1.00-1.02)	0.0114146	0.00868896	0.188949	1.01 (0.99-1.03)	0.0218755	0.0179419	0.253742	1.02 (0.99-1.06)	8.19305	9	0.514815	8.88061	10	0.54347	-0.00128968	0.00155534	0.428438
207	KFKG1t	JXXQ1p	MG	96genus.Dorea.id.1997	10	-0.00649877	0.0063878	0.308977	0.99 (0.98-1.01)	-0.00564128	0.00844303	0.504032	0.99 (0.98-1.01)	0.00321727	0.0149682	0.835192	1.00 (0.97-1.03)	4.14336	8	0.843963	4.65853	9	0.863002	-0.000944313	0.00131565	0.493334
208	yuq6y8	TQ4qq5	MG	97genus.Eggerthella.id.819	11	0.00284317	0.00480665	0.55418	1.00 (0.99-1.01)	0.00495607	0.00633617	0.434104	1.00 (0.99-1.02)	0.030249	0.0166602	0.10281	1.03 (1.00-1.06)	9.03336	9	0.4342	11.9535	10	0.288181	-0.00343443	0.00201353	0.122257
209	5KJhhW	xaSKxo	MG	98genus.Eisenbergiella.id.11304	11	0.00401556	0.00498515	0.420529	1.00 (0.99-1.01)	0.00529967	0.00658324	0.420806	1.01 (0.99-1.02)	0.0272921	0.0350485	0.456143	1.03 (0.96-1.10)	4.54281	9	0.872206	4.99298	10	0.891647	-0.0025236	0.00376125	0.5191
210	DTCy0D	f9I4jl	MG	99genus.Enterorhabdus.id.820	7	0.00589142	0.00567815	0.299475	1.01 (0.99-1.02)	0.00985408	0.00628047	0.116647	1.01 (1.00-1.02)	0.0107526	0.0156766	0.523279	1.01 (0.98-1.04)	9.53816	5	0.0894303	9.75496	6	0.135358	-0.000799604	0.00237185	0.749715
211	8PdObU	mT3uVa	MG	9class.Erysipelotrichia.id.2147	13	0.00434681	0.00704067	0.53698	1.00 (0.99-1.02)	0.00537686	0.00934989	0.565242	1.01 (0.99-1.02)	-0.0331874	0.027355	0.250459	0.97 (0.92-1.02)	4.38413	11	0.957305	6.4004	12	0.894569	0.00269966	0.00190123	0.183337

## Sheet: serum metabolites
	id.exposure	id.outcome	outcome	exposure	nsnp	b_Inverse.variance.weighted	se_Inverse.variance.weighted	pval_Inverse.variance.weighted	estimate_Inverse.variance.weighted	b_Weighted.median	se_Weighted.median	pval_Weighted.median	estimate_Weighted.median	b_MR.Egger	se_MR.Egger	pval_MR.Egger	estimate_MR.Egger	Q_MR.Egger	Q_df_MR.Egger	Q_pval_MR.Egger	Q_Inverse.variance.weighted	Q_df_Inverse.variance.weighted	Q_pval_Inverse.variance.weighted	egger_intercept	se	pval
1	3yXSXA	gd4YpK	MG	glutamine	8	0.0210902	0.0451563	0.640465	1.02 (0.93-1.12)	0.0424977	0.0524025	0.417374	1.04 (0.94-1.16)	0.119385	0.0703144	0.14045	1.13 (0.98-1.29)	3.94176	6	0.684557	7.20315	7	0.40804	-0.00176304	0.000976249	0.120955
2	HojI5B	JG987B	MG	tryptophan	154	0.000707095	0.0298636	0.98111	1.00 (0.94-1.06)	0.0117528	0.0562271	0.834429	1.01 (0.91-1.13)	-0.0527328	0.0837449	0.529847	0.95 (0.81-1.12)	177.198	152	0.0792683	177.742	153	0.0834451	0.000293336	0.000429353	0.495517
3	6pCgVv	oDeprF	MG	histidine	6	0.0190946	0.034919	0.584499	1.02 (0.95-1.09)	0.0176418	0.0388961	0.650144	1.02 (0.94-1.10)	0.0105012	0.0499985	0.843909	1.01 (0.92-1.11)	1.54775	4	0.818151	1.60542	5	0.900593	0.000250252	0.00104209	0.822023
4	MvloyC	FWBmzu	MG	leucine	159	0.0429938	0.0232249	0.064142	1.04 (1.00-1.09)	0.0683359	0.0431669	0.113407	1.07 (0.98-1.17)	0.0675112	0.0397615	0.0915075	1.07 (0.99-1.16)	155.832	157	0.511331	156.409	158	0.52083	-0.000181897	0.000239441	0.448588
5	GZ7T0V	ayerJW	MG	cholesterol	44	0.00623065	0.0188164	0.740547	1.01 (0.97-1.04)	-0.0114124	0.0268554	0.670867	0.99 (0.94-1.04)	-0.0294305	0.0298547	0.329881	0.97 (0.92-1.03)	46.977	42	0.275891	49.5736	43	0.22761	0.000692339	0.000454397	0.135093
6	d7ArkJ	X40Q8l	MG	phenylalanine	5	0.00722899	0.0492415	0.883284	1.01 (0.91-1.11)	0.00570679	0.0564572	0.919486	1.01 (0.90-1.12)	-0.0164543	0.0841884	0.857533	0.98 (0.83-1.16)	1.19556	3	0.754068	1.31585	4	0.85868	0.000483245	0.00139334	0.751625
7	iRT78Z	rwWPFp	MG	creatinine	26	0.00997425	0.0377078	0.791384	1.01 (0.94-1.09)	0.0283163	0.0525579	0.59005	1.03 (0.93-1.14)	-0.167493	0.0771209	0.0399768	0.85 (0.73-0.98)	23.5599	24	0.486979	30.1637	25	0.218218	0.00201337	0.000783479	0.016812
8	K5ZWE8	JW7oC3	MG	lactate	13	-0.0309738	0.0327994	0.344996	0.97 (0.91-1.03)	-0.0452812	0.0404661	0.263144	0.96 (0.88-1.03)	-0.139394	0.0791583	0.105981	0.87 (0.74-1.02)	14.15	11	0.224806	17.0086	12	0.149274	0.00211528	0.00141896	0.164142
9	aLjW9g	5FONdp	MG	3-hydroxybutyrate (BHBA)	10	0.0078786	0.0036845	0.0324918	1.01 (1.00-1.02)	0.00552696	0.00490214	0.259549	1.01 (1.00-1.02)	0.00663296	0.00573887	0.281114	1.01 (1.00-1.02)	4.25439	8	0.833473	4.33454	9	0.888048	0.000248248	0.000876869	0.784283
10	2HbDSB	am0zz5	MG	cotinine	15	0.000715673	0.00149543	0.632241	1.00 (1.00-1.00)	0.00210811	0.00191234	0.270299	1.00 (1.00-1.01)	0.00137511	0.00254872	0.598642	1.00 (1.00-1.01)	3.18412	13	0.997185	3.28621	14	0.998449	-0.000254785	0.000797424	0.754416
11	IPIkVY	drhrtx	MG	caffeine	12	-0.00737656	0.00615244	0.230541	0.99 (0.98-1.00)	-0.000729925	0.00911773	0.936193	1.00 (0.98-1.02)	0.0176009	0.0169382	0.323219	1.02 (0.98-1.05)	8.82768	10	0.548532	11.3219	11	0.416702	-0.00228436	0.00144642	0.145344
12	4AFjnR	z78lTY	MG	arabinose	5	0.0127685	0.011308	0.258831	1.01 (0.99-1.04)	0.0117574	0.0138667	0.396501	1.01 (0.98-1.04)	0.00941341	0.0205819	0.678498	1.01 (0.97-1.05)	1.30122	3	0.728844	1.33928	4	0.854677	0.000281339	0.00144205	0.857783
13	HKGvB5	BhKved	MG	fructose	3	-0.0657529	0.0365361	0.0719124	0.94 (0.87-1.01)	-0.0645536	0.0469484	0.169135	0.94 (0.86-1.03)	-0.229216	0.14849	0.365953	0.80 (0.59-1.06)	0.743951	1	0.388398	2.03257	2	0.361938	0.00477662	0.00420784	0.459751
14	3pevcF	iq6eh3	MG	mannose	18	-0.00344604	0.015246	0.821178	1.00 (0.97-1.03)	-0.0137835	0.0195834	0.481536	0.99 (0.95-1.02)	-0.0457276	0.0274977	0.115782	0.96 (0.91-1.01)	14.9979	16	0.524789	18.3068	17	0.369735	0.0014094	0.000774802	0.0876706
15	Mt5hT5	NtpYyv	MG	pyruvate	14	0.0107802	0.0155519	0.488198	1.01 (0.98-1.04)	-0.00563484	0.0233055	0.808949	0.99 (0.95-1.04)	-0.0177995	0.0330467	0.599999	0.98 (0.92-1.05)	8.40135	12	0.753033	9.36204	13	0.745083	0.000989423	0.00100946	0.34636
16	IGXPg6	lHxvpW	MG	uridine	20	-0.0205947	0.0305438	0.500141	0.98 (0.92-1.04)	-0.0197686	0.0411723	0.631125	0.98 (0.90-1.06)	0.0225901	0.0649135	0.731874	1.02 (0.90-1.16)	20.9142	18	0.283764	21.579	19	0.305707	-0.000679874	0.000898799	0.45918
17	2u4cbo	Ipkh98	MG	linoleate (18:2n6)	17	-0.022472	0.032052	0.483234	0.98 (0.92-1.04)	-0.0126166	0.0367266	0.731203	0.99 (0.92-1.06)	0.0105217	0.0902175	0.908704	1.01 (0.85-1.21)	27.0559	15	0.0282839	27.3343	16	0.037914	-0.000619675	0.00157749	0.699977
18	pLcYrG	OhWQaS	MG	allantoin	19	-0.00542494	0.0111263	0.625848	0.99 (0.97-1.02)	-0.0168727	0.0153149	0.270584	0.98 (0.95-1.01)	-0.0232016	0.0178702	0.211509	0.98 (0.94-1.01)	17.9574	17	0.39153	19.6311	18	0.353964	0.000856908	0.00068076	0.225132
19	pK22ee	WfYRsU	MG	arachidonate (20:4n6)	21	-0.0188805	0.0178292	0.289615	0.98 (0.95-1.02)	-0.0139579	0.0244136	0.567508	0.99 (0.94-1.03)	-0.00818215	0.0318212	0.799843	0.99 (0.93-1.06)	19.9912	19	0.395109	20.168	20	0.447464	-0.000285215	0.000695665	0.6864
20	knTYt3	qO2bb1	MG	deoxycholate	17	0.00262149	0.00594897	0.659458	1.00 (0.99-1.01)	0.00251184	0.0087147	0.773171	1.00 (0.99-1.02)	0.00891141	0.0107894	0.421783	1.01 (0.99-1.03)	11.631	15	0.706718	12.1193	16	0.735728	-0.00054932	0.000786106	0.495379
21	Twrhq9	7uFb1v	MG	margarate (17:0)	8	0.040077	0.0266737	0.132971	1.04 (0.99-1.10)	0.0140975	0.0379676	0.710411	1.01 (0.94-1.09)	0.108066	0.0851529	0.251418	1.11 (0.94-1.32)	7.02748	6	0.318313	7.85929	7	0.345165	-0.00178215	0.00211474	0.431685
22	kRmMOs	ZELgQ1	MG	inosine	10	0.00208399	0.00282781	0.461144	1.00 (1.00-1.01)	0.00187959	0.00392127	0.631702	1.00 (0.99-1.01)	0.00191145	0.00398736	0.6445	1.00 (0.99-1.01)	3.94637	8	0.861929	3.95014	9	0.914664	4.86e-05	0.000792178	0.952564
23	ESvPId	scRQst	MG	isoleucine	18	-0.00616468	0.0289485	0.831363	0.99 (0.94-1.05)	0.00993583	0.0428016	0.816432	1.01 (0.93-1.10)	0.0105622	0.0509868	0.838502	1.01 (0.91-1.12)	15.1116	16	0.516484	15.2704	17	0.576014	-0.000294471	0.000738902	0.695511
24	MU6HT1	NYJPnU	MG	threonine	19	0.0167667	0.0243312	0.49076	1.02 (0.97-1.07)	0.0140668	0.0345837	0.684195	1.01 (0.95-1.09)	0.0821221	0.0719036	0.269239	1.09 (0.94-1.25)	10.2567	17	0.892503	11.1897	18	0.886136	-0.00116602	0.00120717	0.347629
25	nnGs70	9mKQZ3	MG	tyrosine	31	-0.0148875	0.0310058	0.631118	0.99 (0.93-1.05)	0.0429192	0.0484048	0.375254	1.04 (0.95-1.15)	0.0701755	0.0857346	0.419736	1.07 (0.91-1.27)	29.6426	29	0.432002	30.7994	30	0.425314	-0.000948486	0.000891562	0.296176
26	I9T8Ox	5EHT7U	MG	lysine	22	0.0167301	0.0397141	0.673562	1.02 (0.94-1.10)	0.0158484	0.0561845	0.777883	1.02 (0.91-1.13)	-0.00412703	0.205741	0.984195	1.00 (0.67-1.49)	14.4096	20	0.809137	14.4203	21	0.85088	0.000201486	0.00195014	0.918739
27	MXhUwv	LSwnRu	MG	methionine	21	-0.00981644	0.0425604	0.817589	0.99 (0.91-1.08)	-0.0508625	0.0611879	0.405832	0.95 (0.84-1.07)	-0.225452	0.111481	0.0574492	0.80 (0.64-0.99)	18.0725	19	0.517598	22.3744	20	0.320543	0.00223007	0.0010752	0.0519034
28	lgakpn	iD0WB5	MG	malate	17	0.0263332	0.0157016	0.0935225	1.03 (1.00-1.06)	0.0247034	0.021048	0.240527	1.03 (0.98-1.07)	0.0172706	0.0221259	0.447205	1.02 (0.97-1.06)	7.94511	15	0.925965	8.28308	16	0.939989	0.000352887	0.000607009	0.569636
29	6ejV1Y	vFnfAY	MG	palmitate (16:0)	28	0.0697586	0.0239139	0.00353329	1.07 (1.02-1.12)	0.0615515	0.0371818	0.097839	1.06 (0.99-1.14)	0.072976	0.0481185	0.141436	1.08 (0.98-1.18)	20.7815	26	0.753153	20.7874	27	0.796143	-5.22e-05	0.000677828	0.939171
30	31uqs8	FpGv7Y	MG	nonadecanoate (19:0)	16	0.000645351	0.0141398	0.963597	1.00 (0.97-1.03)	0.000108318	0.0183723	0.995296	1.00 (0.96-1.04)	-0.00121784	0.0250153	0.961859	1.00 (0.95-1.05)	17.2392	14	0.243654	17.2496	15	0.304163	7.78e-05	0.00084741	0.928136
31	pEvC78	h4f6Bx	MG	stearate (18:0)	42	0.0225519	0.0189106	0.233046	1.02 (0.99-1.06)	-0.00605526	0.0304954	0.842605	0.99 (0.94-1.06)	0.0174541	0.0338579	0.609034	1.02 (0.95-1.09)	33.5131	40	0.755836	33.546	41	0.789365	8.92e-05	0.000491251	0.856881
32	5Og0gs	2xuFiW	MG	oleate (18:1n9)	20	0.0121492	0.0228543	0.595009	1.01 (0.97-1.06)	-0.00728757	0.0327658	0.823992	0.99 (0.93-1.06)	-0.0681674	0.0505368	0.194107	0.93 (0.85-1.03)	17.9591	18	0.458352	21.0564	19	0.333691	0.00162225	0.00092177	0.095403
33	j4x1YP	O8LhEE	MG	pentadecanoate (15:0)	20	0.0410477	0.0275975	0.136917	1.04 (0.99-1.10)	0.0201197	0.0311706	0.518622	1.02 (0.96-1.08)	-0.00326553	0.0566122	0.954637	1.00 (0.89-1.11)	35.1265	18	0.0091119	36.6999	19	0.00864922	0.00101974	0.00113566	0.381078
34	V7f5Zd	NpIq3w	MG	myristate (14:0)	22	0.0280879	0.0130557	0.0314455	1.03 (1.00-1.06)	0.0311905	0.0194975	0.109661	1.03 (0.99-1.07)	0.0442912	0.0223892	0.0618421	1.05 (1.00-1.09)	19.8451	20	0.467654	20.6388	21	0.481187	-0.000578893	0.000649822	0.383602
35	pBfq5S	P9zL1z	MG	pipecolate	15	0.00162217	0.0119656	0.892161	1.00 (0.98-1.03)	-0.00555622	0.0147225	0.705879	0.99 (0.97-1.02)	-0.0214684	0.0182742	0.261147	0.98 (0.94-1.01)	13.484	13	0.411162	16.1761	14	0.302736	0.00121719	0.000755519	0.131166
36	qdCyDC	e3pMtw	MG	ornithine	9	-0.0314987	0.0344304	0.36027	0.97 (0.91-1.04)	-0.0101736	0.048146	0.832647	0.99 (0.90-1.09)	0.0205747	0.093467	0.832054	1.02 (0.85-1.23)	6.64329	7	0.46694	7.00242	8	0.536371	-0.000963704	0.00160812	0.567872
37	BZHhrS	Sgac7S	MG	5-oxoproline	22	0.0166278	0.0218084	0.445792	1.02 (0.97-1.06)	-0.00696112	0.0265944	0.793513	0.99 (0.94-1.05)	-0.00654588	0.0348241	0.852794	0.99 (0.93-1.06)	22.5864	20	0.309554	23.4161	21	0.322203	0.00054561	0.000636578	0.401545
38	c0R3PB	LhTyCz	MG	pantothenate	26	0.0152259	0.0116034	0.189456	1.02 (0.99-1.04)	0.00503454	0.0170906	0.768315	1.01 (0.97-1.04)	0.0117015	0.0173095	0.505491	1.01 (0.98-1.05)	22.4044	24	0.555143	22.4797	25	0.607917	0.000142568	0.00051958	0.786132
39	OvNZkJ	E8FNgv	MG	salicylate	18	0.00319873	0.00101242	0.00158053	1.00 (1.00-1.01)	0.00365639	0.00136162	0.00724619	1.00 (1.00-1.01)	0.00265292	0.00152389	0.100895	1.00 (1.00-1.01)	17.6115	16	0.347129	17.8741	17	0.396828	0.000327417	0.000670454	0.631926
40	UJ6JpM	p4eh99	MG	4-acetamidobutanoate	33	-0.0130234	0.0245327	0.595515	0.99 (0.94-1.04)	-0.0297912	0.0329163	0.365433	0.97 (0.91-1.04)	-0.0292525	0.0526069	0.582162	0.97 (0.88-1.08)	18.2566	31	0.966193	18.3782	32	0.974053	0.000229699	0.000658655	0.729642
41	beNi0n	lGKMSM	MG	alpha-tocopherol	11	0.00121905	0.015363	0.936755	1.00 (0.97-1.03)	-0.00272464	0.0200244	0.891769	1.00 (0.96-1.04)	-0.0196047	0.0346057	0.584891	0.98 (0.92-1.05)	10.7695	9	0.291838	11.3169	10	0.333369	0.000881808	0.00130382	0.515836
42	QaFSDO	w6A7L6	MG	citrate	41	-0.0180566	0.0257242	0.482724	0.98 (0.93-1.03)	-0.0702283	0.0346263	0.0425423	0.93 (0.87-1.00)	0.0311255	0.0489241	0.528363	1.03 (0.94-1.14)	66.3027	39	0.00411777	68.6685	40	0.00320038	-0.000818608	0.000693944	0.245288
43	3UYP2z	cXLvXp	MG	glycerate	16	-0.0184321	0.0240403	0.443251	0.98 (0.94-1.03)	-0.0507907	0.0343946	0.139754	0.95 (0.89-1.02)	-0.10036	0.0546803	0.0877762	0.90 (0.81-1.01)	11.4862	14	0.647492	14.269	15	0.505231	0.00168183	0.00100818	0.11748
44	8zanAl	o6aMZ0	MG	guanosine	13	-0.0101899	0.00752319	0.17559	0.99 (0.98-1.00)	-0.00568038	0.0103692	0.58382	0.99 (0.97-1.01)	0.000369624	0.0204318	0.985891	1.00 (0.96-1.04)	5.92026	11	0.878631	6.22925	12	0.904087	-0.000745667	0.00134144	0.589428
45	GQmO3b	68jU0t	MG	N-acetylalanine	23	-0.00922965	0.0470053	0.844334	0.99 (0.90-1.09)	0.00162298	0.0652143	0.980145	1.00 (0.88-1.14)	-0.150874	0.824683	0.856593	0.86 (0.17-4.33)	24.0578	21	0.290265	24.0917	22	0.34244	0.00116561	0.00677488	0.865046
46	zHsnTB	flyp5A	MG	urate	18	-0.0118998	0.0312437	0.7033	0.99 (0.93-1.05)	0.0163485	0.0417239	0.695187	1.02 (0.94-1.10)	0.0396844	0.063147	0.538582	1.04 (0.92-1.18)	5.87212	16	0.989419	6.75574	17	0.986497	-0.000794937	0.000845666	0.361187
47	uZPAhy	FvXfH0	MG	ursodeoxycholate	11	0.0117906	0.00723357	0.103105	1.01 (1.00-1.03)	0.00796519	0.0101644	0.433253	1.01 (0.99-1.03)	0.00380982	0.0130098	0.776283	1.00 (0.98-1.03)	9.633	9	0.381004	10.2284	10	0.42069	0.000742635	0.000995721	0.4748
48	Ul9bUZ	Sniaay	MG	arginine	21	-0.012283	0.0262752	0.64016	0.99 (0.94-1.04)	0.00144144	0.0342587	0.966439	1.00 (0.94-1.07)	0.0686252	0.0642573	0.298914	1.07 (0.94-1.21)	22.7885	19	0.246784	25.0525	20	0.199429	-0.00145344	0.00105789	0.185465
49	03kMjS	T1yMzU	MG	ascorbate (Vitamin C)	14	-0.00548368	0.00415833	0.187262	0.99 (0.99-1.00)	-0.00528636	0.0063147	0.402508	0.99 (0.98-1.01)	-0.00987977	0.00840224	0.262457	0.99 (0.97-1.01)	10.1514	12	0.602677	10.514	13	0.651461	0.000579027	0.000961657	0.558304
50	R6jZuU	VdYglq	MG	heptanoate (7:0)	34	-0.0190015	0.0230789	0.410322	0.98 (0.94-1.03)	-0.0339038	0.0371308	0.361195	0.97 (0.90-1.04)	-0.0537121	0.045432	0.245816	0.95 (0.87-1.04)	25.0424	32	0.804308	25.8291	33	0.80851	0.000526482	0.000593567	0.381708
51	h5hLrT	wC2ZvT	MG	laurate (12:0)	38	-0.00802921	0.0186389	0.666631	0.99 (0.96-1.03)	0.00740375	0.0291765	0.799683	1.01 (0.95-1.07)	-4.9e-05	0.0308827	0.998744	1.00 (0.94-1.06)	26.3142	36	0.881622	26.4192	37	0.901851	-0.000154182	0.000475741	0.747748
52	Toj4VK	r29TmI	MG	valine	6	0.0414145	0.0315371	0.189115	1.04 (0.98-1.11)	0.0411516	0.0375579	0.273217	1.04 (0.97-1.12)	0.0653198	0.0430503	0.203795	1.07 (0.98-1.16)	2.43192	4	0.656867	3.09738	5	0.684975	-0.000840046	0.00102977	0.460427
53	lFws7X	KCXY3F	MG	urea	14	-0.014208	0.0290927	0.625288	0.99 (0.93-1.04)	-0.00407745	0.0376439	0.913745	1.00 (0.93-1.07)	0.0176235	0.0776079	0.824181	1.02 (0.87-1.18)	14.5783	12	0.265312	14.8187	13	0.318809	-0.000609262	0.00136969	0.664368
54	jMUKSt	9AEv62	MG	cortisol	13	0.0117262	0.0194029	0.545609	1.01 (0.97-1.05)	0.0230436	0.0223037	0.301523	1.02 (0.98-1.07)	-0.00912247	0.0396441	0.82223	0.99 (0.92-1.07)	16.7796	11	0.114567	17.3442	12	0.137102	0.000733893	0.00120628	0.555282
55	IVmCz6	fZuvHq	MG	cortisone	34	0.000860378	0.0146873	0.953287	1.00 (0.97-1.03)	0.00146139	0.0178189	0.934636	1.00 (0.97-1.04)	0.00168639	0.0190473	0.930002	1.00 (0.96-1.04)	25.2656	32	0.795131	25.2702	33	0.829965	-2.68e-05	0.000393009	0.946122
56	j7K7DQ	dkaps4	MG	proline	35	-0.00733973	0.01545	0.634742	0.99 (0.96-1.02)	-0.00686294	0.0213312	0.747655	0.99 (0.95-1.04)	-0.0183506	0.0234512	0.439498	0.98 (0.94-1.03)	32.9835	33	0.468057	33.3731	34	0.498172	0.000282722	0.000452997	0.536844
57	S648u0	nsvkuY	MG	citrulline	40	-0.00296893	0.0218511	0.891923	1.00 (0.96-1.04)	0.0115858	0.0317543	0.715218	1.01 (0.95-1.08)	0.00643195	0.042662	0.880958	1.01 (0.93-1.09)	39.727	38	0.393021	39.7964	39	0.434466	-0.00014319	0.000555663	0.798035
58	xS8EHm	H8Ze7F	MG	biliverdin	17	-0.0179445	0.00924132	0.0521651	0.98 (0.96-1.00)	-0.0125195	0.0104845	0.232439	0.99 (0.97-1.01)	0.00179724	0.011826	0.881233	1.00 (0.98-1.03)	17.1917	15	0.307534	23.3329	16	0.105121	-0.00156338	0.000675388	0.0352024
59	fPah5S	e9YJnr	MG	serotonin (5HT)	15	0.00475925	0.0134662	0.723772	1.00 (0.98-1.03)	0.00448641	0.0178998	0.802092	1.00 (0.97-1.04)	0.00538612	0.0218789	0.809388	1.01 (0.96-1.05)	12.8115	13	0.462478	12.8128	14	0.541316	-2.74e-05	0.00075338	0.971553
60	39onUB	l6Ln4d	MG	gamma-glutamylglutamine	21	-0.00442423	0.0195011	0.820524	1.00 (0.96-1.03)	-0.017805	0.0289672	0.53878	0.98 (0.93-1.04)	-0.0329967	0.0340006	0.344004	0.97 (0.91-1.03)	18.8911	19	0.463842	19.9435	20	0.46147	0.00069643	0.000678876	0.317843
61	Ot28F0	e3y6ZU	MG	gamma-glutamyltyrosine	45	0.0384924	0.0226988	0.0899258	1.04 (0.99-1.09)	0.0375147	0.03636	0.302187	1.04 (0.97-1.11)	0.0735563	0.0624711	0.245494	1.08 (0.95-1.22)	42.6537	43	0.486209	43.0167	44	0.513695	-0.000435157	0.000722303	0.550033
62	3CPz6i	n9Leml	MG	hypoxanthine	22	0.0029348	0.0198497	0.88246	1.00 (0.96-1.04)	0.00476239	0.0270579	0.860288	1.00 (0.95-1.06)	0.0163188	0.0446783	0.718758	1.02 (0.93-1.11)	13.1344	20	0.871544	13.2462	21	0.899756	-0.000284714	0.000851476	0.741576
63	xGUgod	9UdHO8	MG	betaine	23	-0.0522449	0.0165732	0.00161945	0.95 (0.92-0.98)	-0.0604575	0.0257002	0.0186522	0.94 (0.90-0.99)	-0.0749647	0.0304207	0.0224413	0.93 (0.87-0.98)	18.8311	21	0.595972	19.6244	22	0.606524	0.00060289	0.000676923	0.383217
64	8cMGEJ	miaboH	MG	xanthine	5	0.0566579	0.0256314	0.0270711	1.06 (1.01-1.11)	0.0624883	0.0344564	0.0697479	1.06 (0.99-1.14)	0.0129437	0.0618538	0.847647	1.01 (0.90-1.14)	2.85533	3	0.414472	3.45835	4	0.484239	0.00149818	0.00192928	0.494031
65	2Xa8SI	RCenrT	MG	caprate (10:0)	31	0.0250262	0.020387	0.219613	1.03 (0.99-1.07)	0.0320611	0.0260616	0.21862	1.03 (0.98-1.09)	0.0345256	0.029856	0.256954	1.04 (0.98-1.10)	45.3394	29	0.0272643	45.6433	30	0.0335946	-0.000251769	0.00057108	0.66258
66	WlDRrW	XsKAsS	MG	phosphate	5	0.0205049	0.0278805	0.46206	1.02 (0.97-1.08)	0.0310606	0.0304881	0.308308	1.03 (0.97-1.10)	0.0624442	0.0317869	0.144223	1.06 (1.00-1.13)	1.19488	3	0.754233	5.32202	4	0.255823	-0.00212991	0.00104842	0.135144
67	OtwP0I	0JHZWX	MG	3-methoxytyrosine	16	0.0443665	0.0213503	0.0377068	1.05 (1.00-1.09)	0.0444248	0.0296374	0.133888	1.05 (0.99-1.11)	0.0565494	0.0561611	0.331063	1.06 (0.95-1.18)	11.9381	14	0.611271	11.9931	15	0.679548	-0.000273503	0.00116614	0.817963
68	n0Qg6u	TXZUch	MG	pelargonate (9:0)	34	-0.0187703	0.028212	0.505839	0.98 (0.93-1.04)	0.00452495	0.0417186	0.913628	1.00 (0.93-1.09)	0.0293653	0.0863711	0.736086	1.03 (0.87-1.22)	24.1502	32	0.83893	24.4979	33	0.857434	-0.000545738	0.000925524	0.559564
69	7xeNnF	5MjX0o	MG	undecanoate (11:0)	27	0.0124116	0.0174873	0.477859	1.01 (0.98-1.05)	0.0298421	0.0254306	0.240607	1.03 (0.98-1.08)	0.0391703	0.0263567	0.149739	1.04 (0.99-1.10)	22.0306	25	0.633976	23.8719	26	0.583289	-0.000697503	0.000514023	0.186924
70	OFBI5K	zUsM4S	MG	beta-hydroxyisovalerate	23	0.0297162	0.0204533	0.146257	1.03 (0.99-1.07)	0.0244233	0.0288309	0.396927	1.02 (0.97-1.08)	-0.0024479	0.0517625	0.962728	1.00 (0.90-1.10)	11.4315	21	0.953711	11.889	22	0.959628	0.000630098	0.000931512	0.506153
71	7AP8wV	N1sRCk	MG	taurodeoxycholate	13	-0.00848827	0.00596129	0.154476	0.99 (0.98-1.00)	-0.00353164	0.00823913	0.668183	1.00 (0.98-1.01)	-0.0101303	0.0153947	0.524048	0.99 (0.96-1.02)	11.1189	11	0.433355	11.1325	12	0.517601	0.000147471	0.00127354	0.909901
72	El00Aw	DvphrS	MG	X-02973	24	-0.039673	0.0312864	0.204777	0.96 (0.90-1.02)	-0.0545256	0.043354	0.208506	0.95 (0.87-1.03)	-0.0795802	0.0537477	0.152887	0.92 (0.83-1.03)	31.1201	22	0.0936848	32.3039	23	0.0939869	0.000676324	0.000739302	0.370207
73	2ffQZr	ncPWaT	MG	X-03003	8	0.0218185	0.0543212	0.687937	1.02 (0.92-1.14)	0.0223353	0.0613974	0.716021	1.02 (0.91-1.15)	-0.0835772	0.371502	0.829468	0.92 (0.44-1.91)	9.49789	6	0.147452	9.62851	7	0.210621	0.00144325	0.00502424	0.783578
74	4tYYYA	XcEZu4	MG	X-03088	18	-0.01036	0.0145357	0.476014	0.99 (0.96-1.02)	-0.017396	0.0187967	0.354716	0.98 (0.95-1.02)	-0.011656	0.0204559	0.57672	0.99 (0.95-1.03)	9.38657	16	0.896644	9.39468	17	0.927061	5.33e-05	0.00059173	0.92937
75	VU5BXm	VVk9Xw	MG	X-03094	29	-0.0113312	0.0201468	0.573822	0.99 (0.95-1.03)	-0.0177366	0.0280463	0.527122	0.98 (0.93-1.04)	-0.0139266	0.0378336	0.715667	0.99 (0.92-1.06)	21.7219	27	0.751372	21.7285	28	0.793705	4.99e-05	0.000615185	0.936
76	hYA3KD	LJSYO8	MG	glycerol	18	-0.0047086	0.0165846	0.776476	1.00 (0.96-1.03)	0.00464179	0.0220218	0.833058	1.00 (0.96-1.05)	0.0109019	0.0281082	0.703234	1.01 (0.96-1.07)	11.2939	16	0.790989	11.7671	17	0.81403	-0.000493877	0.000717985	0.501389
77	A80FRk	OPzRac	MG	kynurenine	36	0.00356555	0.0147729	0.809278	1.00 (0.97-1.03)	-0.00846977	0.0221311	0.701936	0.99 (0.95-1.04)	-0.00570389	0.021749	0.794704	0.99 (0.95-1.04)	23.9103	34	0.901127	24.2475	35	0.913862	0.000252316	0.000434486	0.565257
78	4lZLZL	P7VWY9	MG	mannitol	12	0.000619074	0.00623319	0.920885	1.00 (0.99-1.01)	-0.00215088	0.00764282	0.778385	1.00 (0.98-1.01)	-0.00340901	0.0125405	0.791275	1.00 (0.97-1.02)	14.445	10	0.153644	14.6486	11	0.199156	0.00045851	0.00122131	0.715185
79	CnKtdj	VNSMCK	MG	glycerol 3-phosphate (G3P)	14	-0.0109038	0.0286635	0.703644	0.99 (0.94-1.05)	-0.0220855	0.0321646	0.492309	0.98 (0.92-1.04)	-0.0581048	0.0564562	0.323684	0.94 (0.84-1.05)	19.5853	12	0.0753492	21.1247	13	0.070499	0.00117742	0.00121235	0.350626
80	GU6Obq	6zgkt8	MG	acetylphosphate	18	0.0171803	0.0403766	0.670471	1.02 (0.94-1.10)	0.0332387	0.0559758	0.552642	1.03 (0.93-1.15)	0.1044	0.107242	0.344796	1.11 (0.90-1.37)	11.0835	16	0.8043	11.8542	17	0.808882	-0.000968097	0.00110275	0.392994
81	qGqRgB	tucS9d	MG	carnitine	162	-0.00514213	0.0236456	0.827844	0.99 (0.95-1.04)	0.0236603	0.0367902	0.520151	1.02 (0.95-1.10)	0.0307956	0.0460537	0.504657	1.03 (0.94-1.13)	172.826	160	0.230944	173.72	161	0.233329	-0.000254666	0.000279997	0.364437
82	zmNzuu	2c4vKC	MG	choline	24	0.0333256	0.0308166	0.279512	1.03 (0.97-1.10)	0.060534	0.04413	0.17015	1.06 (0.97-1.16)	0.0809544	0.0640345	0.219378	1.08 (0.96-1.23)	24.1677	22	0.3385	24.9616	23	0.35227	-0.000665505	0.000782868	0.404434
83	dLIF9q	8PHF1t	MG	N-acetylornithine	21	0.00949736	0.00801281	0.23591	1.01 (0.99-1.03)	0.0160392	0.010417	0.12363	1.02 (1.00-1.04)	0.0213824	0.0117513	0.0846176	1.02 (1.00-1.05)	9.96382	19	0.953833	11.8756	20	0.920292	-0.000790825	0.00057196	0.182807
84	OAtgDD	Q4Ked1	MG	N1-methyladenosine	8	-0.0330843	0.100735	0.742589	0.97 (0.79-1.18)	-0.068094	0.125584	0.587668	0.93 (0.73-1.19)	-0.342443	0.403103	0.428183	0.71 (0.32-1.56)	7.38603	6	0.286617	8.16222	7	0.318507	0.00214355	0.00269946	0.457405
85	9xzpmy	kz0qhd	MG	3-methyl-2-oxovalerate	32	-0.0148781	0.0152308	0.328649	0.99 (0.96-1.02)	-0.0248797	0.0250136	0.319909	0.98 (0.93-1.02)	-0.00553434	0.0212504	0.796308	0.99 (0.95-1.04)	28.7513	30	0.530686	29.1489	31	0.561478	-0.000277227	0.000439673	0.533122
86	6PxeaU	lQfH3A	MG	3-methylhistidine	10	-0.000799075	0.0126713	0.949717	1.00 (0.97-1.02)	0.00344915	0.0131663	0.793346	1.00 (0.98-1.03)	0.0289202	0.0351594	0.434596	1.03 (0.96-1.10)	15.6246	8	0.0480802	17.2331	9	0.0451883	-0.00195055	0.00214932	0.390647
87	rBY7Zz	WOuEXs	MG	3-phenylpropionate (hydrocinnamate)	14	-0.00483479	0.00686658	0.481368	1.00 (0.98-1.01)	-0.00791821	0.010144	0.435047	0.99 (0.97-1.01)	0.00175269	0.00962795	0.858589	1.00 (0.98-1.02)	10.0539	12	0.611229	11.0067	13	0.610258	-0.000642535	0.000658279	0.34829
88	JRKu3w	vQvMgm	MG	hippurate	14	-0.00185086	0.008904	0.835332	1.00 (0.98-1.02)	-0.00051289	0.0111677	0.963369	1.00 (0.98-1.02)	-0.0062899	0.0179328	0.731857	0.99 (0.96-1.03)	14.3489	12	0.278984	14.4486	13	0.343025	0.000290141	0.00100471	0.777678
89	fXM0jT	yBLRmr	MG	benzoate	37	-0.0221878	0.0226137	0.326511	0.98 (0.94-1.02)	-0.00515804	0.0325337	0.874028	0.99 (0.93-1.06)	0.0376816	0.0575869	0.517167	1.04 (0.93-1.16)	33.5021	35	0.540453	34.78	36	0.526525	-0.00083925	0.000742408	0.265977
90	qsXT2J	urjDl7	MG	phenylacetate	8	-0.0144131	0.0134699	0.284609	0.99 (0.96-1.01)	-0.00530803	0.0117957	0.652713	0.99 (0.97-1.02)	0.00485222	0.0191899	0.808822	1.00 (0.97-1.04)	9.98189	6	0.125417	12.986	7	0.0724505	-0.00162286	0.00120769	0.227607
91	vERtcY	yy7ej8	MG	glycerophosphorylcholine (GPC)	18	0.0112752	0.0135726	0.406124	1.01 (0.98-1.04)	-0.00151129	0.0138485	0.913099	1.00 (0.97-1.03)	-0.0204445	0.0153123	0.200509	0.98 (0.95-1.01)	14.3473	16	0.572856	24.0156	17	0.119011	0.00172662	0.000555291	0.00674587
92	wgx34X	sUzmt0	MG	aspartate	4	0.00762706	0.0508538	0.88078	1.01 (0.91-1.11)	-0.004599	0.0409594	0.9106	1.00 (0.92-1.08)	0.184208	0.12622	0.28186	1.20 (0.94-1.54)	4.5424	2	0.103188	9.56848	3	0.0226139	-0.00586797	0.00394458	0.275242
93	dLLitH	gXPL4n	MG	X-04357	10	-0.00221318	0.0101764	0.827834	1.00 (0.98-1.02)	0.00605757	0.0130983	0.643743	1.01 (0.98-1.03)	0.00639151	0.0241251	0.79776	1.01 (0.96-1.06)	5.26408	8	0.729014	5.41883	9	0.796377	-0.000535182	0.00136047	0.704315
94	7jsTcL	52iqZl	MG	X-04494	14	0.0287814	0.0196349	0.142696	1.03 (0.99-1.07)	0.0309213	0.0211241	0.143251	1.03 (0.99-1.08)	0.0478372	0.028657	0.120916	1.05 (0.99-1.11)	18.5548	12	0.0998547	19.8576	13	0.0988182	-0.000781525	0.000851404	0.376739
95	aqSDtb	Xpgrod	MG	X-04495	11	-0.0165933	0.0172029	0.334763	0.98 (0.95-1.02)	-0.00392736	0.0258886	0.879422	1.00 (0.95-1.05)	0.0574542	0.0415483	0.20006	1.06 (0.98-1.15)	5.16226	9	0.81994	8.99569	10	0.532513	-0.00253125	0.00129283	0.0819187
96	gf4KoY	PeWgTP	MG	X-04498	22	-0.0232241	0.0194211	0.231769	0.98 (0.94-1.01)	-0.0337749	0.0276504	0.221898	0.97 (0.92-1.02)	-0.0363038	0.0469611	0.448528	0.96 (0.88-1.06)	23.8533	20	0.248861	23.9659	21	0.294713	0.000298203	0.000970272	0.761762
97	jQrL1x	1T7Ln8	MG	X-04499--3,4-dihydroxybutyrate	21	0.0273968	0.0310977	0.378324	1.03 (0.97-1.09)	-0.0136793	0.0379429	0.718455	0.99 (0.92-1.06)	0.0747444	0.127604	0.564934	1.08 (0.84-1.38)	32.3048	19	0.0288712	32.5544	20	0.0377376	-0.000781608	0.00204008	0.705878
98	k7YCxV	ONRnHx	MG	X-04500	11	0.000340061	0.00357811	0.924284	1.00 (0.99-1.01)	0.00356107	0.0051073	0.485646	1.00 (0.99-1.01)	0.00883404	0.00624409	0.190784	1.01 (1.00-1.02)	4.65751	9	0.863084	7.41274	10	0.685989	-0.00157225	0.000947202	0.131308
99	NEGmyi	PiiqQM	MG	ibuprofen	104	-0.000182803	0.00142449	0.897889	1.00 (1.00-1.00)	0.00109906	0.00213122	0.606068	1.00 (1.00-1.01)	-0.00535376	0.00460869	0.248082	0.99 (0.99-1.00)	95.1204	102	0.672194	96.5123	103	0.660987	0.000675581	0.000572637	0.240836
100	LLFRrL	gLtIgr	MG	dihomo-linoleate (20:2n6)	9	0.0135887	0.025356	0.592017	1.01 (0.96-1.07)	0.0229886	0.0328717	0.484338	1.02 (0.96-1.09)	0.0795474	0.0849625	0.380305	1.08 (0.92-1.28)	5.16895	7	0.639353	5.83056	8	0.666205	-0.00160064	0.00196785	0.442776
101	EzmX3c	qYjUS4	MG	X-18601	21	0.00767254	0.00689583	0.265866	1.01 (0.99-1.02)	0.0138362	0.0111469	0.214513	1.01 (0.99-1.04)	0.00823531	0.0103008	0.433892	1.01 (0.99-1.03)	13.6605	19	0.80311	13.6659	20	0.847022	-4.24e-05	0.000575942	0.942141
102	mr4GhO	hWzfa5	MG	2-hydroxystearate	34	0.00249109	0.0191669	0.896591	1.00 (0.97-1.04)	-0.00628586	0.0301653	0.834932	0.99 (0.94-1.05)	-0.0414702	0.0289302	0.161426	0.96 (0.91-1.02)	23.4515	32	0.863579	27.5671	33	0.734368	0.000935649	0.00046121	0.0508805
103	VC8vj4	8azC53	MG	paraxanthine	13	0.00441727	0.00798135	0.579956	1.00 (0.99-1.02)	0.0121617	0.0107231	0.256728	1.01 (0.99-1.03)	-0.00855147	0.0251486	0.740233	0.99 (0.94-1.04)	4.19238	11	0.963948	4.48809	12	0.972935	0.000838799	0.00154248	0.59743
104	AnBaSl	10OCBg	MG	2-hydroxyhippurate (salicylurate)	13	0.00116678	0.00181411	0.520114	1.00 (1.00-1.00)	0.00233629	0.00251491	0.352902	1.00 (1.00-1.01)	0.0013535	0.0036965	0.721192	1.00 (0.99-1.01)	9.68926	11	0.558536	9.69262	12	0.642906	-5.84e-05	0.00100716	0.954809
105	1YUlaR	OdX1kq	MG	X-05426	10	-0.0248935	0.0159553	0.118711	0.98 (0.95-1.01)	-0.0182358	0.0234016	0.435831	0.98 (0.94-1.03)	-0.0294311	0.0445904	0.527775	0.97 (0.89-1.06)	6.49699	8	0.591742	6.50887	9	0.688104	0.000169057	0.00155133	0.915906
106	Leroxl	8aBQSZ	MG	quinate	6	0.012385	0.0109801	0.25934	1.01 (0.99-1.03)	0.00959098	0.014006	0.493484	1.01 (0.98-1.04)	0.0465613	0.033141	0.232736	1.05 (0.98-1.12)	3.9295	4	0.415631	5.12062	5	0.401337	-0.00244821	0.00224321	0.336436
107	nfM7Ma	Rmy4NG	MG	indolelactate	17	0.0177475	0.0177649	0.317783	1.02 (0.98-1.05)	0.0231298	0.0250196	0.355243	1.02 (0.97-1.07)	0.0323942	0.0290186	0.281847	1.03 (0.98-1.09)	13.3338	15	0.576534	13.7412	16	0.617984	-0.000450316	0.000705462	0.532886
108	qBmbCe	KYdi7j	MG	glycylvaline	8	-0.000525594	0.0167442	0.974959	1.00 (0.97-1.03)	0.0111937	0.0193188	0.562307	1.01 (0.97-1.05)	-0.0395982	0.0731328	0.607696	0.96 (0.83-1.11)	10.4403	6	0.107293	10.9677	7	0.140034	0.00188164	0.00341785	0.601832
109	Trk4lR	JGU61K	MG	gamma-glutamylleucine	33	0.0205914	0.0186738	0.270164	1.02 (0.98-1.06)	0.0093741	0.0277563	0.735567	1.01 (0.96-1.07)	-0.00772894	0.0302618	0.800099	0.99 (0.94-1.05)	30.5986	31	0.486563	32.0127	32	0.466117	0.000597078	0.000502112	0.243417
110	Mgfs56	lLxdnJ	MG	theobromine	6	0.00917111	0.0201592	0.649157	1.01 (0.97-1.05)	0.0247855	0.0264278	0.348318	1.03 (0.97-1.08)	0.0728216	0.119836	0.576212	1.08 (0.85-1.36)	3.68769	4	0.449919	3.97802	5	0.552585	-0.00230648	0.00428058	0.618597
111	IAJ0m0	F9bBHG	MG	theophylline	13	-0.00405028	0.00767514	0.597698	1.00 (0.98-1.01)	0.00214193	0.00961727	0.823756	1.00 (0.98-1.02)	0.0142623	0.0114317	0.238078	1.01 (0.99-1.04)	11.0596	11	0.438287	15.093	12	0.236391	-0.00163666	0.000817133	0.0704502
112	hheTRn	sMq3V0	MG	eicosapentaenoate (EPA; 20:5n3)	12	-0.0120665	0.0116188	0.299024	0.99 (0.97-1.01)	-0.00583223	0.0152506	0.702146	0.99 (0.96-1.02)	0.00891224	0.0249365	0.728222	1.01 (0.96-1.06)	4.86325	10	0.900124	5.76728	11	0.888432	-0.00104779	0.00110201	0.364119
113	dLobfG	1bkkUv	MG	estrone 3-sulfate	12	0.000985708	0.00231479	0.670232	1.00 (1.00-1.01)	0.0013515	0.00330649	0.682729	1.00 (0.99-1.01)	0.00236706	0.00390044	0.557464	1.00 (0.99-1.01)	11.2489	10	0.338456	11.4764	11	0.404257	-0.000402418	0.000894896	0.66253
114	rzc8Gq	Zsupxb	MG	glycocholate	9	0.00407344	0.00561862	0.468459	1.00 (0.99-1.02)	0.0063816	0.00540322	0.237574	1.01 (1.00-1.02)	0.00682418	0.00791737	0.417275	1.01 (0.99-1.02)	11.5206	7	0.117469	11.9661	8	0.152722	-0.000532625	0.00102366	0.618892
115	8NZZch	QYqprO	MG	glycodeoxycholate	7	-0.0031659	0.007458	0.671203	1.00 (0.98-1.01)	0.00128102	0.00838813	0.878621	1.00 (0.98-1.02)	0.0130517	0.0276826	0.657156	1.01 (0.96-1.07)	8.17141	5	0.147039	8.78178	6	0.186228	-0.00185537	0.00303598	0.567828
116	IJK4LC	e3tP24	MG	taurochenodeoxycholate	13	0.000286136	0.00765355	0.970177	1.00 (0.99-1.02)	0.000483383	0.00824205	0.953232	1.00 (0.98-1.02)	-0.00115125	0.0132305	0.932223	1.00 (0.97-1.03)	20.6183	11	0.0375481	20.6531	12	0.0556966	0.000152429	0.00111853	0.894065
117	WKWo30	fE5vpL	MG	taurocholate	16	-0.000396876	0.00303983	0.896125	1.00 (0.99-1.01)	-0.00218975	0.00406412	0.590024	1.00 (0.99-1.01)	-0.000894639	0.00446393	0.844038	1.00 (0.99-1.01)	15.3809	14	0.352622	15.408	15	0.422446	0.000105432	0.000671259	0.877436
118	CJ5znR	2Z2eEz	MG	X-05907	12	-0.046222	0.0289948	0.110903	0.95 (0.90-1.01)	-0.0286704	0.0400507	0.474083	0.97 (0.90-1.05)	-0.0681443	0.0752694	0.386579	0.93 (0.81-1.08)	13.036	10	0.221665	13.1679	11	0.282492	0.000464264	0.00145957	0.756965
119	s1PYoa	3acevL	MG	docosahexaenoate (DHA; 22:6n3)	6	-0.0224384	0.0179521	0.211336	0.98 (0.94-1.01)	-0.0149973	0.0234052	0.521674	0.99 (0.94-1.03)	0.0183539	0.0422241	0.686219	1.02 (0.94-1.11)	2.50153	4	0.644362	3.64079	5	0.602199	-0.00181077	0.00169649	0.345945
120	CKHNCh	eoAJCe	MG	1-stearoylglycerophosphoinositol	7	0.00535804	0.00883888	0.544389	1.01 (0.99-1.02)	0.0153222	0.0111528	0.16949	1.02 (0.99-1.04)	0.0210717	0.0160733	0.246844	1.02 (0.99-1.05)	2.14958	5	0.828084	3.51965	6	0.741354	-0.00147909	0.00126365	0.294548
121	d2dsX0	MLUHG2	MG	X-06226	23	-0.0223853	0.0209957	0.286339	0.98 (0.94-1.02)	-0.0405163	0.0293407	0.167313	0.96 (0.91-1.02)	-0.0725812	0.0344979	0.0476088	0.93 (0.87-1.00)	21.9562	21	0.402036	25.2941	22	0.283219	0.00117342	0.000656732	0.0884226
122	ZrOT7d	miBFJO	MG	X-06246	20	0.0131086	0.0151368	0.386486	1.01 (0.98-1.04)	0.0267881	0.0216885	0.216784	1.03 (0.98-1.07)	0.0255026	0.0261972	0.343214	1.03 (0.97-1.08)	13.0063	18	0.7912	13.3423	19	0.820597	-0.000401898	0.000693333	0.569329
123	EmFz9t	b6vX4x	MG	X-06267	12	0.0424768	0.0255219	0.0960475	1.04 (0.99-1.10)	0.0676759	0.0378384	0.0736867	1.07 (0.99-1.15)	0.0333637	0.0571536	0.572316	1.03 (0.92-1.16)	11.6713	10	0.307657	11.7093	11	0.385888	0.000213115	0.00118146	0.860454
124	IMOT5n	kDQHAA	MG	X-06307	8	-0.0108104	0.0226926	0.633801	0.99 (0.95-1.03)	-0.0224936	0.029307	0.442775	0.98 (0.92-1.04)	-0.0673662	0.078406	0.423224	0.93 (0.80-1.09)	4.8784	6	0.559501	5.44628	7	0.605672	0.00160873	0.0021348	0.479622
125	n7qbd0	f1Eova	MG	X-06350	13	0.0179832	0.017626	0.307601	1.02 (0.98-1.05)	0.0210396	0.0240152	0.380979	1.02 (0.97-1.07)	0.0133487	0.0289249	0.653436	1.01 (0.96-1.07)	5.74412	11	0.88988	5.78496	12	0.926532	0.000164196	0.000812526	0.843542
126	LFTk0O	13yPbb	MG	X-06351	6	-0.014887	0.0142659	0.296698	0.99 (0.96-1.01)	-0.0167018	0.0168822	0.32251	0.98 (0.95-1.02)	-0.0245319	0.0203463	0.294368	0.98 (0.94-1.02)	2.92258	4	0.570863	3.3646	5	0.643967	0.000684686	0.00102985	0.542523
127	2wvyMK	lF6WLz	MG	myo-inositol	37	0.00345023	0.013424	0.797163	1.00 (0.98-1.03)	0.0203705	0.0189441	0.28224	1.02 (0.98-1.06)	0.0230925	0.018706	0.225242	1.02 (0.99-1.06)	35.0649	35	0.465125	37.2672	36	0.410575	-0.000611914	0.000412721	0.147121
128	lWxitE	Lbgh7h	MG	glucose	37	-0.0102235	0.0157741	0.51691	0.99 (0.96-1.02)	-0.00969282	0.0232506	0.676763	0.99 (0.95-1.04)	-0.0185359	0.0225366	0.416371	0.98 (0.94-1.03)	33.727	35	0.529498	33.9937	36	0.564326	0.000214981	0.000416278	0.608797
129	TvGh3b	YlVojN	MG	1,5-anhydroglucitol (1,5-AG)	27	0.00850043	0.0184715	0.645379	1.01 (0.97-1.05)	-0.0173872	0.0247115	0.481676	0.98 (0.94-1.03)	-0.0371579	0.0414209	0.378234	0.96 (0.89-1.05)	31.5433	25	0.171654	33.4479	26	0.149498	0.00106794	0.000869229	0.230658
130	hl4OU0	4LNYUe	MG	erythritol	24	-0.00445105	0.0130542	0.733128	1.00 (0.97-1.02)	0.00193434	0.0186798	0.917525	1.00 (0.97-1.04)	0.0219537	0.0207821	0.30226	1.02 (0.98-1.06)	26.3929	22	0.235196	29.4645	23	0.1654	-0.00104106	0.000650619	0.123839
131	Sb0wUE	vn9Qq6	MG	2-hydroxybutyrate (AHB)	16	-0.01408	0.0158676	0.374895	0.99 (0.96-1.02)	-0.00727875	0.0180052	0.686023	0.99 (0.96-1.03)	-0.0014566	0.0250836	0.954514	1.00 (0.95-1.05)	19.998	14	0.130204	20.6174	15	0.149507	-0.000545069	0.000827787	0.520921
132	BiwlrX	EnVfTV	MG	3-methyl-2-oxobutyrate	17	-0.0266085	0.0283864	0.348569	0.97 (0.92-1.03)	-0.0160283	0.0381311	0.674231	0.98 (0.91-1.06)	-0.0441063	0.0915469	0.636909	0.96 (0.80-1.14)	11.0137	15	0.751622	11.0541	16	0.806132	0.000279681	0.00139114	0.843365
133	vXjZzc	PG0Qv2	MG	1,6-anhydroglucose	15	-0.00594493	0.00531511	0.263356	0.99 (0.98-1.00)	-0.00448401	0.00782166	0.566454	1.00 (0.98-1.01)	-0.00712911	0.00935764	0.459749	0.99 (0.97-1.01)	9.06876	13	0.767731	9.0924	14	0.825086	0.000125325	0.00081508	0.880162
134	nsWCla	6HiuTm	MG	1-palmitoylglycerol (1-monopalmitin)	13	0.0161346	0.0303112	0.594519	1.02 (0.96-1.08)	0.0189075	0.0394324	0.631589	1.02 (0.94-1.10)	0.0345909	0.09475	0.721977	1.04 (0.86-1.25)	4.04604	11	0.968551	4.08831	12	0.98179	-0.00031497	0.001532	0.840864
135	d9Y3CU	aVP2vs	MG	saccharin	10	-0.00809766	0.00337813	0.0165262	0.99 (0.99-1.00)	-0.00924312	0.00476564	0.0524365	0.99 (0.98-1.00)	-0.0119172	0.00576155	0.0724084	0.99 (0.98-1.00)	2.45006	8	0.964019	3.11979	9	0.959356	0.000793055	0.000969071	0.436844
136	gNorfA	loQHM4	MG	1-oleoylglycerol (1-monoolein)	16	0.00846552	0.0170808	0.620165	1.01 (0.98-1.04)	0.00930267	0.019004	0.624481	1.01 (0.97-1.05)	-0.0118859	0.0652766	0.858126	0.99 (0.87-1.12)	26.8037	14	0.0204161	27.0044	15	0.0287001	0.000738316	0.00228028	0.750888
137	4qFBFg	8VO29A	MG	1-stearoylglycerol (1-monostearin)	25	-0.0154174	0.0183105	0.399789	0.98 (0.95-1.02)	0.0218256	0.0259768	0.4008	1.02 (0.97-1.08)	0.018194	0.0386762	0.642486	1.02 (0.94-1.10)	24.1426	23	0.39595	25.1647	24	0.396858	-0.000759039	0.000769211	0.33402
138	ZPGSjU	mRugNz	MG	X-08402	21	0.0070237	0.0175042	0.68823	1.01 (0.97-1.04)	0.0203631	0.0214604	0.342687	1.02 (0.98-1.06)	0.049312	0.0275521	0.0894417	1.05 (1.00-1.11)	18.9164	19	0.462208	22.5828	20	0.309742	-0.00123938	0.000647272	0.0707011
139	hRrV6Q	NFb1R0	MG	2-hydroxyisobutyrate	19	-0.00042765	0.0215104	0.984138	1.00 (0.96-1.04)	0.00815698	0.0313511	0.794724	1.01 (0.95-1.07)	0.0844017	0.0541038	0.137182	1.09 (0.98-1.21)	14.6925	17	0.617617	17.6124	18	0.481449	-0.00175614	0.00102773	0.105688
140	VdJ4N0	q9OnYf	MG	X-08766	15	0.00119997	0.0235827	0.959418	1.00 (0.96-1.05)	0.0394973	0.0300188	0.188257	1.04 (0.98-1.10)	0.0394965	0.0557834	0.491425	1.04 (0.93-1.16)	18.161	13	0.151503	18.9681	14	0.166171	-0.00096538	0.00127003	0.460745
141	jVAqu6	Cv8FKR	MG	4-methyl-2-oxopentanoate	14	0.00480837	0.0316326	0.879181	1.00 (0.94-1.07)	0.0161944	0.0380373	0.670289	1.02 (0.94-1.09)	0.0207868	0.0995906	0.838166	1.02 (0.84-1.24)	17.181	12	0.142913	17.2224	13	0.189336	-0.000292978	0.00172366	0.867862
142	wU14Qd	L9teFE	MG	phenyllactate (PLA)	18	0.00927794	0.0250827	0.711461	1.01 (0.96-1.06)	-0.0049589	0.029215	0.865216	1.00 (0.94-1.05)	-0.0924199	0.062948	0.161436	0.91 (0.81-1.03)	20.8326	16	0.185037	24.7923	17	0.0994554	0.00219915	0.00126105	0.100353
143	VZkq1t	Z83YuO	MG	homocitrulline	7	0.01871	0.0267826	0.48481	1.02 (0.97-1.07)	0.0321423	0.026482	0.224847	1.03 (0.98-1.09)	0.0925791	0.0669135	0.225076	1.10 (0.96-1.25)	9.50291	5	0.0906094	12.2261	6	0.0571112	-0.00284961	0.00238063	0.284959
144	WRnlUV	mzCJjT	MG	aspartylphenylalanine	6	0.0160297	0.0129873	0.217106	1.02 (0.99-1.04)	0.00557682	0.0164453	0.734524	1.01 (0.97-1.04)	-0.0120139	0.0267604	0.676721	0.99 (0.94-1.04)	2.79153	4	0.593295	4.2281	5	0.517064	0.00177115	0.00147772	0.296849
145	f8I5pI	HjfesY	MG	levulinate (4-oxovalerate)	51	0.00900795	0.0117775	0.444363	1.01 (0.99-1.03)	0.00264776	0.0152041	0.86175	1.00 (0.97-1.03)	-0.00212867	0.0149505	0.887363	1.00 (0.97-1.03)	50.4823	49	0.414693	51.9676	50	0.397141	0.000384887	0.000320544	0.235628
146	jT27TN	7HtDH7	MG	palmitoylcarnitine	10	0.0190162	0.0198693	0.338536	1.02 (0.98-1.06)	0.0386509	0.0279714	0.167033	1.04 (0.98-1.10)	0.0789319	0.0471916	0.132949	1.08 (0.99-1.19)	3.74435	8	0.879421	5.70363	9	0.769175	-0.00185321	0.00132396	0.199154
147	QmQhn2	UA0TQI	MG	X-08988	33	-0.00504602	0.0101876	0.620381	0.99 (0.98-1.02)	-0.0169587	0.014685	0.248161	0.98 (0.96-1.01)	-0.00801269	0.0133845	0.553752	0.99 (0.97-1.02)	30.134	31	0.510382	30.2508	32	0.555245	0.000139569	0.000408394	0.734845
148	FaHHxD	ajrkhn	MG	X-09026	15	-0.0580493	0.0294348	0.0485947	0.94 (0.89-1.00)	-0.0615698	0.0442493	0.164095	0.94 (0.86-1.03)	-0.314317	0.121861	0.0228867	0.73 (0.58-0.93)	9.34342	13	0.74654	14.039	14	0.446809	0.00409168	0.00188824	0.0494035
149	Tye2K9	8bogbs	MG	X-09108	13	0.0231145	0.018968	0.222996	1.02 (0.99-1.06)	0.0210946	0.0237764	0.374969	1.02 (0.97-1.07)	0.0276802	0.0272307	0.331225	1.03 (0.97-1.08)	11.4652	11	0.405149	11.5245	12	0.484581	-0.000168951	0.000708426	0.815887
150	JQI8sC	sAWhWQ	MG	cholate	9	0.00458059	0.00591285	0.438526	1.00 (0.99-1.02)	0.00315141	0.00744832	0.672219	1.00 (0.99-1.02)	-0.00232095	0.00952614	0.814496	1.00 (0.98-1.02)	4.4641	7	0.725036	5.31793	8	0.723117	0.000879074	0.00095135	0.386216
151	h57AEd	wsjlhn	MG	X-09706	22	0.0169403	0.015642	0.278808	1.02 (0.99-1.05)	0.00712705	0.0210936	0.735455	1.01 (0.97-1.05)	0.00115128	0.0330655	0.97257	1.00 (0.94-1.07)	16.5108	20	0.684472	16.8046	21	0.722884	0.000430168	0.000793688	0.593816
152	dTVFGD	dF1bab	MG	X-10395	30	-0.0180017	0.0108522	0.0971538	0.98 (0.96-1.00)	-0.0187744	0.0147723	0.203758	0.98 (0.95-1.01)	-0.0197166	0.014111	0.173313	0.98 (0.95-1.01)	28.7329	28	0.426167	28.7715	29	0.477015	8.13e-05	0.000419283	0.847701
153	W3JtUw	CdRhnJ	MG	X-10429	21	-0.0126523	0.00974678	0.194251	0.99 (0.97-1.01)	-0.0130586	0.011683	0.263674	0.99 (0.96-1.01)	-0.00931217	0.0121887	0.454252	0.99 (0.97-1.01)	21.2235	19	0.324585	21.4741	20	0.369717	-0.000237422	0.000501267	0.641151
154	EJYkFg	cW5hd9	MG	X-10500	33	0.025906	0.0298148	0.384904	1.03 (0.97-1.09)	0.0193809	0.0432495	0.654067	1.02 (0.94-1.11)	0.00183812	0.0916816	0.984133	1.00 (0.84-1.20)	34.5426	31	0.30228	34.6288	32	0.343506	0.000273972	0.000985182	0.782787
155	FgMURL	ZoKulK	MG	X-10506	12	0.00609663	0.0241428	0.800636	1.01 (0.96-1.05)	-0.02275	0.0332077	0.493292	0.98 (0.92-1.04)	-0.091094	0.0523449	0.112437	0.91 (0.82-1.01)	4.41243	10	0.92683	8.79143	11	0.641137	0.00232167	0.00110946	0.0628533
156	xPtkD9	VkGmLv	MG	X-10510	22	0.00346237	0.0150813	0.818418	1.00 (0.97-1.03)	-0.016903	0.0224704	0.451909	0.98 (0.94-1.03)	-0.0223253	0.0245474	0.373929	0.98 (0.93-1.03)	19.4923	20	0.490061	21.2524	21	0.443626	0.000823003	0.000620353	0.199567
157	SZqhZ0	oKPU1s	MG	1-linoleoylglycerol (1-monolinolein)	15	-0.00614806	0.00814666	0.450446	0.99 (0.98-1.01)	-0.000208698	0.0111807	0.985108	1.00 (0.98-1.02)	0.00202514	0.018301	0.913578	1.00 (0.97-1.04)	7.74219	13	0.859981	7.99093	14	0.889798	-0.000513839	0.00103027	0.626295
158	iV50TH	9qdLyi	MG	indoleacetate	20	-0.00741315	0.00950832	0.435598	0.99 (0.97-1.01)	-0.0192925	0.0126299	0.12663	0.98 (0.96-1.01)	-0.0247439	0.0133755	0.0808091	0.98 (0.95-1.00)	17.5772	18	0.483815	20.7075	19	0.353186	0.00103982	0.000587712	0.0937892
159	cJzRXd	dHY0JW	MG	hyodeoxycholate	16	8.63e-05	0.00398376	0.982725	1.00 (0.99-1.01)	0.000416087	0.00525245	0.93686	1.00 (0.99-1.01)	-0.00327723	0.00576891	0.578975	1.00 (0.99-1.01)	5.12212	14	0.98404	5.77192	15	0.983329	0.000525257	0.000651599	0.433662
160	1XWBh6	zX989q	MG	3-indoxyl sulfate	5	0.0514952	0.0237909	0.0304266	1.05 (1.00-1.10)	0.0464043	0.0303762	0.126599	1.05 (0.99-1.11)	-0.121668	0.182995	0.553675	0.89 (0.62-1.27)	1.22704	3	0.746527	2.13787	4	0.710419	0.00578468	0.00606122	0.410302
161	nO2dCi	pqxAZX	MG	N-acetylglycine	14	0.00170283	0.0100656	0.86566	1.00 (0.98-1.02)	0.00220918	0.0131569	0.866654	1.00 (0.98-1.03)	0.00886196	0.019311	0.654501	1.01 (0.97-1.05)	3.95401	12	0.984252	4.14272	13	0.989576	-0.000394688	0.000908568	0.671701
162	rq4Uw7	Nh2ZgP	MG	bilirubin (Z,Z)	9	-0.00964538	0.00830291	0.245362	0.99 (0.97-1.01)	-0.00732948	0.00935382	0.433286	0.99 (0.97-1.01)	-0.0097329	0.0164378	0.572401	0.99 (0.96-1.02)	8.65164	7	0.278643	8.65169	8	0.372525	7.66e-06	0.00121028	0.995129
163	ndvHLH	XHbNt0	MG	creatine	8	0.0051376	0.0158973	0.746564	1.01 (0.97-1.04)	-0.00623887	0.0207608	0.763787	0.99 (0.95-1.04)	0.0411414	0.0336197	0.266926	1.04 (0.98-1.11)	3.66901	6	0.721364	5.14615	7	0.642133	-0.00161068	0.00132525	0.269872
164	Xh0fqa	3UYTE4	MG	erythrose	8	-0.00346244	0.015254	0.820436	1.00 (0.97-1.03)	-0.00454733	0.0189557	0.810413	1.00 (0.96-1.03)	-0.00693831	0.0289203	0.818385	0.99 (0.94-1.05)	6.56922	6	0.362527	6.59196	7	0.472563	0.000169852	0.00117849	0.89012
165	Vwdhzn	UdgorL	MG	glycerol 2-phosphate	30	-0.013966	0.00940637	0.137613	0.99 (0.97-1.00)	-0.0149696	0.013428	0.264935	0.99 (0.96-1.01)	-0.0151589	0.0127791	0.245503	0.98 (0.96-1.01)	23.7284	28	0.695787	23.7474	29	0.741285	6.03e-05	0.000437593	0.891307
166	S47cN8	QaPHh4	MG	threonate	18	0.0110012	0.00796482	0.167209	1.01 (1.00-1.03)	0.0151597	0.0106553	0.154813	1.02 (0.99-1.04)	0.0082919	0.0113226	0.474558	1.01 (0.99-1.03)	13.8801	16	0.607645	13.9935	17	0.667565	0.000207556	0.000616508	0.740745
167	dhPr6G	d1sdAN	MG	X-10810	16	-0.0146972	0.0171511	0.391487	0.99 (0.95-1.02)	-0.00917851	0.0173962	0.597766	0.99 (0.96-1.03)	-0.00886951	0.0268662	0.746185	0.99 (0.94-1.04)	23.3789	14	0.0543766	23.5178	15	0.0737485	-0.000249881	0.000866615	0.77731
168	V71vaf	L98zjb	MG	cysteine	18	-0.00895798	0.00993799	0.367382	0.99 (0.97-1.01)	-0.0196802	0.0137086	0.151114	0.98 (0.95-1.01)	-0.0268768	0.0152338	0.0967626	0.97 (0.94-1.00)	7.32419	16	0.966495	9.73285	17	0.914438	0.00101045	0.000651066	0.14022
169	7avIxi	jOeQct	MG	pyroglutamylglycine	4	-0.00700954	0.0124428	0.573204	0.99 (0.97-1.02)	-0.0130255	0.0138618	0.347387	0.99 (0.96-1.01)	-0.0609904	0.0311266	0.189138	0.94 (0.89-1.00)	0.0411046	2	0.979657	3.52249	3	0.317857	0.00443699	0.002378	0.203051
170	Wbtrxe	iIAT2o	MG	N-(2-furoyl)glycine	25	0.00232851	0.00160222	0.14614	1.00 (1.00-1.01)	0.00225401	0.00244898	0.357371	1.00 (1.00-1.01)	0.00103046	0.0028446	0.720471	1.00 (1.00-1.01)	17.9216	23	0.761728	18.2266	24	0.791881	0.00034725	0.000628789	0.586102
171	ILPHe9	9me4qQ	MG	DSGEGDFXAEGGGVR*	13	0.000626662	0.00961671	0.948044	1.00 (0.98-1.02)	0.00824055	0.0111363	0.459318	1.01 (0.99-1.03)	0.031877	0.0182747	0.108942	1.03 (1.00-1.07)	11.5609	11	0.397539	15.5261	12	0.213917	-0.00204601	0.00105335	0.0781233
172	4d5fOw	J2mdBI	MG	pyridoxate	11	-0.0141493	0.00920241	0.124154	0.99 (0.97-1.00)	-0.0150363	0.0122684	0.220343	0.99 (0.96-1.01)	-0.0183097	0.0143145	0.232852	0.98 (0.95-1.01)	6.51499	9	0.687473	6.65897	10	0.757201	0.000317455	0.000836632	0.713156
173	pNELdB	vLMdzZ	MG	androsterone sulfate	19	0.00877287	0.00411481	0.033005	1.01 (1.00-1.02)	0.00849586	0.00502463	0.0908671	1.01 (1.00-1.02)	0.00829306	0.00567057	0.161853	1.01 (1.00-1.02)	8.47827	17	0.955224	8.49339	18	0.970351	6.88e-05	0.000559536	0.903569
174	sTg0AI	M8CKb1	MG	3-carboxy-4-methyl-5-propyl-2-furanpropanoate (CMPF)	13	-0.00164496	0.00627891	0.793336	1.00 (0.99-1.01)	0.00316268	0.00824313	0.70122	1.00 (0.99-1.02)	0.00846948	0.0126716	0.517669	1.01 (0.98-1.03)	10.2923	11	0.504301	11.1368	12	0.517236	-0.000918514	0.000999532	0.377835
175	0w4raU	mTBVwu	MG	3-(4-hydroxyphenyl)lactate	22	0.00299546	0.0123933	0.809012	1.00 (0.98-1.03)	0.0109036	0.0182283	0.549726	1.01 (0.98-1.05)	0.0222803	0.0203987	0.287711	1.02 (0.98-1.06)	19.0148	20	0.520865	20.4315	21	0.494097	-0.000745056	0.000625965	0.247884
176	szutA6	GzTrXD	MG	acetylcarnitine	18	0.00682361	0.0183	0.709242	1.01 (0.97-1.04)	0.00690766	0.0271957	0.799497	1.01 (0.95-1.06)	-0.018793	0.0349139	0.597802	0.98 (0.92-1.05)	12.5715	16	0.70379	13.3138	17	0.714941	0.000685189	0.000795311	0.40167
177	FDQjOt	FMnaqc	MG	serine	32	0.0118757	0.0246549	0.630035	1.01 (0.96-1.06)	-0.0174587	0.0327313	0.59376	0.98 (0.92-1.05)	-0.0323468	0.0551024	0.561575	0.97 (0.87-1.08)	36.289	30	0.198768	37.2647	31	0.20298	0.000692163	0.000770698	0.376285
178	uEXsZI	uvY8YZ	MG	trans-4-hydroxyproline	6	-0.0048468	0.0210197	0.817639	1.00 (0.95-1.04)	-0.00607771	0.0193205	0.753086	0.99 (0.96-1.03)	0.00496241	0.0342	0.89165	1.00 (0.94-1.07)	8.37763	4	0.0786846	8.69378	5	0.12192	-0.000618251	0.00159129	0.717423
179	9tyj1i	bKfK4G	MG	glutamate	3	-0.00758511	0.057988	0.89593	0.99 (0.89-1.11)	-0.0128837	0.0711926	0.856391	0.99 (0.86-1.14)	-0.76528	0.80097	0.514504	0.47 (0.10-2.24)	0.0957769	1	0.756958	0.995354	2	0.607941	0.0133899	0.0141175	0.516836
180	wJROmO	mmt96S	MG	hexanoylcarnitine	16	0.00163078	0.015365	0.915474	1.00 (0.97-1.03)	0.019173	0.0209264	0.359554	1.02 (0.98-1.06)	0.0430974	0.0306361	0.18131	1.04 (0.98-1.11)	7.81284	14	0.898847	10.2606	15	0.803038	-0.00139237	0.000889971	0.140014
181	STUkRL	Wl4QZa	MG	glycine	25	-0.00583434	0.013784	0.672099	0.99 (0.97-1.02)	0.0116733	0.018194	0.52113	1.01 (0.98-1.05)	0.0190505	0.0223544	0.402888	1.02 (0.98-1.06)	22.27	23	0.504005	24.2565	24	0.447009	-0.000818103	0.000580446	0.172084
182	B2HdhW	OLcXib	MG	alanine	36	0.00388194	0.0263869	0.88304	1.00 (0.95-1.06)	-0.0492674	0.0392687	0.209616	0.95 (0.88-1.03)	-0.0921083	0.06612	0.172648	0.91 (0.80-1.04)	33.6066	34	0.486782	36.099	35	0.416993	0.00118308	0.000749374	0.123652
183	9YjwL4	TCT9PI	MG	glycochenodeoxycholate	14	0.000950609	0.00773756	0.902221	1.00 (0.99-1.02)	-0.00385625	0.0101806	0.704849	1.00 (0.98-1.02)	-0.0216484	0.0147585	0.168132	0.98 (0.95-1.01)	12.0162	12	0.444381	15.0936	13	0.301546	0.00170565	0.000972947	0.105072
184	groEmq	72maTR	MG	2-aminobutyrate	41	0.0224052	0.0224343	0.31794	1.02 (0.98-1.07)	-0.0396879	0.0350304	0.257233	0.96 (0.90-1.03)	0.0717411	0.0517297	0.173366	1.07 (0.97-1.19)	37.4282	39	0.541648	38.5485	40	0.535633	-0.000673776	0.000636575	0.296367
185	f0EYy4	p6YBBm	MG	scyllo-inositol	12	0.0067113	0.00899638	0.455668	1.01 (0.99-1.02)	0.0062688	0.0122525	0.608906	1.01 (0.98-1.03)	-0.00156619	0.01348	0.909805	1.00 (0.97-1.03)	8.38317	10	0.591463	9.06306	11	0.616072	0.000632385	0.000766942	0.428854
186	7gzzLx	k7AWtT	MG	dodecanedioate	6	-0.00666236	0.0303108	0.826026	0.99 (0.94-1.05)	-0.0218838	0.0310794	0.481354	0.98 (0.92-1.04)	-0.00522285	0.13198	0.97033	0.99 (0.77-1.29)	9.56376	4	0.0484535	9.56406	5	0.0885727	-4.88e-05	0.00432288	0.991536
187	tnp3JE	jzIFAt	MG	gamma-glutamylvaline	15	-0.00676301	0.0350813	0.84713	0.99 (0.93-1.06)	-0.0174805	0.0450151	0.697775	0.98 (0.90-1.07)	0.0503741	0.0968799	0.611828	1.05 (0.87-1.27)	20.3368	13	0.0871249	20.9673	14	0.102474	-0.000980936	0.00154515	0.536541
188	U4O3Qw	jR72da	MG	indolepropionate	16	0.0119246	0.0128116	0.351973	1.01 (0.99-1.04)	0.0161474	0.017119	0.345557	1.02 (0.98-1.05)	0.0231293	0.0238057	0.347744	1.02 (0.98-1.07)	5.88124	14	0.969397	6.19309	15	0.976318	-0.000460238	0.000824149	0.585365
189	etsiuR	ofEzDx	MG	butyrylcarnitine	28	0.00686092	0.00784182	0.381621	1.01 (0.99-1.02)	0.00593016	0.0117333	0.613268	1.01 (0.98-1.03)	0.000596172	0.0145737	0.967682	1.00 (0.97-1.03)	25.8138	26	0.473375	26.0739	27	0.514502	0.000320067	0.000627598	0.614363
190	oBqoGd	cntUk5	MG	myristoleate (14:1n5)	14	0.0144831	0.0119605	0.225929	1.01 (0.99-1.04)	0.023351	0.0172506	0.175852	1.02 (0.99-1.06)	0.0187501	0.0215969	0.402321	1.02 (0.98-1.06)	8.25207	12	0.765135	8.30838	13	0.822946	-0.000203355	0.000856997	0.816436
191	fFPjJA	kEUXeE	MG	dehydroisoandrosterone sulfate (DHEA-S)	20	0.00684295	0.0102629	0.504921	1.01 (0.99-1.03)	0.00861726	0.0143083	0.547004	1.01 (0.98-1.04)	-0.0357788	0.0231214	0.13916	0.96 (0.92-1.01)	14.1754	18	0.717588	18.4073	19	0.495407	0.0018312	0.000890166	0.0544592
192	bOAxmy	s9S3Y4	MG	3-methylxanthine	13	0.00389033	0.0119834	0.745452	1.00 (0.98-1.03)	0.00622719	0.0161063	0.69903	1.01 (0.97-1.04)	0.0125485	0.0306871	0.690449	1.01 (0.95-1.08)	12.3905	11	0.335016	12.4979	12	0.406566	-0.000394684	0.00127833	0.763281
193	PfpLOj	T4Bmd6	MG	propionylcarnitine	30	-0.0149203	0.017604	0.396689	0.99 (0.95-1.02)	-0.0333083	0.0267974	0.21388	0.97 (0.92-1.02)	-0.0687229	0.0360879	0.0671905	0.93 (0.87-1.00)	25.119	28	0.621351	28.0358	29	0.516001	0.00113088	0.000662161	0.0987287
194	TBq9qn	vji2n2	MG	caproate (6:0)	32	-0.0299007	0.0305757	0.328113	0.97 (0.91-1.03)	-0.00333476	0.0444666	0.940219	1.00 (0.91-1.09)	-0.00493734	0.0925073	0.957789	1.00 (0.83-1.19)	21.8926	30	0.857922	21.9744	31	0.883816	-0.000269798	0.000943607	0.776903
195	OumvGk	tnVfY8	MG	caprylate (8:0)	43	-0.00646219	0.0176389	0.714096	0.99 (0.96-1.03)	-0.00343053	0.0281669	0.903063	1.00 (0.94-1.05)	-0.0031104	0.0276588	0.911011	1.00 (0.94-1.05)	41.9906	41	0.427757	42.0164	42	0.470263	-6.71e-05	0.000423184	0.874743
196	YMHqW6	UOS3Kj	MG	10-undecenoate (11:1n1)	24	0.0148092	0.0103496	0.152462	1.01 (0.99-1.04)	0.0121682	0.01563	0.436263	1.01 (0.98-1.04)	0.0184798	0.0152202	0.237556	1.02 (0.99-1.05)	14.5408	22	0.88118	14.649	23	0.906771	-0.000174885	0.000531686	0.745323
197	PbnNJA	VbYYnp	MG	docosapentaenoate (n3 DPA; 22:5n3)	10	-0.00701682	0.0174884	0.688253	0.99 (0.96-1.03)	-0.00737366	0.0228572	0.747	0.99 (0.95-1.04)	-0.0340257	0.0512617	0.525504	0.97 (0.87-1.07)	11.1214	8	0.194915	11.5629	9	0.239086	0.00106255	0.00188541	0.588496
198	DHJJWP	XT1wKB	MG	X-11204	38	0.00494914	0.0241628	0.837709	1.00 (0.96-1.05)	-0.0120109	0.0372336	0.747012	0.99 (0.92-1.06)	-0.0585819	0.0615626	0.347655	0.94 (0.84-1.06)	32.0587	36	0.656599	33.3176	37	0.642406	0.000816854	0.000728029	0.269287
199	GyUP3m	kwQKn1	MG	X-02269	8	0.00123359	0.0124722	0.921212	1.00 (0.98-1.03)	0.00105063	0.0162513	0.948453	1.00 (0.97-1.03)	-0.0117328	0.0342441	0.743566	0.99 (0.92-1.06)	4.86522	6	0.561213	5.03052	7	0.656239	0.000703671	0.00173074	0.698427
200	P031TF	A4NyGV	MG	phenol sulfate	12	0.00853575	0.0118182	0.470137	1.01 (0.99-1.03)	0.000499633	0.0154082	0.974132	1.00 (0.97-1.03)	0.00189339	0.0402992	0.963451	1.00 (0.93-1.08)	10.4149	10	0.404874	10.446	11	0.49077	0.000306529	0.00177447	0.866299
201	CaXtYg	p8Agpl	MG	X-06126	14	0.00216218	0.0113366	0.848741	1.00 (0.98-1.02)	0.00540326	0.0146805	0.712831	1.01 (0.98-1.03)	-0.0049078	0.033174	0.884846	1.00 (0.93-1.06)	5.57619	12	0.935923	5.62761	13	0.958663	0.000313917	0.0013843	0.82442
202	snxatM	gnfcMm	MG	X-07765	13	-0.00420962	0.0037414	0.260528	1.00 (0.99-1.00)	-0.00397624	0.00457754	0.385044	1.00 (0.99-1.01)	-0.00343671	0.00643781	0.604077	1.00 (0.98-1.01)	7.69742	11	0.740125	7.71918	12	0.806672	-0.000125928	0.000853585	0.885384
203	yyNHVQ	9HKWg0	MG	X-11247	18	-0.00493019	0.00781647	0.528208	1.00 (0.98-1.01)	0.0025078	0.00918472	0.784823	1.00 (0.98-1.02)	0.00956863	0.0188304	0.618283	1.01 (0.97-1.05)	22.4603	16	0.12894	23.4694	17	0.134585	-0.00100812	0.00118908	0.409046
204	2wG79O	RIQ3RL	MG	X-11261	16	0.0151122	0.0134395	0.260817	1.02 (0.99-1.04)	0.0228022	0.0159628	0.153159	1.02 (0.99-1.06)	0.0313822	0.0257997	0.243953	1.03 (0.98-1.09)	22.6568	14	0.0660893	23.5503	15	0.0731349	-0.000785614	0.00105729	0.469738
205	NOEjaR	Oj4KaE	MG	bilirubin (E,E)*	9	-0.0140392	0.0130452	0.281839	0.99 (0.96-1.01)	-0.0134157	0.0127648	0.29326	0.99 (0.96-1.01)	-0.0232623	0.0257249	0.395904	0.98 (0.93-1.03)	11.6848	7	0.111412	11.9856	8	0.151849	0.000600999	0.00141593	0.683974
206	s4LFqJ	zWPoZ8	MG	X-02249	11	-0.00408129	0.0212169	0.84746	1.00 (0.96-1.04)	-0.00197097	0.0288407	0.945515	1.00 (0.94-1.06)	-0.0715943	0.0681095	0.320587	0.93 (0.81-1.06)	9.23699	9	0.415692	10.3528	10	0.410108	0.0018029	0.00172913	0.324301
207	FG9GPK	Zie0FD	MG	heme*	13	-0.00610041	0.0101122	0.546327	0.99 (0.97-1.01)	-0.0082771	0.0132219	0.531305	0.99 (0.97-1.02)	-0.0124403	0.016578	0.468754	0.99 (0.96-1.02)	9.61125	11	0.565657	9.84417	12	0.62963	0.000392281	0.00081283	0.638833
208	0AQX53	qTWPM6	MG	X-11299	11	0.00768178	0.00967172	0.427049	1.01 (0.99-1.03)	0.000633067	0.013501	0.9626	1.00 (0.97-1.03)	-0.0329264	0.0384168	0.413639	0.97 (0.90-1.04)	8.99857	9	0.437406	10.19	10	0.423984	0.00233836	0.00214227	0.303396
209	YMKjGK	GKuLdP	MG	X-11315	26	-0.0047395	0.00819545	0.563055	1.00 (0.98-1.01)	0.00800009	0.011638	0.491825	1.01 (0.99-1.03)	0.00409745	0.0116887	0.728985	1.00 (0.98-1.03)	25.4196	24	0.383253	26.605	25	0.375903	-0.000542961	0.000513246	0.300635
210	5sQLmr	PaBMgh	MG	X-11317	43	0.0310563	0.0206334	0.132286	1.03 (0.99-1.07)	0.0264396	0.0326012	0.417366	1.03 (0.96-1.09)	0.028912	0.0404242	0.478529	1.03 (0.95-1.11)	37.7482	41	0.61595	37.752	42	0.657873	3.26e-05	0.000528267	0.951113
211	uEihpO	WY2aMk	MG	1-linoleoylglycerophosphoethanolamine*	13	-0.00186805	0.0228832	0.934938	1.00 (0.95-1.04)	0.015836	0.0265809	0.551332	1.02 (0.96-1.07)	0.0416804	0.0644138	0.530856	1.04 (0.92-1.18)	16.4209	11	0.126211	17.2064	12	0.141996	-0.00119514	0.00164754	0.483349
212	jmaMIQ	57QN0O	MG	X-11327	32	-0.0129342	0.0242556	0.593863	0.99 (0.94-1.04)	0.0242223	0.0354486	0.494413	1.02 (0.96-1.10)	0.0292552	0.0535152	0.588649	1.03 (0.93-1.14)	28.3949	30	0.549519	29.1771	31	0.56001	-0.000611178	0.000691046	0.383501
213	iotBgm	ZdgHzY	MG	X-11334	25	-0.00671184	0.0206339	0.744968	0.99 (0.95-1.03)	-0.0174648	0.0294836	0.553612	0.98 (0.93-1.04)	-0.0272849	0.0550363	0.624767	0.97 (0.87-1.08)	17.0458	23	0.806999	17.2084	24	0.83964	0.000379631	0.000941499	0.69051
214	e5xaMM	gavJWO	MG	3-dehydrocarnitine*	21	0.0378292	0.0196882	0.0546794	1.04 (1.00-1.08)	0.0228697	0.0310166	0.460917	1.02 (0.96-1.09)	0.0611094	0.0554576	0.284263	1.06 (0.95-1.19)	20.3091	19	0.376197	20.5259	20	0.425491	-0.000509228	0.00113065	0.657531
215	DSghqr	jhzoXT	MG	pyroglutamine*	18	0.00612276	0.012739	0.630778	1.01 (0.98-1.03)	0.0165935	0.0176903	0.348244	1.02 (0.98-1.05)	0.00203079	0.0312653	0.949016	1.00 (0.94-1.07)	19.5402	16	0.241645	19.5656	17	0.297047	0.000157661	0.00109339	0.887147
216	LrTdna	QF3vmh	MG	C-glycosyltryptophan*	22	-0.00264287	0.0291644	0.927795	1.00 (0.94-1.06)	-0.0221645	0.0289598	0.44406	0.98 (0.92-1.04)	-0.0393013	0.0435975	0.378073	0.96 (0.88-1.05)	32.6967	20	0.0364173	34.7676	21	0.0299375	0.000824677	0.000732717	0.273701
217	sr7hHb	Hy7Rmw	MG	X-11374	18	-0.00139126	0.00793602	0.860837	1.00 (0.98-1.01)	0.0009596	0.00847116	0.90981	1.00 (0.98-1.02)	-0.0112232	0.0146154	0.45373	0.99 (0.96-1.02)	28.6616	16	0.0263206	29.8214	17	0.0276619	0.000825392	0.00102576	0.432808
218	FaCfOg	rpgRjI	MG	X-11381	16	0.00919288	0.0227071	0.685591	1.01 (0.97-1.06)	0.00656691	0.0329136	0.841856	1.01 (0.94-1.07)	0.0975949	0.0522395	0.0828019	1.10 (1.00-1.22)	11.5906	14	0.639144	15.1152	15	0.443155	-0.0019266	0.00102622	0.0814597
219	H6QtEz	dwPwqk	MG	X-03056--N-[3-(2-Oxopyrrolidin-1-yl)propyl]acetamide	29	0.000733099	0.0111661	0.947653	1.00 (0.98-1.02)	0.00161733	0.0167157	0.922921	1.00 (0.97-1.03)	0.013981	0.0196731	0.483386	1.01 (0.98-1.05)	23.4888	27	0.658496	24.1578	28	0.673181	-0.000475061	0.00058082	0.420566
220	uDp86B	t1OD9E	MG	X-11412	42	0.00489028	0.0228493	0.830529	1.00 (0.96-1.05)	0.03089	0.0328729	0.347381	1.03 (0.97-1.10)	0.0520796	0.0445722	0.24955	1.05 (0.97-1.15)	52.4439	40	0.0898875	54.4285	41	0.0780665	-0.000752479	0.000611597	0.225752
221	BtAHlX	lRF3Hh	MG	X-01911	17	-0.000664526	0.00860904	0.938473	1.00 (0.98-1.02)	0.000168666	0.012299	0.989058	1.00 (0.98-1.02)	0.00469276	0.0170192	0.786515	1.00 (0.97-1.04)	14.1044	15	0.517624	14.2376	16	0.581019	-0.00031013	0.000849883	0.720273
222	9W0nbf	6lIG4Y	MG	X-11422--xanthine	7	0.00393478	0.0264874	0.881907	1.00 (0.95-1.06)	-0.000871095	0.0299898	0.976828	1.00 (0.94-1.06)	-0.0590284	0.068023	0.4252	0.94 (0.83-1.08)	7.82923	5	0.165901	9.41011	6	0.151793	0.00215573	0.00214546	0.361118
223	mmTpqa	xqktWN	MG	X-11423--O-sulfo-L-tyrosine	47	-0.0167053	0.022603	0.459861	0.98 (0.94-1.03)	-0.0222557	0.034696	0.521231	0.98 (0.91-1.05)	-0.0240067	0.0541812	0.65983	0.98 (0.88-1.09)	43.3233	45	0.543167	43.3453	46	0.58409	9.16e-05	0.000617444	0.882787
224	v1uAgC	HRQKuP	MG	X-09789	12	0.0104458	0.0119108	0.380485	1.01 (0.99-1.03)	0.0121075	0.0161651	0.453863	1.01 (0.98-1.04)	0.0119499	0.0340889	0.733197	1.01 (0.95-1.08)	4.51474	10	0.921154	4.51696	11	0.952291	-6.87e-05	0.001459	0.963367
225	fZ476L	ntHyLO	MG	X-11437	15	-0.00193719	0.00319891	0.544794	1.00 (0.99-1.00)	0.00159905	0.00383849	0.676984	1.00 (0.99-1.01)	0.00497735	0.00441829	0.280306	1.00 (1.00-1.01)	11.4263	13	0.575148	15.9603	14	0.315806	-0.00148307	0.000696505	0.0529167
226	2Slw8F	dGEM3n	MG	X-11438	24	-0.016259	0.00895828	0.0695283	0.98 (0.97-1.00)	-0.0122001	0.0128989	0.344238	0.99 (0.96-1.01)	-0.00666263	0.0159367	0.67995	0.99 (0.96-1.02)	14.3069	22	0.890232	14.8369	23	0.900382	-0.00047418	0.000651284	0.474249
227	awgi4y	FHz8dl	MG	X-11440	19	0.00380659	0.00672466	0.57135	1.00 (0.99-1.02)	0.00751417	0.00889497	0.398241	1.01 (0.99-1.03)	-0.000803788	0.0109027	0.942091	1.00 (0.98-1.02)	14.8008	17	0.609825	15.0894	18	0.655817	0.000353683	0.000658354	0.598075
228	LeUpel	JhIHbk	MG	X-11441	13	-0.004303	0.0122819	0.726074	1.00 (0.97-1.02)	-0.0058972	0.0123988	0.63434	0.99 (0.97-1.02)	-0.0104433	0.0207739	0.62508	0.99 (0.95-1.03)	17.719	11	0.0883337	17.9447	12	0.117379	0.000380497	0.00101647	0.715273
229	DwqgX9	CY4kgm	MG	X-11442	17	0.000604794	0.00865513	0.944292	1.00 (0.98-1.02)	-0.00237653	0.0110736	0.830069	1.00 (0.98-1.02)	0.00652595	0.0138074	0.643272	1.01 (0.98-1.03)	18.6933	15	0.22797	19.0821	16	0.264426	-0.000424127	0.000759289	0.584688
230	kFmvJl	90PGJK	MG	X-11444	12	0.0213188	0.0167254	0.202438	1.02 (0.99-1.06)	0.0284544	0.0226403	0.208825	1.03 (0.98-1.08)	0.0192898	0.0322912	0.563541	1.02 (0.96-1.09)	6.39346	10	0.781195	6.39886	11	0.845471	7.31e-05	0.000995759	0.942892
231	Obnahu	sgkrok	MG	X-11445--5-alpha-pregnan-3beta,20alpha-disulfate	15	0.00617686	0.00592978	0.297565	1.01 (0.99-1.02)	0.00676143	0.00818874	0.408976	1.01 (0.99-1.02)	0.00226017	0.0132204	0.866887	1.00 (0.98-1.03)	8.1356	13	0.834655	8.24548	14	0.876149	0.000339585	0.00102447	0.745568
232	VLk2e0	kvYZgd	MG	X-11452	6	0.0157328	0.020629	0.445671	1.02 (0.98-1.06)	0.037798	0.0250968	0.132044	1.04 (0.99-1.09)	0.0248637	0.0665511	0.727658	1.03 (0.90-1.17)	6.3519	4	0.174365	6.38584	5	0.270463	-0.000392404	0.00268379	0.890826
233	ZIck6k	1rSyJw	MG	X-11469	17	-0.00667979	0.00928753	0.472004	0.99 (0.98-1.01)	-0.00501711	0.0120246	0.676504	0.99 (0.97-1.02)	-0.00841403	0.033493	0.805055	0.99 (0.93-1.06)	6.03399	15	0.979171	6.03689	16	0.987692	8.38e-05	0.00155414	0.957732
234	7WopeX	sJhTAX	MG	X-11470	10	0.000607809	0.0159393	0.969582	1.00 (0.97-1.03)	-0.0145948	0.0208353	0.483623	0.99 (0.95-1.03)	0.0246213	0.0350759	0.502622	1.02 (0.96-1.10)	8.70139	8	0.368109	9.35176	9	0.405458	-0.000986077	0.0012752	0.461597
235	Xooa7q	cljTTB	MG	X-11478	11	0.00147645	0.00808846	0.855161	1.00 (0.99-1.02)	0.00266535	0.0094407	0.777694	1.00 (0.98-1.02)	0.00739404	0.0120071	0.553274	1.01 (0.98-1.03)	6.49507	9	0.689528	6.93976	10	0.731119	-0.000524529	0.000786575	0.521594
236	KNBTjR	MzHnav	MG	X-11483	11	0.0139419	0.00412129	0.000717267	1.01 (1.01-1.02)	0.0172769	0.00646141	0.00749856	1.02 (1.00-1.03)	0.0134952	0.0058311	0.0459086	1.01 (1.00-1.03)	8.4374	9	0.490737	8.44913	10	0.585054	8.11e-05	0.000748474	0.916144
237	KDN5nw	5wAQVZ	MG	X-11485	6	-0.00820712	0.0125841	0.514285	0.99 (0.97-1.02)	-0.0098567	0.0158844	0.534911	0.99 (0.96-1.02)	-0.023443	0.0255945	0.411523	0.98 (0.93-1.03)	3.77992	4	0.436608	4.24725	5	0.514394	0.00100471	0.00146971	0.531764
238	q4eyv6	xKinh9	MG	X-11491	14	-0.00902306	0.00757168	0.233385	0.99 (0.98-1.01)	-0.00567506	0.0101743	0.576992	0.99 (0.97-1.01)	-0.00315108	0.0127071	0.808344	1.00 (0.97-1.02)	10.2907	12	0.590475	10.6218	13	0.642468	-0.000456617	0.000793552	0.575646
239	rEGuKL	Y897zK	MG	X-11497	14	-0.0412114	0.0314112	0.189521	0.96 (0.90-1.02)	-0.0802902	0.0444256	0.0707165	0.92 (0.85-1.01)	0.0419038	0.144164	0.776268	1.04 (0.79-1.38)	12.2666	12	0.424516	12.6237	13	0.477282	-0.00127832	0.00216278	0.565452
240	RUuyP5	iCiINH	MG	HWESASXX*	6	0.0011034	0.0189745	0.953628	1.00 (0.96-1.04)	0.00547671	0.018618	0.768634	1.01 (0.97-1.04)	0.0104603	0.0793089	0.901437	1.01 (0.87-1.18)	9.56752	4	0.0483783	9.60337	5	0.0872862	-0.00051288	0.00418938	0.908468
241	CYmCJ3	Nb6BNQ	MG	X-11521	11	-0.0143587	0.0213553	0.501347	0.99 (0.95-1.03)	0.00163481	0.0287268	0.954618	1.00 (0.95-1.06)	-0.0962885	0.072944	0.21941	0.91 (0.79-1.05)	4.02757	9	0.909589	5.40738	10	0.862358	0.00213589	0.00181831	0.270275
242	BVKj2j	2V9tMp	MG	X-11529	12	0.00332919	0.00481875	0.48964	1.00 (0.99-1.01)	0.00123392	0.00527586	0.815078	1.00 (0.99-1.01)	0.00479658	0.00715295	0.517679	1.00 (0.99-1.02)	13.4003	10	0.202144	13.512	11	0.261182	-0.000242778	0.000840921	0.778703
243	JBGxEV	Q9rejy	MG	X-11530	12	-0.00837691	0.00903522	0.353854	0.99 (0.97-1.01)	-0.0135126	0.0117071	0.248406	0.99 (0.96-1.01)	-0.0205545	0.0136485	0.162987	0.98 (0.95-1.01)	7.06178	10	0.7196	8.47887	11	0.669873	0.000911453	0.000765659	0.261375
244	mToXhk	Niwj79	MG	X-11537	6	0.0014115	0.016881	0.933363	1.00 (0.97-1.04)	0.000502826	0.0215583	0.981392	1.00 (0.96-1.04)	-0.0195866	0.0635247	0.773221	0.98 (0.87-1.11)	2.18287	4	0.702167	2.30044	5	0.806203	0.000933359	0.00272213	0.748951
245	7Dk6Gu	WfyFPH	MG	X-11538	15	0.00622128	0.00883189	0.481177	1.01 (0.99-1.02)	0.00765548	0.011379	0.501092	1.01 (0.99-1.03)	0.00381282	0.0161275	0.816794	1.00 (0.97-1.04)	13.48	13	0.411457	13.5135	14	0.486545	0.000151853	0.000844055	0.859999
246	IkODG3	1uu4W5	MG	X-11540	8	-0.0104156	0.0141359	0.46123	0.99 (0.96-1.02)	-0.0110532	0.0187096	0.554669	0.99 (0.95-1.03)	0.00599686	0.0356095	0.871797	1.01 (0.94-1.08)	2.5015	6	0.8683	2.75366	7	0.906817	-0.00078762	0.00156845	0.633445
247	AzQXK6	sxm0M0	MG	X-11546	15	-0.00543635	0.0040294	0.177282	0.99 (0.99-1.00)	-0.00654475	0.00537467	0.223337	0.99 (0.98-1.00)	-0.0123263	0.00804079	0.149251	0.99 (0.97-1.00)	6.16592	13	0.939905	7.14638	14	0.928922	0.000913244	0.0009223	0.340158
248	U2jitT	Y7J74u	MG	X-11550	21	-0.00486598	0.0526226	0.926325	1.00 (0.90-1.10)	0.0271446	0.0683017	0.691057	1.03 (0.90-1.17)	0.108435	0.110318	0.337993	1.11 (0.90-1.38)	29.591	19	0.0572402	31.7067	20	0.0465258	-0.00118615	0.00101769	0.258227
249	5Cxg7t	UUKyry	MG	X-11552	16	-0.0103685	0.010963	0.344263	0.99 (0.97-1.01)	-0.00638916	0.0165959	0.700248	0.99 (0.96-1.03)	0.0139404	0.0235467	0.563269	1.01 (0.97-1.06)	14.285	14	0.428704	15.6647	15	0.404681	-0.00113247	0.000973889	0.264337
250	JkCjWN	V0z8iv	MG	X-11593--O-methylascorbate*	44	-0.0366629	0.0156223	0.0189341	0.96 (0.93-0.99)	-0.0534794	0.0230684	0.0204331	0.95 (0.91-0.99)	-0.0364747	0.0237632	0.132302	0.96 (0.92-1.01)	39.2623	42	0.591824	39.2624	43	0.634143	-4.26e-06	0.00040494	0.991664
251	fDQZor	MhOjc7	MG	adrenate (22:4n6)	11	-0.00779664	0.0151387	0.606543	0.99 (0.96-1.02)	-0.00706205	0.0210764	0.737573	0.99 (0.95-1.03)	0.0245055	0.0308763	0.447808	1.02 (0.96-1.09)	7.57267	9	0.577716	9.01355	10	0.530818	-0.00131091	0.0010921	0.260639
252	Vn1eGZ	JvbaaB	MG	homostachydrine*	6	-0.0145534	0.0235229	0.536122	0.99 (0.94-1.03)	-0.0345581	0.0232498	0.137178	0.97 (0.92-1.01)	0.00597479	0.0795589	0.943742	1.01 (0.86-1.18)	12.9427	4	0.0115594	13.184	5	0.0217145	-0.00111581	0.00408592	0.798306
253	6nK0pG	CRdGkD	MG	ADSGEGDFXAEGGGVR*	10	0.0110918	0.0112585	0.32453	1.01 (0.99-1.03)	0.00626205	0.0131767	0.634618	1.01 (0.98-1.03)	0.0145971	0.0238152	0.55694	1.01 (0.97-1.06)	12.4738	8	0.131283	12.5189	9	0.185612	-0.000240367	0.00141379	0.869218
254	UZMLs4	8MksSP	MG	X-11786--methylcysteine	12	0.0123468	0.013858	0.372955	1.01 (0.99-1.04)	0.0182129	0.0183171	0.320072	1.02 (0.98-1.06)	0.0688211	0.0550924	0.240043	1.07 (0.96-1.19)	5.18805	10	0.878267	6.30982	11	0.851913	-0.0021429	0.00202325	0.314449
255	Et2AlK	fIuI72	MG	X-11787	25	0.00829347	0.0243578	0.733491	1.01 (0.96-1.06)	0.0484334	0.0326161	0.137556	1.05 (0.98-1.12)	0.0876583	0.0472615	0.0764967	1.09 (1.00-1.20)	11.8256	23	0.973075	15.6655	24	0.899771	-0.0013443	0.000686018	0.0622745
256	YBvaHe	kOiaQK	MG	X-11792	15	0.00898064	0.00791782	0.256698	1.01 (0.99-1.02)	0.00470947	0.00965627	0.625755	1.00 (0.99-1.02)	-0.00762375	0.0253915	0.768736	0.99 (0.94-1.04)	19.9611	13	0.0961839	20.6915	14	0.109803	0.00123538	0.00179119	0.50251
257	AGB14p	Sy9e8n	MG	X-11793--oxidized bilirubin*	14	0.00106643	0.0151509	0.943885	1.00 (0.97-1.03)	-0.0130214	0.0169202	0.441552	0.99 (0.95-1.02)	-0.0350299	0.0277505	0.230816	0.97 (0.91-1.02)	14.3453	12	0.279204	17.1183	13	0.193951	0.00150218	0.000986301	0.153656
258	AkvwIQ	6xJcNf	MG	X-11795	12	-0.0120847	0.0190525	0.525895	0.99 (0.95-1.03)	-0.00992047	0.0255041	0.697294	0.99 (0.94-1.04)	-0.0493	0.0523434	0.368462	0.95 (0.86-1.05)	9.46754	10	0.488379	10.0502	11	0.525874	0.00109564	0.00143531	0.462885
259	ll1iWm	zgxqee	MG	X-11799	7	-0.00827286	0.00882892	0.348749	0.99 (0.97-1.01)	-0.011076	0.0106904	0.300167	0.99 (0.97-1.01)	-0.0237937	0.018458	0.253787	0.98 (0.94-1.01)	3.88275	5	0.566417	4.79959	6	0.569763	0.00133486	0.00139409	0.382282
260	6RmLq8	Isktx4	MG	X-11805	10	0.00865543	0.00388269	0.0257981	1.01 (1.00-1.02)	0.00759277	0.00539496	0.159314	1.01 (1.00-1.02)	0.00937202	0.00664107	0.195865	1.01 (1.00-1.02)	7.87643	8	0.445633	7.89412	9	0.544851	-0.000127501	0.000958639	0.897477
261	HF03iv	XpqfaN	MG	X-11818	19	-0.01461	0.016715	0.382083	0.99 (0.95-1.02)	-0.0251592	0.0244601	0.303677	0.98 (0.93-1.02)	-0.0283038	0.0261058	0.293416	0.97 (0.92-1.02)	10.9509	17	0.859105	11.4172	18	0.87582	0.000440706	0.000645362	0.503882
262	N2QDXF	cPNSeQ	MG	X-11820	13	-0.0119105	0.011713	0.309218	0.99 (0.97-1.01)	-0.0115571	0.0149284	0.438834	0.99 (0.96-1.02)	-0.015205	0.0228634	0.519727	0.98 (0.94-1.03)	11.0327	11	0.440524	11.061	12	0.523697	0.000161914	0.000964499	0.869729
263	LPn1R4	XLFTCe	MG	2-hydroxyacetaminophen sulfate*	43	2.43e-05	0.000412836	0.952982	1.00 (1.00-1.00)	0.00054818	0.000603961	0.364067	1.00 (1.00-1.00)	-0.00071147	0.000878323	0.422598	1.00 (1.00-1.00)	32.7223	41	0.818341	33.6232	42	0.818292	0.000565496	0.000595808	0.348118
264	sJlUUe	qa71U3	MG	2-methoxyacetaminophen sulfate*	298	0.00033207	0.000351545	0.344864	1.00 (1.00-1.00)	0.000438061	0.000510899	0.391207	1.00 (1.00-1.00)	0.00152424	0.00155427	0.327555	1.00 (1.00-1.00)	259.146	296	0.940008	259.766	297	0.941679	-0.000381733	0.000484783	0.43166
265	JYRoZX	2xKPDp	MG	X-11843	3	0.00842125	0.0118867	0.47866	1.01 (0.99-1.03)	0.0112395	0.0109531	0.304823	1.01 (0.99-1.03)	0.0291293	0.0165508	0.32894	1.03 (1.00-1.06)	0.851418	1	0.356152	3.17153	2	0.204791	-0.00271545	0.00178273	0.369839
266	XdfZ3N	cOWzCP	MG	X-11845	21	0.00104347	0.0034243	0.760576	1.00 (0.99-1.01)	0.00540108	0.00499156	0.279233	1.01 (1.00-1.02)	0.00754021	0.00558206	0.192631	1.01 (1.00-1.02)	15.736	19	0.674816	17.9079	20	0.593479	-0.000950619	0.000645042	0.156929
267	bhYipY	FA6XDu	MG	X-11847	12	0.00261984	0.00733687	0.721033	1.00 (0.99-1.02)	0.00424043	0.00855126	0.619977	1.00 (0.99-1.02)	0.0192848	0.0171549	0.287207	1.02 (0.99-1.05)	16.2748	10	0.0920314	18.1488	11	0.0781922	-0.00168576	0.00157099	0.308457
268	Un06m1	dH8u2b	MG	X-11849	13	0.00803709	0.00487534	0.0992466	1.01 (1.00-1.02)	0.00740959	0.00665562	0.265587	1.01 (0.99-1.02)	0.0128573	0.00921065	0.190274	1.01 (0.99-1.03)	11.6021	11	0.394285	12.0119	12	0.444721	-0.000575632	0.000923412	0.545746
269	lg6fiL	W87qcR	MG	X-11850	8	0.00832012	0.00595639	0.162462	1.01 (1.00-1.02)	-0.00188569	0.00885785	0.831418	1.00 (0.98-1.02)	0.000722256	0.0112601	0.95094	1.00 (0.98-1.02)	6.75011	6	0.344576	7.47641	7	0.381015	0.000992078	0.00123472	0.452343
270	pCK8w5	Qgj6kY	MG	X-11852	10	-5.14e-05	0.00325651	0.987404	1.00 (0.99-1.01)	-0.00171559	0.00441126	0.697342	1.00 (0.99-1.01)	-0.0010361	0.00512693	0.844891	1.00 (0.99-1.01)	6.74283	8	0.564617	6.80466	9	0.657449	0.000225422	0.000906525	0.809884
271	VBIIr8	aWPhiy	MG	X-11858	15	-0.000481153	0.00229137	0.833679	1.00 (1.00-1.00)	0.000340703	0.00297879	0.90894	1.00 (0.99-1.01)	-0.00120131	0.00381845	0.758053	1.00 (0.99-1.01)	5.86229	13	0.951021	5.91787	14	0.968519	0.000178883	0.00075873	0.817288
272	vC9oHj	Et8NC7	MG	X-11859	13	-0.027205	0.0161243	0.091564	0.97 (0.94-1.00)	-0.0508241	0.0232796	0.029021	0.95 (0.91-0.99)	-0.0739981	0.035051	0.0584595	0.93 (0.87-0.99)	9.61121	11	0.565661	11.8718	12	0.456027	0.00160682	0.00106869	0.160856
273	UEFHrL	13PVCf	MG	X-11876	16	0.007298	0.00821167	0.374145	1.01 (0.99-1.02)	0.00582747	0.0107676	0.588366	1.01 (0.98-1.03)	0.00498208	0.012088	0.686469	1.00 (0.98-1.03)	10.735	14	0.706713	10.8032	15	0.766416	0.000172567	0.000660977	0.797833
274	cfuebt	KDPwws	MG	1-arachidonoylglycerophosphocholine*	21	-0.00127776	0.017689	0.942415	1.00 (0.96-1.03)	-0.00163729	0.0167187	0.921987	1.00 (0.97-1.03)	-0.00147208	0.025353	0.954304	1.00 (0.95-1.05)	37.1919	19	0.0075078	37.1921	20	0.0110965	8.32e-06	0.000758313	0.991356
275	FIpda0	bCHIMh	MG	1-palmitoleoylglycerophosphocholine*	14	-0.0233478	0.0229552	0.309106	0.98 (0.93-1.02)	-0.0182026	0.0308361	0.554988	0.98 (0.92-1.04)	-0.00265566	0.0714261	0.970952	1.00 (0.87-1.15)	6.578	12	0.884196	6.67159	13	0.918274	-0.000450344	0.00147205	0.764901
276	Q0DqSG	gNgAtW	MG	X-11905	17	-0.00484056	0.00615927	0.431927	1.00 (0.98-1.01)	0.00171568	0.00908712	0.850247	1.00 (0.98-1.02)	-0.000356717	0.0112905	0.975212	1.00 (0.98-1.02)	11.5529	15	0.712503	11.7775	16	0.75915	-0.000376798	0.000795173	0.642425
277	A5Bhq5	QewNKT	MG	X-12007	19	-0.00039505	0.00385546	0.918388	1.00 (0.99-1.01)	0.00154176	0.00547088	0.778087	1.00 (0.99-1.01)	0.00897776	0.00762678	0.25536	1.01 (0.99-1.02)	8.99766	17	0.940335	11.0264	18	0.893234	-0.00115591	0.00081155	0.17245
278	2n6x00	KTKimX	MG	X-12013	9	-0.00534622	0.00355524	0.132644	0.99 (0.99-1.00)	-0.0056941	0.00430298	0.185738	0.99 (0.99-1.00)	-0.00707191	0.00514969	0.212038	0.99 (0.98-1.00)	2.04459	7	0.957331	2.25915	8	0.972019	0.000406425	0.000877419	0.657274
279	iZZHnI	caH7be	MG	gamma-glutamylmethionine*	9	-0.00629493	0.0143674	0.661284	0.99 (0.97-1.02)	-0.0146871	0.0190446	0.440591	0.99 (0.95-1.02)	-0.00656575	0.0256632	0.805427	0.99 (0.94-1.04)	8.70593	7	0.274465	8.70614	8	0.367689	1.49e-05	0.00113285	0.989858
280	YBZ4ho	gu6BHg	MG	gamma-glutamylthreonine*	10	0.00487209	0.0184627	0.791866	1.00 (0.97-1.04)	0.00760103	0.0237731	0.749171	1.01 (0.96-1.06)	0.0281711	0.0463176	0.559912	1.03 (0.94-1.13)	1.96657	8	0.98202	2.26741	9	0.986499	-0.0007733	0.00140988	0.598328
281	mPctwh	3awWAe	MG	X-12029	37	0.0100424	0.0170272	0.555334	1.01 (0.98-1.04)	0.0262474	0.0233881	0.261753	1.03 (0.98-1.07)	-0.00339342	0.0273723	0.902046	1.00 (0.94-1.05)	38.2427	35	0.324409	38.6768	36	0.349689	0.000305588	0.000484821	0.532585
282	x50f34	Pz7ijm	MG	salicyluric glucuronide*	12	0.0018612	0.00158679	0.240822	1.00 (1.00-1.00)	0.00161591	0.00204025	0.42835	1.00 (1.00-1.01)	0.00346487	0.00327501	0.314954	1.00 (1.00-1.01)	6.06933	10	0.809405	6.38266	11	0.846651	-0.000622034	0.00111125	0.587961
283	AGoXXN	AoX0t0	MG	X-12038	54	0.011627	0.0225255	0.605737	1.01 (0.97-1.06)	0.0385375	0.0352143	0.273792	1.04 (0.97-1.11)	-0.00900922	0.0699481	0.898014	0.99 (0.86-1.14)	49.4841	52	0.573425	49.5812	53	0.60808	0.000232375	0.000745695	0.756574
284	e0JxG6	ymmHsT	MG	X-12039	15	-0.00160566	0.0051603	0.755682	1.00 (0.99-1.01)	0.00192708	0.00621441	0.756486	1.00 (0.99-1.01)	0.00745383	0.010232	0.479237	1.01 (0.99-1.03)	15.3036	13	0.288783	16.5398	14	0.281532	-0.00102371	0.000999004	0.324181
285	ZmHfxX	VnRFjj	MG	X-12040	15	-0.00085201	0.00134804	0.527363	1.00 (1.00-1.00)	-0.00124142	0.00178546	0.486869	1.00 (1.00-1.00)	-0.000936654	0.0025459	0.718864	1.00 (0.99-1.00)	7.45978	13	0.87693	7.46131	14	0.915464	3.43e-05	0.00087496	0.969333
286	oPjxYy	5XcIId	MG	X-12056	14	-0.00487527	0.0061112	0.42501	1.00 (0.98-1.01)	-0.00300041	0.00807973	0.710377	1.00 (0.98-1.01)	-0.00800091	0.0116328	0.504664	0.99 (0.97-1.01)	9.84366	12	0.629674	9.94338	13	0.698558	0.000285921	0.000905452	0.757596
287	GXmsKJ	Ohs3TX	MG	X-12063	17	-0.0095082	0.00670878	0.156402	0.99 (0.98-1.00)	-0.00574177	0.00830719	0.489452	0.99 (0.98-1.01)	-0.000626425	0.0100944	0.951337	1.00 (0.98-1.02)	14.8769	15	0.460319	16.2471	16	0.435852	-0.000765519	0.000653984	0.260042
288	N53MDt	GIQEXZ	MG	gamma-tocopherol	13	-0.00672184	0.00835695	0.4212	0.99 (0.98-1.01)	-0.00935189	0.0123805	0.450024	0.99 (0.97-1.02)	-0.0139268	0.0127413	0.297736	0.99 (0.96-1.01)	9.49186	11	0.576588	10.0531	12	0.611306	0.000563864	0.000752698	0.4695
289	ATI0Sz	Kjz76p	MG	gamma-glutamylphenylalanine	35	0.0267375	0.0177992	0.133051	1.03 (0.99-1.06)	0.0252884	0.0285866	0.37636	1.03 (0.97-1.08)	0.0365185	0.0272942	0.190058	1.04 (0.98-1.09)	26.3151	33	0.788849	26.5385	34	0.815546	-0.000216569	0.000458163	0.639545
290	DkY2Uu	H409LH	MG	p-acetamidophenylglucuronide	52	0.000214877	0.00022191	0.332889	1.00 (1.00-1.00)	0.000203728	0.000331288	0.538581	1.00 (1.00-1.00)	-6.94e-05	0.000519465	0.894183	1.00 (1.00-1.00)	46.9882	50	0.594983	47.3546	51	0.619227	0.00036365	0.000600718	0.547679
291	ViiNMs	LGutsR	MG	isobutyrylcarnitine	10	-0.0139114	0.0147144	0.344439	0.99 (0.96-1.02)	-0.00525387	0.0208345	0.800908	0.99 (0.95-1.04)	-0.0163895	0.0278714	0.572727	0.98 (0.93-1.04)	7.72414	8	0.46087	7.7351	9	0.561046	0.000110994	0.00106023	0.9192
292	LkBB7s	MlRR9E	MG	pseudouridine	27	-0.0112229	0.0277349	0.685736	0.99 (0.94-1.04)	-0.0257862	0.0392713	0.511427	0.97 (0.90-1.05)	0.00885967	0.0581215	0.880068	1.01 (0.90-1.13)	30.1747	25	0.217814	30.3632	26	0.252839	-0.000304974	0.000771814	0.696092
293	2v2Axc	5gdp5Q	MG	valerate	10	0.0136005	0.02206	0.537549	1.01 (0.97-1.06)	0.00907294	0.0317524	0.775077	1.01 (0.95-1.07)	0.0403827	0.0624256	0.535817	1.04 (0.92-1.18)	8.00382	8	0.433097	8.21426	9	0.512707	-0.000733005	0.00159825	0.658702
294	BYnvXY	GyNyvQ	MG	palmitoleate (16:1n7)	9	-0.0100888	0.0128767	0.433339	0.99 (0.97-1.02)	-0.00608573	0.0165764	0.71352	0.99 (0.96-1.03)	0.00176808	0.0202645	0.932916	1.00 (0.96-1.04)	2.08025	7	0.955265	2.65445	8	0.95414	-0.000720262	0.00095052	0.47333
295	EeaOyk	Po5HVi	MG	alpha-ketoglutarate	18	-0.00156682	0.0152445	0.918138	1.00 (0.97-1.03)	0.00669953	0.0189414	0.723565	1.01 (0.97-1.04)	0.0364949	0.0263617	0.185244	1.04 (0.98-1.09)	17.551	16	0.350835	20.8158	17	0.234638	-0.00137525	0.000797159	0.103753
296	cHJgE1	ciTdxe	MG	erythronate*	45	-0.0206119	0.0270127	0.445438	0.98 (0.93-1.03)	0.00838418	0.0405229	0.836088	1.01 (0.93-1.09)	0.00764792	0.112555	0.946142	1.01 (0.81-1.26)	45.5463	43	0.366569	45.6172	44	0.404677	-0.000289073	0.00111694	0.797019
297	EBHvo9	fPMwL3	MG	lathosterol	18	-0.000301044	0.00660875	0.963667	1.00 (0.99-1.01)	-0.0027692	0.0100267	0.782408	1.00 (0.98-1.02)	0.00956193	0.0110735	0.400624	1.01 (0.99-1.03)	10.9136	16	0.814788	12.1458	17	0.79123	-0.000782845	0.000705236	0.283384
298	bl2ZNQ	LZNm6P	MG	X-12092	26	-0.00233783	0.00707227	0.740975	1.00 (0.98-1.01)	0.00264892	0.00654871	0.685849	1.00 (0.99-1.02)	0.00266519	0.00942366	0.779741	1.00 (0.98-1.02)	38.5819	24	0.0301971	39.6382	25	0.0317579	-0.000471573	0.000581752	0.425556
299	m8XvpN	Ht5JN5	MG	X-12093	12	-0.00303044	0.00450189	0.500853	1.00 (0.99-1.01)	-0.00159095	0.00564745	0.778165	1.00 (0.99-1.01)	-0.00196513	0.00700531	0.784797	1.00 (0.98-1.01)	6.06899	10	0.809434	6.10838	11	0.866035	-0.000157468	0.000793353	0.846644
300	FNBANa	MvNrVE	MG	X-12094	8	0.000257833	0.0263504	0.992193	1.00 (0.95-1.05)	0.0287925	0.031772	0.364817	1.03 (0.97-1.10)	0.0189431	0.0835409	0.828145	1.02 (0.87-1.20)	9.28427	6	0.158211	9.37174	7	0.227057	-0.000542211	0.00228057	0.819984
301	fk2Ww7	Tee1u8	MG	X-12095--N1-methyl-3-pyridone-4-carboxamide	23	0.00979886	0.0133893	0.464265	1.01 (0.98-1.04)	-0.0137872	0.0169326	0.415509	0.99 (0.95-1.02)	-0.0243917	0.0199208	0.234348	0.98 (0.94-1.01)	20.0387	21	0.51881	24.9366	22	0.300118	0.00129616	0.000585675	0.0380974
302	aaencx	u5qI4u	MG	X-12100--hydroxytryptophan*	42	-0.0355203	0.0290846	0.221983	0.97 (0.91-1.02)	-0.0278815	0.0421964	0.508769	0.97 (0.90-1.06)	-0.0664684	0.0814591	0.419348	0.94 (0.80-1.10)	57.5725	40	0.035462	57.8113	41	0.0425633	0.000368616	0.000904913	0.685923
303	6xjYfw	NtUb8O	MG	X-12116	10	0.0116451	0.0115218	0.312161	1.01 (0.99-1.03)	0.0116402	0.0150166	0.438247	1.01 (0.98-1.04)	-0.016022	0.0303499	0.611888	0.98 (0.93-1.04)	2.21717	8	0.97362	3.18812	9	0.956367	0.00146491	0.00148666	0.353302
304	JARrZ2	qfHuKJ	MG	eicosenoate (20:1n9 or 11)	12	-0.00730662	0.0146767	0.618597	0.99 (0.96-1.02)	-0.00276975	0.0194802	0.886936	1.00 (0.96-1.04)	-0.0412456	0.0350893	0.267043	0.96 (0.90-1.03)	5.27156	10	0.872315	6.40543	11	0.844991	0.00130618	0.00122665	0.311985
305	IgD5wF	6nUWsS	MG	X-12188	20	0.00119251	0.00182361	0.513157	1.00 (1.00-1.00)	0.00150277	0.00279683	0.591053	1.00 (1.00-1.01)	0.00128205	0.00345141	0.714635	1.00 (0.99-1.01)	15.3419	18	0.638374	15.3428	19	0.700574	-2.33e-05	0.000762296	0.975961
306	FWygnL	XNIVGh	MG	X-12189	27	0.000875898	0.00115169	0.446937	1.00 (1.00-1.00)	-0.000423859	0.00158992	0.789783	1.00 (1.00-1.00)	-0.00190415	0.00194313	0.336504	1.00 (0.99-1.00)	21.7576	25	0.649701	24.913	26	0.523906	0.00106096	0.000597271	0.0878501
307	g55YEv	YpGAzq	MG	X-12206	11	-0.00573612	0.0271078	0.832416	0.99 (0.94-1.05)	-0.0105432	0.0299077	0.724444	0.99 (0.93-1.05)	-0.0293796	0.0801917	0.722555	0.97 (0.83-1.14)	16.6671	9	0.054191	16.8512	10	0.0777211	0.000644813	0.00204508	0.759723
308	b3874E	NBpVp1	MG	X-12212	11	-0.00169344	0.00762239	0.824184	1.00 (0.98-1.01)	0.00140527	0.0101372	0.889746	1.00 (0.98-1.02)	-0.00314291	0.0128153	0.811766	1.00 (0.97-1.02)	6.18905	9	0.720859	6.20884	10	0.797423	0.000127997	0.000909734	0.891207
309	m2y7vv	eZQyWF	MG	X-12216	10	0.00528561	0.00716851	0.460917	1.01 (0.99-1.02)	0.00489409	0.00870413	0.573931	1.00 (0.99-1.02)	0.00581447	0.0104289	0.592415	1.01 (0.99-1.03)	4.91707	8	0.766402	4.92195	9	0.841059	-5.72e-05	0.000818864	0.94605
310	Atz5nv	VdOate	MG	X-12217	9	0.0109303	0.0100115	0.274929	1.01 (0.99-1.03)	0.00699953	0.0134941	0.603962	1.01 (0.98-1.03)	0.0059333	0.017549	0.745202	1.01 (0.97-1.04)	3.83008	7	0.799127	3.95028	8	0.861581	0.000372438	0.00107423	0.739005
311	ZUz1xu	gbOQHX	MG	X-12230	9	0.0231436	0.0152888	0.130085	1.02 (0.99-1.05)	0.0185174	0.0123545	0.133916	1.02 (0.99-1.04)	0.0363626	0.0239894	0.173355	1.04 (0.99-1.09)	23.4289	7	0.00143477	25.2159	8	0.00142885	-0.00121222	0.00165901	0.488697
312	KfOVUU	1zK8Hs	MG	X-12231	13	0.00176088	0.0101928	0.862842	1.00 (0.98-1.02)	0.000325699	0.0140459	0.9815	1.00 (0.97-1.03)	-0.00585072	0.0171912	0.740018	0.99 (0.96-1.03)	4.33683	11	0.959009	4.63914	12	0.96896	0.000459768	0.000836202	0.593425
313	aHRWHy	ChT8hi	MG	X-12236	8	-0.00141593	0.00986934	0.885921	1.00 (0.98-1.02)	0.00477143	0.0132507	0.718782	1.00 (0.98-1.03)	0.00746958	0.0213433	0.738316	1.01 (0.97-1.05)	11.0571	6	0.0866264	11.4776	7	0.119101	-0.000819527	0.00171576	0.649805
314	dPZsk3	mTvc6g	MG	X-12244--N-acetylcarnosine	23	-0.00194461	0.0189842	0.918413	1.00 (0.96-1.04)	0.00516741	0.0284895	0.85607	1.01 (0.95-1.06)	0.00728855	0.0409218	0.860344	1.01 (0.93-1.09)	22.8176	21	0.35378	22.8889	22	0.408023	-0.000208853	0.000815008	0.800245
315	M8Hqbl	ZRO1nL	MG	X-12253	8	-0.0404104	0.019893	0.0422159	0.96 (0.92-1.00)	-0.0125834	0.02776	0.650337	0.99 (0.94-1.04)	0.0138035	0.075845	0.861579	1.01 (0.87-1.18)	6.82989	6	0.336866	7.45764	7	0.382833	-0.00181629	0.00244582	0.485762
316	IoBDCc	pbZ9HA	MG	X-12261	12	-0.00180364	0.00295246	0.541271	1.00 (0.99-1.00)	-0.0030162	0.00397408	0.447872	1.00 (0.99-1.00)	-0.00589206	0.00498395	0.264471	0.99 (0.98-1.00)	4.75933	10	0.906664	5.79608	11	0.886618	0.000876849	0.000861167	0.33258
317	HWBkz3	TXqz0K	MG	X-12329	26	0.000431955	0.000826375	0.601176	1.00 (1.00-1.00)	-0.000160671	0.00114177	0.888091	1.00 (1.00-1.00)	0.000302702	0.00116801	0.797721	1.00 (1.00-1.00)	20.5034	24	0.667821	20.5279	25	0.718617	7.9e-05	0.000504772	0.876881
318	usnwpC	l8aRBf	MG	X-10346	14	-0.00198642	0.00352729	0.573327	1.00 (0.99-1.00)	-0.00356613	0.00500782	0.476394	1.00 (0.99-1.01)	0.00499272	0.00642128	0.451905	1.01 (0.99-1.02)	10.8116	12	0.545132	12.5034	13	0.486862	-0.00112323	0.00086357	0.217789
319	iL6Fuu	Z53p5q	MG	ADpSGEGDFXAEGGGVR*	6	0.0100298	0.0141169	0.477404	1.01 (0.98-1.04)	0.0107724	0.0181183	0.552139	1.01 (0.98-1.05)	0.0435977	0.0360551	0.29317	1.04 (0.97-1.12)	3.50427	4	0.47723	4.528	5	0.476146	-0.00192134	0.00189894	0.368866
320	544CpI	JzMjPk	MG	1-eicosatrienoylglycerophosphocholine*	20	0.00603946	0.0134726	0.653954	1.01 (0.98-1.03)	0.0214899	0.0180554	0.23396	1.02 (0.99-1.06)	0.0522839	0.0310849	0.109842	1.05 (0.99-1.12)	15.2523	18	0.644574	17.9774	19	0.523946	-0.0015048	0.00091157	0.116122
321	MiVLta	vPbOfk	MG	1-docosahexaenoylglycerophosphocholine*	8	0.00305701	0.0248527	0.902103	1.00 (0.96-1.05)	0.00708756	0.0317186	0.823184	1.01 (0.95-1.07)	-0.147613	0.0787764	0.110094	0.86 (0.74-1.01)	1.98833	6	0.920769	6.0508	7	0.53383	0.0039953	0.00198223	0.0904552
322	TYCcR5	vdEyrQ	MG	X-12405	8	0.0144071	0.0192122	0.453318	1.01 (0.98-1.05)	0.0107077	0.0250555	0.669118	1.01 (0.96-1.06)	-0.0758956	0.0646	0.284562	0.93 (0.82-1.05)	4.2509	6	0.642764	6.39455	7	0.494507	0.0031105	0.00212448	0.193498
323	REic40	ekrCpG	MG	X-12407	9	0.00966898	0.00908378	0.287137	1.01 (0.99-1.03)	0.00390935	0.012845	0.760863	1.00 (0.98-1.03)	-0.0233724	0.0235267	0.353586	0.98 (0.93-1.02)	5.87183	7	0.554793	8.18084	8	0.416007	0.00236136	0.00155399	0.172425
324	tgdai6	5EtYkR	MG	X-12428	9	0.00455382	0.00883251	0.606151	1.00 (0.99-1.02)	0.00526213	0.00811872	0.51689	1.01 (0.99-1.02)	0.007584	0.0153841	0.637116	1.01 (0.98-1.04)	14.4366	7	0.0439396	14.5643	8	0.0681929	-0.000342476	0.00137634	0.810634
325	00Allz	B48iNk	MG	1-eicosadienoylglycerophosphocholine*	13	0.01668	0.0105297	0.113173	1.02 (1.00-1.04)	0.0153451	0.0132911	0.24828	1.02 (0.99-1.04)	0.0162423	0.0154785	0.316526	1.02 (0.99-1.05)	5.98489	11	0.87437	5.98638	12	0.916767	2.92e-05	0.000757783	0.969919
326	nLPIJb	7G5KcV	MG	X-12435	26	-0.00176916	0.000966277	0.0671151	1.00 (1.00-1.00)	-0.00170932	0.00130006	0.188576	1.00 (1.00-1.00)	0.00230836	0.00216638	0.297236	1.00 (1.00-1.01)	17.3483	24	0.833432	21.7707	25	0.648948	-0.00166245	0.00079053	0.0461391
327	X7BfrF	5oes8S	MG	X-12441--12-hydroxyeicosatetraenoate (12-HETE)	14	-0.00750431	0.0066049	0.255885	0.99 (0.98-1.01)	-0.00816388	0.00841589	0.332019	0.99 (0.98-1.01)	-0.0228555	0.0152708	0.160309	0.98 (0.95-1.01)	15.6907	12	0.205817	17.3094	13	0.185542	0.00142369	0.00127956	0.287653
328	nERLcP	81eCaK	MG	X-12442--5,8-tetradecadienoate	13	-0.00565328	0.0107743	0.599793	0.99 (0.97-1.02)	-0.00134504	0.0152269	0.929612	1.00 (0.97-1.03)	-0.00746166	0.0215231	0.735371	0.99 (0.95-1.04)	11.3304	11	0.416012	11.3402	12	0.50001	9.84e-05	0.00100909	0.924046
329	hPOQuc	k33UTv	MG	X-12443	13	-0.00439342	0.00527181	0.40463	1.00 (0.99-1.01)	0.000752665	0.00724766	0.917289	1.00 (0.99-1.02)	-0.00352805	0.0112941	0.760594	1.00 (0.97-1.02)	5.33863	11	0.913665	5.34613	12	0.945408	-9.19e-05	0.00106039	0.932516
330	XMrDZ8	IT12QV	MG	X-12450	29	-0.000927418	0.0063136	0.883217	1.00 (0.99-1.01)	-0.00196654	0.00848524	0.816724	1.00 (0.98-1.01)	-0.00169951	0.00768502	0.826642	1.00 (0.98-1.01)	19.7918	27	0.839378	19.8229	28	0.870835	7.09e-05	0.000402595	0.86144
331	o5Z4gp	NSc14G	MG	X-12456	20	0.00416366	0.00756626	0.582118	1.00 (0.99-1.02)	0.00862089	0.0093006	0.353969	1.01 (0.99-1.03)	0.0237314	0.010688	0.0394705	1.02 (1.00-1.05)	18.0631	18	0.451501	23.6991	19	0.207948	-0.00146901	0.000619867	0.0291727
332	b1eBEI	0Di0CC	MG	X-12465	13	-0.0093996	0.0112469	0.403295	0.99 (0.97-1.01)	-0.00222502	0.0110554	0.840495	1.00 (0.98-1.02)	0.013624	0.01798	0.464536	1.01 (0.98-1.05)	16.5828	11	0.120836	20.371	12	0.0603851	-0.00160914	0.0010151	0.141228
333	wvUd8b	Cq01AP	MG	piperine	11	-0.00511229	0.0075262	0.49697	0.99 (0.98-1.01)	-0.00500899	0.00963929	0.603312	1.00 (0.98-1.01)	0.00819372	0.0149041	0.595859	1.01 (0.98-1.04)	7.86939	9	0.54736	8.93926	10	0.537878	-0.00112105	0.00108383	0.327969
334	5mYyxM	jpi243	MG	octanoylcarnitine	16	0.00966712	0.0136705	0.479472	1.01 (0.98-1.04)	0.0277343	0.0185922	0.135774	1.03 (0.99-1.07)	0.019978	0.0250394	0.438275	1.02 (0.97-1.07)	15.2946	14	0.358315	15.5646	15	0.411562	-0.000407733	0.000820205	0.626826
335	pRb187	POYxH9	MG	alpha-hydroxyisovalerate	15	-0.0139626	0.0134133	0.2979	0.99 (0.96-1.01)	-0.014349	0.0187643	0.444452	0.99 (0.95-1.02)	-0.0390503	0.030643	0.224845	0.96 (0.91-1.02)	7.42299	13	0.879059	8.25215	14	0.87578	0.000966724	0.00106166	0.379091
336	Y25Vxn	XdllTM	MG	N-acetylthreonine	12	0.0143719	0.0351084	0.682278	1.01 (0.95-1.09)	0.0261613	0.0398909	0.511938	1.03 (0.95-1.11)	0.0802913	0.100893	0.444623	1.08 (0.89-1.32)	16.7442	10	0.0802182	17.563	11	0.0922903	-0.00130174	0.00186157	0.500326
337	y6MEoY	wDTDzq	MG	decanoylcarnitine	14	-0.0124461	0.00958104	0.193934	0.99 (0.97-1.01)	-0.0242919	0.0131568	0.0648423	0.98 (0.95-1.00)	-0.0177262	0.0156861	0.280534	0.98 (0.95-1.01)	13.3195	12	0.346252	13.5284	13	0.407874	0.000341467	0.000787121	0.672118
338	s5eo5A	f6pAsP	MG	1-palmitoylglycerophosphocholine	33	-0.0138349	0.0313135	0.658619	0.99 (0.93-1.05)	-0.0220429	0.0431013	0.609057	0.98 (0.90-1.06)	0.0425013	0.116737	0.718271	1.04 (0.83-1.31)	35.2009	31	0.275909	35.4864	32	0.307259	-0.000607094	0.00121075	0.619619
339	p87dXj	CUTLLc	MG	1-heptadecanoylglycerophosphocholine	10	0.000407569	0.0192972	0.983149	1.00 (0.96-1.04)	-0.015294	0.0254738	0.548251	0.98 (0.94-1.04)	-0.0307747	0.0663828	0.655291	0.97 (0.85-1.10)	7.18548	8	0.516759	7.4265	9	0.592806	0.000960828	0.00195714	0.636656
340	1wMF6Q	tCqNqj	MG	1-oleoylglycerophosphocholine	16	0.000860329	0.0226084	0.969645	1.00 (0.96-1.05)	0.000299136	0.0328507	0.992735	1.00 (0.94-1.07)	-0.0297088	0.0462949	0.531416	0.97 (0.89-1.06)	15.7544	14	0.3286	16.4046	15	0.355681	0.000716212	0.000942216	0.459784
341	19TAPZ	RFGShO	MG	1-stearoylglycerophosphocholine	13	-0.0150559	0.0138411	0.276698	0.99 (0.96-1.01)	-0.0183306	0.0191867	0.339386	0.98 (0.95-1.02)	-0.0224386	0.0228457	0.34712	0.98 (0.93-1.02)	8.91606	11	0.629641	9.08104	12	0.695993	0.000335557	0.000826111	0.692394
342	RynOMK	SJQCLe	MG	5-dodecenoate (12:1n7)	19	-0.0102379	0.00989051	0.30061	0.99 (0.97-1.01)	-0.00360168	0.0135691	0.790677	1.00 (0.97-1.02)	-0.0102352	0.0180585	0.57827	0.99 (0.96-1.03)	21.1243	17	0.220781	21.1243	18	0.27319	-1.49e-07	0.000822097	0.999858
343	NeXKOB	VcErzt	MG	stearidonate (18:4n3)	10	-0.0127621	0.0180238	0.478901	0.99 (0.95-1.02)	-0.019872	0.0230267	0.388138	0.98 (0.94-1.03)	-0.033917	0.0385938	0.405121	0.97 (0.90-1.04)	10.101	8	0.258005	10.5962	9	0.304403	0.00082649	0.00131974	0.548598
344	4P6ZUy	7QFohW	MG	10-heptadecenoate (17:1n7)	6	-0.0113342	0.0682943	0.868187	0.99 (0.86-1.13)	-0.0373027	0.0512814	0.466974	0.96 (0.87-1.07)	-0.00973365	0.468812	0.98443	0.99 (0.40-2.48)	16.4274	4	0.00249612	16.4275	5	0.00572392	-3.09e-05	0.00893957	0.997405
345	hHZ1dn	zGlnjh	MG	10-nonadecenoate (19:1n9)	7	0.00498318	0.0205245	0.808167	1.00 (0.97-1.05)	0.0026597	0.0256331	0.917359	1.00 (0.95-1.05)	-0.0161511	0.0418035	0.715127	0.98 (0.91-1.07)	1.02026	5	0.960915	1.35703	6	0.96842	0.00078616	0.0013547	0.586867
346	QrWmzG	PjyJqP	MG	epiandrosterone sulfate	12	0.00770616	0.00765517	0.314098	1.01 (0.99-1.02)	0.0074244	0.00886569	0.40235	1.01 (0.99-1.03)	0.00515513	0.01259	0.690833	1.01 (0.98-1.03)	5.29294	10	0.87077	5.35808	11	0.912593	0.000213552	0.000836726	0.803723
347	xk0kYE	FRODLM	MG	linolenate [alpha or gamma; (18:3n3 or 6)]	5	-0.0242422	0.020953	0.247282	0.98 (0.94-1.02)	-0.0337417	0.0246581	0.171192	0.97 (0.92-1.01)	-0.0649587	0.0344761	0.156051	0.94 (0.88-1.00)	2.54994	3	0.466333	4.60387	4	0.330408	0.0019796	0.00138129	0.247256
348	SXnVC3	doSUGG	MG	X-12510--2-aminooctanoic acid	15	0.0129804	0.0113619	0.253265	1.01 (0.99-1.04)	0.0218639	0.0140903	0.120735	1.02 (0.99-1.05)	0.0376042	0.0186134	0.0644532	1.04 (1.00-1.08)	8.82285	13	0.786187	11.6123	14	0.637406	-0.00124327	0.000744399	0.118774
349	0oCLy8	xQ52Yg	MG	X-12524	27	-0.00909385	0.0237387	0.70166	0.99 (0.95-1.04)	-0.010243	0.0359891	0.77594	0.99 (0.92-1.06)	-0.0105208	0.042253	0.805398	0.99 (0.91-1.07)	23.953	25	0.522092	23.9547	26	0.578558	2.49e-05	0.000609998	0.96776
350	FYv15O	4LXpco	MG	bilirubin (E,Z or Z,E)*	16	-0.0117981	0.00830488	0.155425	0.99 (0.97-1.00)	-0.0152889	0.0112322	0.173461	0.98 (0.96-1.01)	-0.0304632	0.0172311	0.0988515	0.97 (0.94-1.00)	9.2769	14	0.812914	10.8053	15	0.76627	0.00113457	0.000917726	0.236692
351	ZPiPlq	Gr1Dnx	MG	metoprolol acid metabolite*	32	-8.95e-05	0.000568541	0.874965	1.00 (1.00-1.00)	0.000428027	0.000836308	0.608787	1.00 (1.00-1.00)	0.00010474	0.00123167	0.932795	1.00 (1.00-1.00)	34.5632	30	0.258879	34.6	31	0.299925	-0.000130533	0.000731174	0.859511
352	t0LbDg	gznlR2	MG	X-12544	18	-0.008268	0.00532329	0.120381	0.99 (0.98-1.00)	-0.00748198	0.00705106	0.288638	0.99 (0.98-1.01)	-0.00858844	0.00710774	0.24448	0.99 (0.98-1.01)	13.558	16	0.631608	13.5626	17	0.697786	3.79e-05	0.000557308	0.9466
353	cDM94h	5DL1GX	MG	X-12556	21	-0.0154923	0.0216973	0.475214	0.98 (0.94-1.03)	-0.0280795	0.0259467	0.279165	0.97 (0.92-1.02)	-0.0213461	0.0440657	0.633628	0.98 (0.90-1.07)	32.6402	19	0.0264402	32.6809	20	0.0365622	0.000154924	0.00100669	0.879316
354	cwwmia	Bn7YTm	MG	1-arachidonoylglycerophosphoinositol*	20	-0.00633556	0.0118953	0.594303	0.99 (0.97-1.02)	-0.00853234	0.0159394	0.592444	0.99 (0.96-1.02)	-0.00891111	0.0173534	0.613843	0.99 (0.96-1.03)	11.4082	18	0.876238	11.4498	19	0.907781	0.000118657	0.000582107	0.840765
355	LTJJWK	F1KlCu	MG	X-12627	11	-0.0076483	0.0162909	0.638723	0.99 (0.96-1.02)	-0.00736465	0.0222356	0.740487	0.99 (0.95-1.04)	-0.0374286	0.0479917	0.455471	0.96 (0.88-1.06)	6.91772	9	0.645686	7.35293	10	0.691759	0.00103155	0.00156367	0.525966
356	ZLo2VS	Kq8WmU	MG	X-12644	22	-0.0176938	0.0146069	0.22577	0.98 (0.95-1.01)	-0.0231898	0.0202679	0.252555	0.98 (0.94-1.02)	-0.0441363	0.0286413	0.138991	0.96 (0.90-1.01)	13.8157	20	0.839715	14.9677	21	0.824569	0.000793544	0.000739349	0.295916
357	njjhgE	Isr1uV	MG	X-12645	19	0.0106083	0.014413	0.461716	1.01 (0.98-1.04)	0.0230315	0.0177899	0.195446	1.02 (0.99-1.06)	0.0306341	0.0321649	0.354237	1.03 (0.97-1.10)	22.7362	17	0.158036	23.3897	18	0.176055	-0.000719192	0.00102888	0.494004
358	p20A7s	xb44tR	MG	asparagine	41	-0.0160736	0.0122124	0.18812	0.98 (0.96-1.01)	0.00381245	0.0171844	0.824427	1.00 (0.97-1.04)	-0.00737852	0.0162551	0.652401	0.99 (0.96-1.02)	41.4723	39	0.363391	42.1786	40	0.37692	-0.000307688	0.000377529	0.420018
359	roHnSa	vA2kKp	MG	X-12680	13	0.00673673	0.0143151	0.637925	1.01 (0.98-1.04)	0.005626	0.0189326	0.766345	1.01 (0.97-1.04)	-0.0129866	0.0339923	0.709705	0.99 (0.92-1.06)	13.3901	11	0.268594	13.8939	12	0.307537	0.00080283	0.001248	0.533214
360	EVmVJU	C4jRWn	MG	X-12696	21	0.00615741	0.0169769	0.716834	1.01 (0.97-1.04)	0.00581308	0.0249885	0.816048	1.01 (0.96-1.06)	0.0507588	0.0334648	0.145784	1.05 (0.99-1.12)	9.66617	19	0.960706	12.0581	20	0.914063	-0.00119208	0.000770788	0.138461
361	lQO5h5	0qTsF6	MG	X-12704	12	-0.00308604	0.00915198	0.735966	1.00 (0.98-1.01)	-0.00485542	0.01155	0.674206	1.00 (0.97-1.02)	-0.0329833	0.0234261	0.189459	0.97 (0.92-1.01)	11.9759	10	0.286673	14.247	11	0.219624	0.00207298	0.00150532	0.198522
362	4BT8Tu	6VBbUd	MG	X-12712	38	0.00138291	0.00142792	0.332807	1.00 (1.00-1.00)	0.00183671	0.00203529	0.366829	1.00 (1.00-1.01)	-0.00142857	0.00289718	0.624943	1.00 (0.99-1.00)	37.8244	36	0.385976	39.1286	37	0.374452	0.000686296	0.000615992	0.272606
363	KN6bs9	qi1qEY	MG	X-12717	9	-0.00160119	0.00890657	0.857328	1.00 (0.98-1.02)	-0.00814185	0.0096324	0.397967	0.99 (0.97-1.01)	-0.0119572	0.0270203	0.671459	0.99 (0.94-1.04)	13.4502	7	0.061869	13.7715	8	0.0879203	0.000962896	0.00235506	0.69486
364	Xaax7a	NAuILh	MG	X-12719	12	0.0011095	0.00552778	0.840923	1.00 (0.99-1.01)	0.00304584	0.00752399	0.685612	1.00 (0.99-1.02)	0.00222021	0.0102911	0.833527	1.00 (0.98-1.02)	9.80231	10	0.458005	9.81868	11	0.546767	-0.000122054	0.000953886	0.900722
365	nvMmuk	E75Vwr	MG	X-12726	21	-0.00588906	0.00387054	0.128133	0.99 (0.99-1.00)	-0.0065642	0.00488924	0.179408	0.99 (0.98-1.00)	-0.00374606	0.00467582	0.432946	1.00 (0.99-1.01)	18.2311	19	0.507057	18.8984	20	0.528442	-0.000380228	0.000465464	0.424122
366	97Hbrf	tdLlU4	MG	X-12728	41	6.42e-06	0.000410372	0.987512	1.00 (1.00-1.00)	-0.000314974	0.000607903	0.604367	1.00 (1.00-1.00)	-0.000246312	0.000730559	0.737807	1.00 (1.00-1.00)	28.4261	39	0.894207	28.601	40	0.910556	0.000209387	0.000500743	0.678129
367	t6LKf9	TOY59z	MG	X-12729	20	0.000193574	0.00262046	0.941114	1.00 (1.00-1.01)	0.00206084	0.00386047	0.593458	1.00 (0.99-1.01)	0.00705597	0.00477203	0.156531	1.01 (1.00-1.02)	18.85	18	0.401112	21.8362	19	0.292486	-0.001328	0.000786435	0.108539
368	g7EcLa	EJhKdD	MG	X-12734	12	-0.00358343	0.00306832	0.242855	1.00 (0.99-1.00)	-0.00402688	0.00328537	0.220311	1.00 (0.99-1.00)	-0.00343908	0.00448554	0.460974	1.00 (0.99-1.01)	15.8294	10	0.104622	15.8328	11	0.147454	-4.14e-05	0.000895423	0.964067
369	pXrtrA	Ah0BHG	MG	X-12740	13	-0.000170323	0.00384718	0.964687	1.00 (0.99-1.01)	0.00359793	0.00419291	0.390838	1.00 (1.00-1.01)	0.00349268	0.00516588	0.512938	1.00 (0.99-1.01)	13.9968	11	0.233171	15.4164	12	0.219452	-0.000784405	0.00074264	0.313505
370	CEtXlV	3pV5pR	MG	X-12749	42	0.00268441	0.0147635	0.855718	1.00 (0.97-1.03)	0.0111192	0.018041	0.537678	1.01 (0.98-1.05)	0.0196677	0.0198765	0.328371	1.02 (0.98-1.06)	43.3024	40	0.332274	45.0345	41	0.306838	-0.000486184	0.000384353	0.213213
371	VLaorn	GB0W4v	MG	3-(cystein-S-yl)acetaminophen*	56	-0.000973843	0.00123835	0.431629	1.00 (1.00-1.00)	-0.00171939	0.00181273	0.34287	1.00 (0.99-1.00)	-0.00795933	0.00406722	0.0555323	0.99 (0.98-1.00)	52.6946	54	0.524839	55.9402	55	0.439328	0.00141369	0.000784701	0.077197
372	xi1hLf	AOVvtU	MG	stachydrine	7	-0.00523773	0.00676022	0.438466	0.99 (0.98-1.01)	-0.00558382	0.00893217	0.531882	0.99 (0.98-1.01)	0.000941007	0.0179791	0.960285	1.00 (0.97-1.04)	4.20395	5	0.520442	4.3415	6	0.630567	-0.000655406	0.00176717	0.725923
373	D8YRA6	u4S34z	MG	1-methylxanthine	13	-0.0156117	0.0150879	0.300802	0.98 (0.96-1.01)	0.000458539	0.0191614	0.980908	1.00 (0.96-1.04)	0.0134038	0.0276696	0.637587	1.01 (0.96-1.07)	9.5223	11	0.573797	11.0873	12	0.521454	-0.00111819	0.000893842	0.236891
374	Plovbg	bhQqOR	MG	7-methylxanthine	11	0.0116135	0.0149727	0.43796	1.01 (0.98-1.04)	0.0105191	0.020876	0.614342	1.01 (0.97-1.05)	0.0805625	0.0560994	0.184816	1.08 (0.97-1.21)	4.92085	9	0.841153	6.54727	10	0.767382	-0.00252931	0.00198329	0.234133
375	FFxSyQ	dYKGSY	MG	1-methylurate	17	-0.00171493	0.00632279	0.786214	1.00 (0.99-1.01)	-0.00678051	0.00819774	0.408169	0.99 (0.98-1.01)	-0.00282723	0.00942176	0.768239	1.00 (0.98-1.02)	16.3497	15	0.359199	16.3789	16	0.426845	0.000107078	0.000654352	0.8722
376	g2I4Fr	LV1GhW	MG	1,7-dimethylurate	12	0.00297041	0.0128932	0.817792	1.00 (0.98-1.03)	0.00799437	0.0144238	0.579408	1.01 (0.98-1.04)	0.0256223	0.0256509	0.341407	1.03 (0.98-1.08)	13.7159	10	0.186351	15.1452	11	0.175944	-0.00121555	0.00119072	0.331389
377	jqQBZv	8om8A2	MG	1,3,7-trimethylurate	10	-0.000303425	0.00418444	0.942194	1.00 (0.99-1.01)	-0.00484194	0.00594001	0.414992	1.00 (0.98-1.01)	-0.00917597	0.00862118	0.318237	0.99 (0.97-1.01)	4.91247	8	0.766889	6.29805	9	0.709757	0.00136739	0.00116165	0.272985
378	GT8Myb	pB7F7I	MG	isovalerylcarnitine	19	-0.0171427	0.0108174	0.113027	0.98 (0.96-1.00)	-0.0242843	0.0141846	0.0868926	0.98 (0.95-1.00)	-0.0297378	0.01487	0.0617552	0.97 (0.94-1.00)	12.116	17	0.793063	13.6399	18	0.752246	0.000687571	0.00055698	0.233823
379	Py7mWC	o9vdfh	MG	stearoylcarnitine	6	-0.102412	0.0383146	0.00751945	0.90 (0.84-0.97)	-0.103059	0.0451122	0.0223423	0.90 (0.83-0.99)	-0.0403335	0.247967	0.878675	0.96 (0.59-1.56)	1.32054	4	0.857882	1.38474	5	0.925975	-0.00118056	0.00465901	0.812456
380	wPbGd3	7dhwsI	MG	1-stearoylglycerophosphoethanolamine	12	0.0111705	0.0185407	0.546853	1.01 (0.98-1.05)	-0.00601461	0.0252608	0.811803	0.99 (0.95-1.04)	-0.0462285	0.0461704	0.340314	0.95 (0.87-1.05)	9.11166	10	0.52154	10.9544	11	0.447095	0.00171871	0.00126612	0.204478
381	VCZbml	HwqXIc	MG	1-linoleoylglycerophosphocholine	15	-0.018371	0.0245424	0.454134	0.98 (0.94-1.03)	0.00369016	0.024643	0.880966	1.00 (0.96-1.05)	-0.00860881	0.0410108	0.836988	0.99 (0.91-1.07)	28.1408	13	0.00864935	28.3395	14	0.0128211	-0.0003307	0.00109129	0.766658
382	PAoNB3	eFHkau	MG	bradykinin, des-arg(9)	19	0.00893128	0.00512275	0.0812546	1.01 (1.00-1.02)	0.013687	0.00679384	0.0439453	1.01 (1.00-1.03)	0.0163019	0.011611	0.178323	1.02 (0.99-1.04)	24.886	17	0.0972898	25.6236	18	0.108682	-0.000783688	0.0011041	0.48745
383	IkOLM0	yCLYJR	MG	X-12771	16	0.0113009	0.0120424	0.348025	1.01 (0.99-1.04)	-0.00498558	0.016737	0.765796	1.00 (0.96-1.03)	-0.0221608	0.0327154	0.509205	0.98 (0.92-1.04)	5.62611	14	0.975054	6.8362	15	0.962037	0.00133229	0.00121113	0.289869
384	gnbwES	QSvzqI	MG	X-12776	3	0.0121803	0.043291	0.778436	1.01 (0.93-1.10)	0.0172309	0.0460487	0.708264	1.02 (0.93-1.11)	0.087742	0.0853892	0.491349	1.09 (0.92-1.29)	0.0195722	1	0.888739	1.07354	2	0.584633	-0.00221758	0.00216006	0.491635
385	4N3vsi	ExOwms	MG	gamma-glutamylisoleucine*	25	-0.0334204	0.0190704	0.0796913	0.97 (0.93-1.00)	-0.015865	0.0276127	0.565593	0.98 (0.93-1.04)	-0.0110472	0.0446829	0.806919	0.99 (0.91-1.08)	18.9054	23	0.706703	19.2119	24	0.740595	-0.000457803	0.000826853	0.585148
386	knx58E	JfIIjM	MG	X-12786	12	0.0152624	0.0120859	0.206654	1.02 (0.99-1.04)	0.0211121	0.0159042	0.184357	1.02 (0.99-1.05)	0.0335143	0.0205394	0.133792	1.03 (0.99-1.08)	6.23766	10	0.794916	7.44556	11	0.761939	-0.000950734	0.000865054	0.297503
387	zwDg0c	IODhg1	MG	X-12798	9	0.000377928	0.0108892	0.972314	1.00 (0.98-1.02)	-0.000103787	0.00941907	0.991208	1.00 (0.98-1.02)	0.00596742	0.015444	0.710684	1.01 (0.98-1.04)	11.4375	7	0.120643	11.9085	8	0.155331	-0.000551426	0.00102697	0.607942
388	EpAiYL	cBT9zB	MG	X-12816	7	-0.00114125	0.00501889	0.820119	1.00 (0.99-1.01)	-0.00275352	0.00540818	0.610654	1.00 (0.99-1.01)	-0.0044341	0.00751827	0.580982	1.00 (0.98-1.01)	6.43493	5	0.266167	6.92562	6	0.327781	0.000658584	0.00106659	0.563958
389	u2XB30	bkcNKJ	MG	X-12830	13	-0.00266963	0.0106759	0.80254	1.00 (0.98-1.02)	-0.0158313	0.011879	0.182624	0.98 (0.96-1.01)	-0.0243405	0.0181431	0.20677	0.98 (0.94-1.01)	16.5354	11	0.12239	19.6773	12	0.0734419	0.00154391	0.00106791	0.176136
390	FMeLh6	qeMn0Z	MG	X-12833	16	-0.000579506	0.00132788	0.662536	1.00 (1.00-1.00)	-0.0012333	0.00165936	0.457339	1.00 (1.00-1.00)	-0.00387287	0.00195008	0.0669728	1.00 (0.99-1.00)	12.5175	14	0.564814	17.2893	15	0.301868	0.00151999	0.000695827	0.0464346
391	mQ50Ke	JF2Csi	MG	X-12844	14	-0.0319416	0.0205164	0.119499	0.97 (0.93-1.01)	-0.0168497	0.0279252	0.546251	0.98 (0.93-1.04)	-0.0384156	0.070375	0.595158	0.96 (0.84-1.10)	5.782	12	0.92667	5.79125	13	0.953421	0.000156319	0.00162543	0.924973
392	8XDRVa	BqILwx	MG	X-12847	10	0.00407673	0.00397361	0.304915	1.00 (1.00-1.01)	0.00414887	0.00484284	0.391609	1.00 (0.99-1.01)	0.00454842	0.00604282	0.473196	1.00 (0.99-1.02)	6.40929	8	0.601486	6.42002	9	0.697255	-8.97e-05	0.000865712	0.920029
393	qDdAS2	J2feGc	MG	X-12850	16	-0.000897519	0.00742894	0.903839	1.00 (0.98-1.01)	-0.00901539	0.0103665	0.384481	0.99 (0.97-1.01)	-0.017406	0.0141729	0.23965	0.98 (0.96-1.01)	14.5982	14	0.40616	16.5107	15	0.348947	0.00121494	0.0008971	0.197099
394	z4PG1o	1Eeif1	MG	laurylcarnitine	13	-0.0104408	0.0122908	0.395613	0.99 (0.97-1.01)	-0.0085421	0.0167546	0.610165	0.99 (0.96-1.02)	-0.00486612	0.0209205	0.820343	1.00 (0.96-1.04)	5.84677	11	0.88339	5.9552	12	0.918324	-0.000274386	0.000833263	0.74812
395	gJyLdB	AN4pRO	MG	X-12851	8	0.00283155	0.00379995	0.456178	1.00 (1.00-1.01)	0.00253208	0.00425671	0.551948	1.00 (0.99-1.01)	0.0030499	0.00538869	0.591928	1.00 (0.99-1.01)	11.1313	6	0.0844022	11.1385	7	0.132689	-7.09e-05	0.00113486	0.95219
396	FJnO4e	vPVBqq	MG	X-12855	18	-0.0175575	0.0130813	0.179537	0.98 (0.96-1.01)	-0.0222459	0.0187031	0.234273	0.98 (0.94-1.01)	0.029563	0.0342324	0.400571	1.03 (0.96-1.10)	16.1743	16	0.440864	18.3923	17	0.364507	-0.00169746	0.00114597	0.157966
397	yMouRz	u76Me3	MG	X-12990--docosapentaenoic acid (n6-DPA)	12	-0.017786	0.0119175	0.135586	0.98 (0.96-1.01)	-0.0118369	0.0131524	0.368129	0.99 (0.96-1.01)	-0.0237569	0.0310211	0.461472	0.98 (0.92-1.04)	19.3357	10	0.0361997	19.4212	11	0.0539394	0.000380059	0.00180797	0.837722
398	HJ0uGw	0XD3IG	MG	isovalerate	4	0.0208596	0.0538477	0.698474	1.02 (0.92- 1.13)	0.0538124	0.0645623	0.404566	1.06 (0.93- 1.20)	-1.56238	2.18689	0.549091	0.21 (0.00-15.24)	2.47515	2	0.290087	3.12427	3	0.372859	0.0265308	0.036633	0.544185
399	IbVXcL	JxybvR	MG	X-13069	16	0.020335	0.0130025	0.117832	1.02 (0.99-1.05)	0.028879	0.0194328	0.137254	1.03 (0.99-1.07)	0.0181714	0.033319	0.594077	1.02 (0.95-1.09)	15.5293	14	0.342953	15.5349	15	0.413614	8.16e-05	0.00115019	0.944415
400	5nLfE7	GfUdig	MG	X-13183--stearamide	10	-0.00816666	0.00654949	0.212428	0.99 (0.98-1.00)	-0.00156004	0.00886264	0.860275	1.00 (0.98-1.02)	0.0159385	0.0135137	0.272109	1.02 (0.99-1.04)	4.38869	8	0.820463	8.5473	9	0.480066	-0.00236387	0.00115917	0.0757599
401	OhtRHM	aAN5D2	MG	X-13215	43	0.0101078	0.0177296	0.568604	1.01 (0.98-1.05)	4.23e-05	0.0198593	0.998302	1.00 (0.96-1.04)	-0.0113167	0.0242295	0.642928	0.99 (0.94-1.04)	71.3545	41	0.00230232	74.2327	42	0.00157803	0.000628393	0.000488641	0.205658
402	1uj3aQ	NKODHZ	MG	7-methylguanine	11	0.00138694	0.0122825	0.910094	1.00 (0.98-1.03)	-0.00292757	0.0159001	0.853917	1.00 (0.97-1.03)	0.00110977	0.0192929	0.955386	1.00 (0.96-1.04)	4.58275	9	0.86906	4.5831	10	0.917234	1.58e-05	0.00084668	0.985543
403	NPHXwQ	lJFJtQ	MG	phenylacetylglutamine	18	-0.00105266	0.00698026	0.880129	1.00 (0.99-1.01)	0.00376859	0.00906567	0.67763	1.00 (0.99-1.02)	0.0100182	0.0103621	0.348025	1.01 (0.99-1.03)	14.2151	16	0.582691	16.3049	17	0.502331	-0.00090239	0.000624227	0.167589
404	PVrvVF	1xrtQx	MG	pro-hydroxy-pro	19	-0.00935539	0.017397	0.590743	0.99 (0.96-1.03)	-0.0101396	0.0246386	0.680682	0.99 (0.94-1.04)	-0.0127396	0.0288539	0.6644	0.99 (0.93-1.04)	12.3944	17	0.775687	12.416	18	0.825031	9.85e-05	0.000669832	0.884849
405	g6LLWS	uDIhjp	MG	N2,N2-dimethylguanosine	53	0.00212259	0.0121097	0.86086	1.00 (0.98-1.03)	0.00924455	0.0150878	0.540064	1.01 (0.98-1.04)	0.00803377	0.0151956	0.599314	1.01 (0.98-1.04)	42.4564	51	0.79712	42.8711	52	0.812523	-0.000195976	0.00030433	0.522487
406	BsHBV1	GroBVv	MG	cysteine-glutathione disulfide	9	0.0112208	0.0151542	0.459031	1.01 (0.98-1.04)	0.00997807	0.0201973	0.621285	1.01 (0.97-1.05)	-0.0546669	0.0603871	0.395409	0.95 (0.84-1.07)	5.74891	7	0.569354	7.0194	8	0.534541	0.00263768	0.00234011	0.296825
407	kr0Yhm	otpvf6	MG	oleoylcarnitine	12	-6.61e-05	0.0173683	0.996962	1.00 (0.97-1.03)	-0.00774687	0.0193282	0.688563	0.99 (0.96-1.03)	-0.0158749	0.0271334	0.571465	0.98 (0.93-1.04)	13.1684	10	0.214408	13.9466	11	0.235964	0.000703331	0.000914928	0.459825
408	xrdgqv	q5Xz0J	MG	1-arachidonoylglycerophosphoethanolamine*	21	0.00186189	0.0238233	0.937706	1.00 (0.96-1.05)	0.00421333	0.0296133	0.88686	1.00 (0.95-1.06)	-0.0168182	0.0653826	0.799768	0.98 (0.87-1.12)	25.5409	19	0.143498	25.6683	20	0.177047	0.000367004	0.0011919	0.761497
409	MmU4uN	OLhZkT	MG	X-13429	7	0.00526137	0.00961651	0.584297	1.01 (0.99-1.02)	0.000417281	0.00914919	0.963622	1.00 (0.98-1.02)	-0.0350518	0.0189002	0.122825	0.97 (0.93-1.00)	3.94868	5	0.556828	9.39887	6	0.152357	0.00386692	0.00165638	0.0668306
410	4ITthr	AKlHBP	MG	X-13431--nonanoylcarnitine*	13	-0.00991723	0.0113942	0.384097	0.99 (0.97-1.01)	-0.00801192	0.0163218	0.623516	0.99 (0.96-1.02)	-0.0378938	0.0207135	0.0945463	0.96 (0.92-1.00)	12.9946	11	0.293679	15.9429	12	0.193865	0.0016292	0.00103127	0.142459
411	N0C1Yd	Fqocte	MG	X-13435	21	-0.0213442	0.0133994	0.111178	0.98 (0.95-1.00)	-0.0142462	0.0158964	0.370148	0.99 (0.96-1.02)	8.61e-05	0.0191424	0.99646	1.00 (0.96-1.04)	20.286	19	0.377554	22.7625	20	0.300604	-0.000891189	0.000585157	0.144232
412	zMw7xM	14Ufat	MG	X-13477	8	-0.00612339	0.0209803	0.770391	0.99 (0.95-1.04)	-0.00864611	0.025451	0.734071	0.99 (0.94-1.04)	0.00700774	0.0364868	0.854029	1.01 (0.94-1.08)	6.60271	6	0.359154	6.82676	7	0.447138	-0.000495652	0.00109848	0.667682
413	L1LyHr	tGOd1r	MG	2-palmitoylglycerophosphocholine*	20	-0.010041	0.0115964	0.386559	0.99 (0.97-1.01)	-0.00418528	0.0139475	0.76412	1.00 (0.97-1.02)	-0.0113805	0.0152492	0.46512	0.99 (0.96-1.02)	20.673	18	0.296228	20.6957	19	0.353853	7.73e-05	0.000549752	0.889738
414	UvcCrb	h9OlIv	MG	2-oleoylglycerophosphocholine*	18	0.0242978	0.0208095	0.242954	1.02 (0.98-1.07)	0.0436272	0.0293701	0.13743	1.04 (0.99-1.11)	0.0328127	0.0450885	0.477288	1.03 (0.95-1.13)	15.585	16	0.48228	15.6303	17	0.550176	-0.000191614	0.000900119	0.834112
415	VGLnkC	t945KD	MG	2-stearoylglycerophosphocholine*	13	0.00989403	0.0225615	0.660998	1.01 (0.97-1.06)	0.0165544	0.0291081	0.569546	1.02 (0.96-1.08)	0.208765	0.0884041	0.0377146	1.23 (1.04-1.47)	9.87039	11	0.542082	15.2052	12	0.230407	-0.004972	0.00215264	0.0413193
416	OaDdVb	WLnCj9	MG	2-linoleoylglycerophosphocholine*	20	-0.0451519	0.0232309	0.0519424	0.96 (0.91-1.00)	-0.0331726	0.0285521	0.245305	0.97 (0.91-1.02)	-0.111878	0.0686628	0.120606	0.89 (0.78-1.02)	27.7	18	0.0667705	29.3404	19	0.060816	0.00149386	0.00144688	0.315525
417	NJ9DTY	DJGFkd	MG	X-13496	40	0.0201747	0.0247665	0.415303	1.02 (0.97-1.07)	0.000828158	0.0389718	0.983046	1.00 (0.93-1.08)	-0.022611	0.0690434	0.745095	0.98 (0.85-1.12)	37.3701	38	0.498398	37.8108	39	0.52403	0.000516733	0.00077836	0.510779
418	8bKGu0	jQ3z1Z	MG	1-palmitoylglycerophosphoinositol*	10	0.0055148	0.0131207	0.674257	1.01 (0.98-1.03)	0.0121127	0.0160697	0.450993	1.01 (0.98-1.04)	0.0186312	0.0186043	0.345935	1.02 (0.98-1.06)	6.0008	8	0.647142	6.98973	9	0.638189	-0.000794172	0.000798606	0.349128
419	5CAtuJ	nDo3JT	MG	catechol sulfate	12	-0.0144598	0.0091186	0.112796	0.99 (0.97-1.00)	-0.0137262	0.0109389	0.209551	0.99 (0.97-1.01)	-0.0162761	0.0120623	0.206983	0.98 (0.96-1.01)	10.9122	10	0.364398	10.978	11	0.445112	0.00016673	0.00067931	0.811079
420	rDrqi9	8QWg4R	MG	hydroquinone sulfate	15	0.00704372	0.00306149	0.0214059	1.01 (1.00-1.01)	0.00714937	0.00470449	0.128589	1.01 (1.00-1.02)	0.0146151	0.00493591	0.0110367	1.01 (1.00-1.02)	10.7173	13	0.634483	14.466	14	0.415604	-0.00144234	0.000744958	0.0748979
421	OKl0GN	weWtrF	MG	X-13548	43	0.0343441	0.018389	0.0618123	1.03 (1.00-1.07)	0.0103772	0.0329969	0.75315	1.01 (0.95-1.08)	0.0397908	0.0302832	0.196166	1.04 (0.98-1.10)	37.9222	41	0.608194	37.9734	42	0.648325	-0.000100598	0.000444389	0.822036
422	hs113S	l0bxeU	MG	X-13549	18	-0.0330922	0.0356298	0.353003	0.97 (0.90-1.04)	-0.00473842	0.0496408	0.923954	1.00 (0.90-1.10)	0.0633651	0.0765699	0.4201	1.07 (0.92-1.24)	18.1779	16	0.313585	20.4444	17	0.252131	-0.00138897	0.000983377	0.176974
423	ZWN4lA	RESqhw	MG	X-13553	8	0.00683937	0.0101005	0.498321	1.01 (0.99-1.03)	-0.00301516	0.0121896	0.804634	1.00 (0.97-1.02)	0.011215	0.0150923	0.485491	1.01 (0.98-1.04)	7.86562	6	0.248115	8.08962	7	0.324758	-0.000412285	0.000997385	0.693706
424	P7sVXm	8cNsA2	MG	X-13619	30	0.0345937	0.028476	0.224427	1.04 (0.98-1.09)	0.0046643	0.0416941	0.910927	1.00 (0.93-1.09)	0.0563242	0.0679996	0.414504	1.06 (0.93-1.21)	25.1992	28	0.61697	25.3231	29	0.661379	-0.000272235	0.000773591	0.72754
425	DAzMFi	KBW1Jb	MG	2-methylbutyroylcarnitine	25	0.00219343	0.0175898	0.900762	1.00 (0.97-1.04)	0.00465439	0.0244992	0.849324	1.00 (0.96-1.05)	0.0044651	0.0476728	0.926189	1.00 (0.91-1.10)	23.6244	23	0.424844	23.6271	24	0.483078	-4.92e-05	0.000958238	0.959467
426	UaoOZA	EccA33	MG	hydroxyisovaleroyl carnitine	8	-0.0286252	0.0117704	0.0150174	0.97 (0.95-0.99)	-0.0310053	0.0154986	0.0454437	0.97 (0.94-1.00)	-0.0282411	0.0180681	0.169073	0.97 (0.94-1.01)	4.77935	6	0.572408	4.78014	7	0.686773	-2.81e-05	0.00100336	0.978555
427	T9inTT	tSc7u8	MG	glutaroyl carnitine	31	0.00205194	0.0116307	0.85996	1.00 (0.98-1.03)	0.0230837	0.0179968	0.199611	1.02 (0.99-1.06)	0.0300363	0.0198848	0.141732	1.03 (0.99-1.07)	19.8798	29	0.896624	22.8903	30	0.819742	-0.000947569	0.000546125	0.0933445
428	hNm2fi	vbhHgi	MG	X-13658	18	0.000784254	0.00199067	0.693607	1.00 (1.00-1.00)	0.00105638	0.0026073	0.685359	1.00 (1.00-1.01)	-0.000278607	0.0034596	0.936813	1.00 (0.99-1.01)	20.7628	16	0.187809	20.9508	17	0.228497	0.000312599	0.000821206	0.708463
429	nQq15i	oRMhud	MG	X-13671	15	0.0284731	0.0225616	0.206942	1.03 (0.98-1.08)	0.0223458	0.031528	0.478474	1.02 (0.96-1.09)	0.0522566	0.0403678	0.218011	1.05 (0.97-1.14)	15.5517	13	0.274189	16.1656	14	0.303366	-0.000629419	0.000878607	0.486426
430	nat8pn	0gtUkz	MG	2-tetradecenoyl carnitine	19	-0.000995002	0.00791148	0.899916	1.00 (0.98-1.01)	0.00458133	0.0117765	0.697259	1.00 (0.98-1.03)	-0.00919289	0.0139389	0.518401	0.99 (0.96-1.02)	16.3572	17	0.498668	16.8675	18	0.532232	0.000515543	0.000721701	0.484708
431	Dnk6jU	zF9uF7	MG	4-hydroxyhippurate	8	0.0240804	0.0151445	0.111826	1.02 (0.99-1.06)	0.0208786	0.0180322	0.246925	1.02 (0.99-1.06)	0.0223305	0.0501105	0.671497	1.02 (0.93-1.13)	9.62421	6	0.141396	9.6264	7	0.210752	8.94e-05	0.00241923	0.971727
432	1uH7ht	Z1LPEV	MG	X-13741	12	-0.0232736	0.0135765	0.0864821	0.98 (0.95-1.00)	-0.00664694	0.014954	0.656687	0.99 (0.96-1.02)	-0.00271694	0.0489778	0.956854	1.00 (0.91-1.10)	18.4155	10	0.0483459	18.7693	11	0.0653629	-0.00105514	0.00240746	0.6705
433	wTMdj6	PA3dbi	MG	1-myristoylglycerophosphocholine	7	0.00121482	0.0130315	0.925728	1.00 (0.98-1.03)	-0.00173986	0.0121823	0.886433	1.00 (0.97-1.02)	-0.00292663	0.0205106	0.892108	1.00 (0.96-1.04)	7.93038	5	0.160115	8.05401	6	0.234173	0.000337919	0.00121032	0.791273
434	cpVIaT	xw2e0t	MG	1-oleoylglycerophosphoethanolamine	9	-0.0545162	0.0303376	0.0723381	0.95 (0.89-1.00)	-0.0419391	0.0397463	0.291348	0.96 (0.89-1.04)	-0.0739105	0.177534	0.689645	0.93 (0.66-1.32)	5.19121	7	0.636641	5.20351	8	0.73562	0.000380972	0.00343608	0.914828
435	dVfB8R	8V2MKs	MG	1-palmitoylglycerophosphoethanolamine	27	-0.00158026	0.0120739	0.895868	1.00 (0.98-1.02)	-0.0040208	0.016082	0.802573	1.00 (0.97-1.03)	0.00119193	0.0176135	0.946586	1.00 (0.97-1.04)	29.8686	25	0.229245	29.9264	26	0.270671	-0.000117534	0.000534479	0.827731
436	uzaHMU	YNNqHo	MG	3-(3-hydroxyphenyl)propionate	11	0.000178993	0.00621589	0.977027	1.00 (0.99-1.01)	0.000853329	0.00874713	0.922285	1.00 (0.98-1.02)	-0.004993	0.0161677	0.764483	1.00 (0.96-1.03)	4.47723	9	0.877296	4.59732	10	0.916406	0.000479951	0.00138502	0.736908
437	VbMy5R	RL9aZ0	MG	tetradecanedioate	19	0.000127586	0.00437731	0.976747	1.00 (0.99-1.01)	-0.00236867	0.00513979	0.644907	1.00 (0.99-1.01)	-0.00326538	0.00571766	0.575402	1.00 (0.99-1.01)	17.8976	17	0.395331	18.8033	18	0.404028	0.000502731	0.000542001	0.366626
438	o6zZTX	dPs9es	MG	2-hydroxypalmitate	45	-0.0105356	0.0147036	0.47366	0.99 (0.96-1.02)	-0.00519062	0.0203829	0.798989	0.99 (0.96-1.04)	-0.0138388	0.020046	0.493684	0.99 (0.95-1.03)	34.4548	43	0.820558	34.5135	44	0.84666	8.67e-05	0.000357678	0.809603
439	4ON50X	1tdHnG	MG	hexadecanedioate	23	0.00360231	0.00895698	0.687552	1.00 (0.99-1.02)	0.00535771	0.0131006	0.682565	1.01 (0.98-1.03)	0.00983149	0.0187134	0.604827	1.01 (0.97-1.05)	17.1138	21	0.704186	17.2575	22	0.748991	-0.000292989	0.000772809	0.708403
440	ha54NL	9i9E5x	MG	dihomo-linolenate (20:3n3 or n6)	22	-0.0330236	0.0219255	0.132023	0.97 (0.93-1.01)	-0.00732813	0.0284055	0.796421	0.99 (0.94-1.05)	0.00623191	0.0569583	0.913966	1.01 (0.90-1.13)	30.1946	20	0.0667619	31.0396	21	0.0730021	-0.000889231	0.0011886	0.463087
441	zJD5Et	AG3nVC	MG	X-13859	39	0.00743484	0.0174928	0.670821	1.01 (0.97-1.04)	0.00414417	0.0262012	0.874325	1.00 (0.95-1.06)	0.0242676	0.0316952	0.448739	1.02 (0.96-1.09)	22.9206	37	0.966172	23.3262	38	0.970487	-0.000329335	0.000517121	0.528136
442	DslTMo	qlil7Y	MG	threitol	13	0.0204357	0.0163675	0.211828	1.02 (0.99-1.05)	0.0155265	0.0236032	0.510657	1.02 (0.97-1.06)	0.0219478	0.0366686	0.561599	1.02 (0.95-1.10)	9.83772	11	0.545041	9.83984	12	0.630009	-5.07e-05	0.00109936	0.96407
443	37VEmY	ugToPX	MG	X-14056	9	-0.00410476	0.0134027	0.759403	1.00 (0.97-1.02)	0.00597558	0.0139242	0.667814	1.01 (0.98-1.03)	-0.0226261	0.0229296	0.35663	0.98 (0.93-1.02)	11.4559	7	0.119934	13.0787	8	0.109172	0.0012704	0.00127577	0.35252
444	1Etkyb	jN804Z	MG	X-14057	16	-0.0064961	0.0107933	0.547264	0.99 (0.97-1.01)	-0.000573346	0.0157472	0.970956	1.00 (0.97-1.03)	-0.00655624	0.0227739	0.777654	0.99 (0.95-1.04)	16.4889	14	0.284438	16.4889	15	0.350323	2.98e-06	0.000984396	0.997625
445	5li7Db	fYLi0Z	MG	X-14086	13	0.0151636	0.0102199	0.137878	1.02 (1.00-1.04)	0.00740798	0.0135214	0.583781	1.01 (0.98-1.03)	0.00518373	0.0249701	0.839337	1.01 (0.96-1.06)	12.5583	11	0.323168	12.7806	12	0.385185	0.000552636	0.00125243	0.667579
446	g6BFVl	tyx8de	MG	thymol sulfate	5	0.00423573	0.00667324	0.525602	1.00 (0.99-1.02)	0.00164854	0.00853062	0.846763	1.00 (0.99-1.02)	-0.00067725	0.0194132	0.974362	1.00 (0.96-1.04)	2.58841	3	0.459525	2.66104	4	0.616049	0.000622792	0.00231094	0.805021
447	Va63vf	wk4MIV	MG	4-acetaminophen sulfate	26	-6.14e-05	0.000543266	0.909969	1.00 (1.00-1.00)	0.000875628	0.000708763	0.21667	1.00 (1.00-1.00)	0.00107163	0.00101692	0.302467	1.00 (1.00-1.00)	27.6774	24	0.273881	29.6588	25	0.23732	-0.000953277	0.000727262	0.202339
448	qNBDzB	ozSCok	MG	4-vinylphenol sulfate	11	-0.00791813	0.00830379	0.340308	0.99 (0.98-1.01)	-0.0110129	0.0121352	0.364134	0.99 (0.97-1.01)	-0.0102214	0.0192378	0.608058	0.99 (0.95-1.03)	10.4695	9	0.313827	10.4905	10	0.39856	0.000170902	0.00127145	0.896032
449	HQ0l9N	enzOBr	MG	4-ethylphenylsulfate	7	0.0113264	0.00934691	0.225595	1.01 (0.99-1.03)	0.0117251	0.0119391	0.326062	1.01 (0.99-1.04)	0.00809571	0.019744	0.698758	1.01 (0.97-1.05)	5.85937	5	0.320144	5.90193	6	0.434266	0.000268618	0.00140965	0.856369
450	UWG4yz	tJ7C2Z	MG	p-cresol sulfate	15	0.00339652	0.00612874	0.579445	1.00 (0.99-1.02)	0.00200994	0.0068194	0.768193	1.00 (0.99-1.02)	0.00685149	0.00956117	0.486299	1.01 (0.99-1.03)	20.7683	13	0.0776394	21.1374	14	0.0981637	-0.00042453	0.000883263	0.638761
451	lBvkKd	djeAoM	MG	X-14189--leucylalanine	12	0.00317805	0.00734614	0.665295	1.00 (0.99-1.02)	0.00582034	0.00919133	0.526575	1.01 (0.99-1.02)	0.0172634	0.0141726	0.25115	1.02 (0.99-1.05)	11.5053	10	0.319525	13.0425	11	0.290556	-0.00124168	0.00107423	0.274601
452	qnnV8w	TvDCKF	MG	X-14205--alpha-glutamyltyrosine	15	0.00660003	0.00852421	0.438772	1.01 (0.99-1.02)	0.00827024	0.012283	0.500752	1.01 (0.98-1.03)	0.0260053	0.0177725	0.167159	1.03 (0.99-1.06)	12.2414	13	0.507953	13.7898	14	0.465485	-0.00117854	0.000947117	0.235343
453	Jl8qWn	kktNUo	MG	X-14208--phenylalanylserine	14	0.00917776	0.00908991	0.312656	1.01 (0.99-1.03)	0.0195998	0.00969831	0.0432849	1.02 (1.00-1.04)	0.0289476	0.0145393	0.0697487	1.03 (1.00-1.06)	22.5497	12	0.0318014	27.838	13	0.00953253	-0.00186176	0.00110981	0.119266
454	oIiWR2	RTIrpV	MG	X-14304--leucylalanine	19	0.00346152	0.00750425	0.644601	1.00 (0.99-1.02)	0.00195408	0.0105104	0.852509	1.00 (0.98-1.02)	0.00308301	0.0162715	0.851966	1.00 (0.97-1.04)	12.6406	17	0.759895	12.6413	18	0.812428	2.32e-05	0.000886743	0.97939
455	6DQXFm	rJgBhY	MG	X-14374	9	0.00432121	0.0245358	0.860201	1.00 (0.96-1.05)	0.0199296	0.0250033	0.425406	1.02 (0.97-1.07)	0.0341339	0.0449114	0.472054	1.03 (0.95-1.13)	11.8543	7	0.105453	12.9397	8	0.113942	-0.00111542	0.00139326	0.449688
456	92LrNX	D6ffA1	MG	X-14450--phenylalanylleucine	5	0.0126234	0.0212188	0.551898	1.01 (0.97-1.06)	0.0161274	0.0273173	0.55494	1.02 (0.96-1.07)	-0.177309	0.107529	0.19772	0.84 (0.68-1.03)	1.453	3	0.693161	4.68035	4	0.321695	0.00773846	0.00430756	0.170279
457	Sb1Pzn	obRMVX	MG	X-14473	12	-0.0110421	0.0149472	0.460065	0.99 (0.96-1.02)	-0.0212401	0.0199369	0.286711	0.98 (0.94-1.02)	0.0111182	0.0488666	0.824602	1.01 (0.92-1.11)	6.5437	10	0.767705	6.77058	11	0.817347	-0.000790119	0.00165882	0.644087
458	CqXxVx	sbhrOY	MG	X-14541	16	0.00494634	0.0109013	0.650018	1.00 (0.98-1.03)	0.00687036	0.0131	0.599963	1.01 (0.98-1.03)	-0.00547937	0.0354191	0.879265	0.99 (0.93-1.07)	24.6883	14	0.0377717	24.8583	15	0.0518796	0.000577239	0.00185958	0.76082
459	TOUFcw	HxnaMq	MG	X-14588	9	0.0588721	0.0739471	0.425952	1.06 (0.92-1.23)	0.0464502	0.0818145	0.570205	1.05 (0.89-1.23)	0.0247107	0.13359	0.858494	1.03 (0.79-1.33)	10.9369	7	0.141397	11.0929	8	0.19649	0.00040895	0.00129403	0.761196
460	3Y3xO7	ozivRD	MG	X-14625	19	0.0078219	0.0240467	0.74497	1.01 (0.96-1.06)	-0.002187	0.0326485	0.946593	1.00 (0.94-1.06)	-0.0384304	0.0374023	0.31859	0.96 (0.89-1.04)	17.0544	17	0.450685	19.537	18	0.35948	0.0010358	0.000658442	0.13412
461	rwNmWB	gNWcge	MG	X-14626	17	0.0242398	0.0151685	0.110036	1.02 (0.99-1.06)	0.00383436	0.0204489	0.851261	1.00 (0.96-1.04)	0.00558401	0.030045	0.855049	1.01 (0.95-1.07)	12.5086	15	0.640198	13.026	16	0.670856	0.000608603	0.000846067	0.482994
462	374zDM	moVMng	MG	X-14632	18	0.00997456	0.00484956	0.0397056	1.01 (1.00-1.02)	0.0129475	0.00661073	0.0501646	1.01 (1.00-1.03)	0.0180365	0.00692561	0.0191718	1.02 (1.00-1.03)	8.32895	16	0.938465	10.9877	17	0.857204	-0.000995808	0.000610714	0.122508
463	wszP2C	1QDTSG	MG	X-14658	11	-0.00784771	0.00982461	0.424417	0.99 (0.97-1.01)	-0.0154564	0.0127426	0.225142	0.98 (0.96-1.01)	-0.0246456	0.0227765	0.307362	0.98 (0.93-1.02)	3.7788	9	0.925359	4.44706	10	0.924934	0.00101709	0.00124419	0.434765
464	jKWKQ7	8OdYww	MG	X-14662	18	-0.00405474	0.00584831	0.488111	1.00 (0.98-1.01)	-0.0057716	0.00758219	0.446535	0.99 (0.98-1.01)	-0.0111028	0.00979931	0.273901	0.99 (0.97-1.01)	19.6731	16	0.235306	20.6673	17	0.241526	0.000697794	0.000776004	0.381872
465	Vms5S0	I1kTxN	MG	X-14745	13	0.024854	0.0250661	0.321423	1.03 (0.98-1.08)	-0.000650774	0.0314441	0.983488	1.00 (0.94-1.06)	0.141115	0.145792	0.353886	1.15 (0.87-1.53)	14.9915	11	0.182888	15.8853	12	0.196545	-0.00267854	0.00330741	0.435191
466	Yk4TRd	NAOsAR	MG	gamma-glutamylglutamate	10	-0.00638038	0.0116905	0.58522	0.99 (0.97-1.02)	-0.000562382	0.01364	0.967112	1.00 (0.97-1.03)	0.0083291	0.0319755	0.80107	1.01 (0.95-1.07)	12.6858	8	0.123126	13.0787	9	0.159077	-0.000929754	0.0018679	0.632049
467	onT9fF	pC6Brc	MG	octadecanedioate	9	-0.0012575	0.0139719	0.928286	1.00 (0.97-1.03)	0.00734441	0.0177599	0.679211	1.01 (0.97-1.04)	0.0300284	0.0293966	0.34102	1.03 (0.97-1.09)	4.84331	7	0.679078	6.30652	8	0.612939	-0.00150763	0.00124636	0.265682
468	bE6219	nS3Imx	MG	leucylleucine	11	0.0474871	0.0314403	0.130944	1.05 (0.99-1.12)	0.0383883	0.0286641	0.18049	1.04 (0.98-1.10)	-0.0533055	0.0939385	0.584283	0.95 (0.79-1.14)	26.9284	9	0.00143743	30.7937	10	0.000634562	0.00320823	0.00282266	0.285063
469	10U3pu	F3ECEb	MG	7-alpha-hydroxy-3-oxo-4-cholestenoate (7-Hoca)	15	0.00514537	0.0238787	0.829394	1.01 (0.96-1.05)	0.0314369	0.0343982	0.360764	1.03 (0.96-1.10)	0.0312262	0.0531341	0.566811	1.03 (0.93-1.14)	11.7494	13	0.54829	12.0513	14	0.602179	-0.000562415	0.00102357	0.592003
470	h71VnY	ykeqR5	MG	n-Butyl Oleate	9	-0.0100412	0.0289697	0.728883	0.99 (0.94-1.05)	-0.0326491	0.0265392	0.218615	0.97 (0.92-1.02)	-0.047554	0.0560476	0.424243	0.95 (0.85-1.06)	14.9859	7	0.0361804	16.3186	8	0.0380402	0.00129555	0.00164203	0.456002
471	lWMLGC	Ynp3iM	MG	dimethylarginine (SDMA + ADMA)	32	-0.00328373	0.029681	0.911907	1.00 (0.94-1.06)	0.0248151	0.0433622	0.567136	1.03 (0.94-1.12)	-0.0452833	0.0833452	0.590922	0.96 (0.81-1.13)	25.9528	30	0.67754	26.2436	31	0.709572	0.00047195	0.00087515	0.593674
472	Rdorw1	rmsdYo	MG	taurolithocholate 3-sulfate	10	-7.79e-05	0.00552404	0.988748	1.00 (0.99-1.01)	-0.00140707	0.00640476	0.826111	1.00 (0.99-1.01)	-0.0035754	0.0075854	0.649975	1.00 (0.98-1.01)	8.41933	8	0.393617	8.92569	9	0.444162	0.000535773	0.000772402	0.507541
473	cfub8C	E3OdRn	MG	X-14977--vanillin	9	-0.017719	0.0209985	0.39877	0.98 (0.94-1.02)	-0.0216785	0.0233009	0.352178	0.98 (0.93-1.02)	-0.0672602	0.0411311	0.146009	0.93 (0.86-1.01)	16.2219	7	0.023165	20.6132	8	0.00824898	0.00260983	0.00189589	0.21106
474	tpClvb	ZzjAab	MG	succinylcarnitine	41	-0.0214249	0.0267058	0.422405	0.98 (0.93-1.03)	0.0202501	0.0352836	0.566019	1.02 (0.95-1.09)	0.0748568	0.0613391	0.22965	1.08 (0.96-1.22)	49.0443	39	0.130039	52.8252	40	0.0842601	-0.00125925	0.000726239	0.09083
475	GjsHdK	JuZKwE	MG	tryptophan betaine	10	-0.00285185	0.00748045	0.703024	1.00 (0.98-1.01)	-0.00164399	0.00711042	0.817153	1.00 (0.98-1.01)	-0.00952118	0.015157	0.547401	0.99 (0.96-1.02)	18.0397	8	0.0209305	18.634	9	0.0284913	0.000864776	0.00168459	0.621583
476	XwVcgn	Zg4EPc	MG	cyclo(leu-pro)	15	-0.00268514	0.00664696	0.686238	1.00 (0.98-1.01)	-0.000206541	0.0087449	0.981157	1.00 (0.98-1.02)	-0.00405761	0.009711	0.682886	1.00 (0.98-1.02)	11.2178	13	0.592576	11.2554	14	0.665866	0.000129333	0.000667145	0.849282
477	vbMrhy	MqcIMz	MG	chiro-inositol	13	0.00271765	0.00443242	0.53979	1.00 (0.99-1.01)	-0.00352098	0.00497487	0.479099	1.00 (0.99-1.01)	-0.011021	0.00715504	0.151743	0.99 (0.98-1.00)	12.1857	11	0.349848	17.8983	12	0.118815	0.00221335	0.000974684	0.0442424
478	eMehaP	DQZm7b	MG	5alpha-androstan-3beta,17beta-diol disulfate	16	0.00580886	0.00637657	0.362312	1.01 (0.99-1.02)	0.0093458	0.00828713	0.259426	1.01 (0.99-1.03)	0.0088845	0.01086	0.42701	1.01 (0.99-1.03)	11.4649	14	0.649186	11.5874	15	0.709956	-0.000263698	0.000753707	0.731645
479	lKIoMR	lMlYdM	MG	4-androsten-3beta,17beta-diol disulfate 1*	20	0.00362456	0.00533556	0.496935	1.00 (0.99-1.01)	0.00506954	0.00756336	0.502682	1.01 (0.99-1.02)	0.00212447	0.0085019	0.805509	1.00 (0.99-1.02)	16.9977	18	0.52326	17.0491	19	0.586541	0.000143792	0.000634488	0.823267
480	m2KSDU	z1rYdY	MG	4-androsten-3beta,17beta-diol disulfate 2*	18	0.0248225	0.0143499	0.0836647	1.03 (1.00-1.05)	0.0159967	0.0201375	0.426977	1.02 (0.98-1.06)	0.0137885	0.0431359	0.753367	1.01 (0.93-1.10)	17.7586	16	0.33822	17.8409	17	0.398946	0.00034934	0.00128329	0.788933
481	2EsTUt	Gs14px	MG	2-hydroxyglutarate	13	0.000869018	0.0148434	0.953314	1.00 (0.97-1.03)	-0.00914187	0.0191696	0.633437	0.99 (0.95-1.03)	-0.0192556	0.0309539	0.546571	0.98 (0.92-1.04)	11.465	11	0.405171	12.0437	12	0.442174	0.000756516	0.00101521	0.471783
482	bFkZLi	ujpIgp	MG	ergothioneine	3	-0.00237279	0.00593111	0.689114	1.00 (0.99-1.01)	-0.000681194	0.00661391	0.917968	1.00 (0.99-1.01)	0.0136748	0.0215195	0.639618	1.01 (0.97-1.06)	0.501576	1	0.478808	1.1034	2	0.575971	-0.00288192	0.00371491	0.579963
483	YOZWTF	AljpOS	MG	palmitoyl sphingomyelin	43	-0.0340869	0.0236556	0.149596	0.97 (0.92-1.01)	-0.0521245	0.0335316	0.120068	0.95 (0.89-1.01)	-0.0982527	0.0641462	0.133277	0.91 (0.80-1.03)	11.1043	41	0.999999	12.2624	42	0.999998	0.000782695	0.000727306	0.288149
484	sdZ7XM	D6PIro	MG	phenylalanylphenylalanine	4	0.0392793	0.0373183	0.292548	1.04 (0.97-1.12)	0.036646	0.0442603	0.40769	1.04 (0.95-1.13)	-0.079809	0.120333	0.575397	0.92 (0.73-1.17)	0.257046	2	0.879393	1.34069	3	0.719495	0.00295045	0.0028343	0.407196
485	essmnU	r1yPdQ	MG	cis-4-decenoyl carnitine	9	0.0122568	0.0163577	0.453678	1.01 (0.98-1.05)	0.0032414	0.0205534	0.874688	1.00 (0.96-1.04)	-0.0105146	0.03294	0.758886	0.99 (0.93-1.06)	7.86231	7	0.344892	8.58579	8	0.378433	0.000982802	0.00122456	0.448605
486	EK0mjp	rFjRUf	MG	15-methylpalmitate (isobar with 2-methylpalmitate)	14	0.0133927	0.0214042	0.531509	1.01 (0.97-1.06)	0.0190977	0.025099	0.446721	1.02 (0.97-1.07)	0.0217374	0.0379513	0.577375	1.02 (0.95-1.10)	22.9728	12	0.0279576	23.1136	13	0.0403333	-0.000303053	0.00111759	0.790872
